# Supplementary material for: A Silver Sulfide Cluster with Exterior Diphenylphosphinothioito Ligands Exhibiting a Triskele Motif
Source: ACS Omega. 2025 Dec 2;10(49):60572–8. doi: 10.1021/acsomega.5c08304 (PMC12713494; doi:10.1021/acsomega.5c08304)
Supplement: Supplementary file 7 [file ao5c08304_si_007.cif]

data_global
_audit_creation_method                  'APEX3 v2019.1-0'

_publ_requested_journal                 'ACS Omega'

_publ_contact_author_name               'Robert A. Burrow'
_publ_contact_author_address            
;
Departamento de Qu\' imica
Universidade Federal de Santa Maria
97105--900 Santa Maria -- RS
Brazil
;
_publ_contact_author_email              rburrow@ufsm.br
_publ_contact_author_fax                ?
_publ_contact_author_phone              55-55-3220-8057


loop_
    _publ_author_name
    _publ_author_address
    'David M. Rivillo'
;
Laboratory of Technological Processes and Catalysis
Institute of Chemistry
Universidade Federal do Rio Grande do Sul
Porto Alegre, RS, 91501-970, Brazil
;
    'Robert A. Burrow'
;
Department of Chemistry
Center for Natural and Exact Sciences
Universidade Federal de Santa Maria
Santa Maria, RS, 97105-900, Brazil
;
    'Michele O. Vieira'
;
Laboratory of Technological Processes and Catalysis
Institute of Chemistry
Universidade Federal do Rio Grande do Sul
Porto Alegre, RS, 91501-970, Brazil
;
    'Henri S. Schrekker'
;
Laboratory of Technological Processes and Catalysis
Institute of Chemistry
Universidade Federal do Rio Grande do Sul
Porto Alegre, RS, 91501-970, Brazil
;
    'Piet W. N. M. van Leeuwen'
;
Laboratory of Technological Processes and Catalysis
Institute of Chemistry
Universidade Federal do Rio Grande do Sul
Porto Alegre, RS, 91501-970, Brazil
;

_publ_section_title                     
;
;
_publ_section_abstract                  
;
;
_publ_section_references                
;
;
_publ_section_comment                   
;
;
# start Validation Reply Form
_vrf_DIFMN02_RB_UFRGS_HS_GM79_100K_Mo
;
PROBLEM: The minimum difference density is < -0.1*ZMAX*0.75

RESPONSE: The largest negative difference density of -4.6 e/\%A occurs at 0.16
\%A from Ag38. Much effort was made to attribute the disorderd Ag atoms in the
core of the structure with many trial strucures being refined. The least 
complicated structure which revealed the best structure was ultimately 
chosen.

;
_vrf_DIFMN03_RB_UFRGS_HS_GM79_100K_Mo
;
PROBLEM: The minimum difference density is < -0.1*ZMAX*0.75

RESPONSE: The largest negative difference density of -4.6 e \%A^-3^ occurs at
0.16 \%A from Ag38. Much effort was made to attribute the disorderd Ag atoms in the
core of the structure with many trial strucures being refined. The least 
complicated structure which revealed the best structure was ultimately 
chosen.  

;
_vrf_DIFMX02_RB_UFRGS_HS_GM79_100K_Mo
;
PROBLEM: The maximum difference density is > 0.1*ZMAX*0.75

RESPONSE: The largest positive difference density of 8.75 e\%A^-3^ occurs at
1.22 \%A from Ag21. Much effort was made to attribute the disorderd Ag atoms in the
core of the structure with many trial strucures being refined. The least 
complicated structure which revealed the best structure was ultimately 
chosen.

;
_vrf_RINTA01_RB_UFRGS_HS_GM79_100K_Mo
;
PROBLEM: The value of Rint is greater than 0.12

RESPONSE: The R~int~ of the final refinement is 0.166. This is due in part to
the high multiplicity of observations. 1024921 reflections were measured to a
2\t of 56.74 \% with just 89620 unique, giving an average multiplicity of 11.4.
R~int~ always sums the differences, without a denominator for the number of
difference pairs, thus the greater the multiplicity of observations, the higher
the value of R~int~. It is also due in part to the slightly weak data; R~sigma~
= 0.0823. The Photon 100 detector has a limit of 60 s for exposure times; higher
than this causes pixel damage. 

;
_vrf_PLAT084_RB_UFRGS_HS_GM79_100K_Mo
;
PROBLEM: High wR2 Value (i.e. > 0.25) ...................       0.47 Report

RESPONSE: The structure was modelled as best possible, given the extreme
complexity of the structure. The outside atoms of the cluster refine acceptably
without instability. The very inside atoms of the cluster are highly disordered
and were modelled to account for all residual electron density. Much effort was 
made to attribute the disorderd Ag atoms in the
core of the structure with many trial strucures being refined. The least 
complicated structure which revealed the best structure was ultimately 
chosen.

;
_vrf_PLAT213_RB_UFRGS_HS_GM79_100K_Mo
;
PROBLEM: Atom C10G            has ADP max/min Ratio .....        6.7 prolat

RESPONSE: The C atoms of the phenyl groups were modelled anisotropically but
constrained with RIGU, SIMU and ISOR instructions. Of the 144 C atoms, just 11
were prolate. The C atoms contribure just 864 e^-^ of a total of 4504 e^-^ of
the cluster. Additionally, atoms Ag28 and S28 are slightly prolate. These atoms
were checked and appear to be modelled correctly.

;
_vrf_PLAT411_RB_UFRGS_HS_GM79_100K_Mo
;
PROBLEM: Short Inter H...H Contact  H4E      ..H4E      .       1.29 Ang.  

RESPONSE: The close contact is between two H atoms of symmetry related phenyl
groups. These is no doubt of their positions. 

;
_vrf_PLAT974_RB_UFRGS_HS_GM79_100K_Mo
;
PROBLEM: Check Calcd Negative Resid. Density on      Ag38      -3.67 eA-3  

RESPONSE: This Ag atom was refined with partial occupancy but gave very close
to unity so was left at that value.

;
_vrf_PLAT082_RB_UFRGS_HS_GM79_100K_Mo
;
PROBLEM: High R1 Value ..................................       0.20 Report

RESPONSE: The structure was modelled as best possible, given the extreme
complexity of the structure. The outside atoms of the cluster refine acceptably
without instability. The very inside atoms of the cluster are highly disordered
and were modelled to account for all residual electron density. Much effort was 
made to attribute the disorderd Ag atoms in the
core of the structure with many trial strucures being refined. The least 
complicated structure which revealed the best structure was ultimately 
chosen. The final structure refined well. 

;
_vrf_PLAT097_RB_UFRGS_HS_GM79_100K_Mo
;
PROBLEM: Large Reported Max.  (Positive) Residual Density       8.75 eA-3  

RESPONSE: This large density is about 1.22 \%A from Ag21 and occurs in a
region, the center of the cluster, dominated by disordered Ag atoms.
Much effort was made to attribute the disorderd Ag atoms in the
core of the structure with many trial strucures being refined. The least 
complicated structure which revealed the best structure was ultimately 
chosen. 

;
_vrf_PLAT220_RB_UFRGS_HS_GM79_100K_Mo
;
PROBLEM: NonSolvent   Resd 1  C   Ueq(max)/Ueq(min) Range        7.3 Ratio 

RESPONSE: In the case for a C atom, this is C10G. The C atoms of the phenyl
groups were modelled anisotropically but constrained with RIGU, SIMU and ISOR
instructions. Of the 144 C atoms, just 11 were prolate. The C atoms contribure
just 864 e^-^ of a total of 4504 e^-^ of the cluster.  In the case for a Ag
atom, this is Ag38 which shows a large negative difference peak close by.  In
the case for a S atom, this is S44 which is located within the disordered core
of the cluster. 

;
_vrf_PLAT241_RB_UFRGS_HS_GM79_100K_Mo
;
PROBLEM: High   'MainMol' Ueq as Compared to Neighbors of       Ag38 Check 

RESPONSE: The atoms Ag38, S44, Ag23, Ag28, Ag29, Ag31, Ag32, Ag33, Ag36, S8,
S28, S30, S43, C2G, C2J, C3G, C4A, C4G, C12K, C12L, C21K e C24C have the high
'MainMol' Ue as compared to neighbors. The final refinements of the Ag atoms
were with fixed unity occupations, but were each checked using variable
occupancies which for each refined to close to unity. Ths S and C have to
apparent disorder and are flagged since their neighbors have low 'MainMaol' Ueq
values. Much effort was made to attribute the disorderd Ag atoms in the
core of the structure with many trial strucures being refined. The least 
complicated structure which revealed the best structure was ultimately 
chosen.

;
_vrf_PLAT342_RB_UFRGS_HS_GM79_100K_Mo
;
PROBLEM: Low Bond Precision on  C-C Bonds ...............    0.03705 Ang.  

RESPONSE: The structure is extremely complex with many heavy atoms (53 Ag
atoms), thus the contributions of the C atoms in the structure factors is quite
small and leads to larger errors in their determinations. All phenyl groups
were refined using AFIX 66 with the standard C-C distance of 1.39 \%A.

;
_vrf_PLAT910_RB_UFRGS_HS_GM79_100K_Mo
;
PROBLEM: Missing # of FCF Reflection(s) Below Theta(Min).         43 Note  

RESPONSE: All but 10 of these reflections at below 2.12 \% and are occluded by
the beam stop. The remaining 10 were measured but were eliminated by SAINT for
exceeding the image queue.  

;
_vrf_PLAT934_RB_UFRGS_HS_GM79_100K_Mo
;
PROBLEM: Number of (Iobs-Icalc)/Sigma(W) > 10 Outliers ..          2 Check 

RESPONSE: These reflections may have suffered severe absorption effects.

;
_vrf_PLAT977_RB_UFRGS_HS_GM79_100K_Mo
;
PROBLEM: Check Negative Difference Density on H18D      .      -1.80 eA-3  

RESPONSE: Many H atoms had negative difference electron density. It might be
due to the PLATON SQUEEZE routine. 

;
_vrf_PLAT020_RB_UFRGS_HS_GM79_100K_Mo
;
PROBLEM: The Value of Rint is Greater Than 0.12 .........      0.166 Report

RESPONSE: The R~int~ of the final refinement is 0.166. This is due in part to
the high multiplicity of observations. 1024921 reflections were measured to a
2\t of 56.74 \% with just 89620 unique, giving an average multiplicity of 11.4.
R~int~ always sums the differences, without a denominator for the number of
difference pairs, thus the greater the multiplicity of observations, the higher
the value of R~int~. It is also due in part to the slightly weak data; R~sigma~
= 0.0823. The Photon 100 detector as a limit of 60 s for exposure times; higher
than this causes pixel damage. 

;
_vrf_PLAT098_RB_UFRGS_HS_GM79_100K_Mo
;
PROBLEM: Large Reported Min.  (Negative) Residual Density      -4.60 eA-3  

RESPONSE: The largest negative difference density of -4.6 e \%A^-3^ occurs at
0.16 \%A from Ag38, which was refined with partial occupancy but gave very
close to unity so was left at that value.

;
_vrf_PLAT222_RB_UFRGS_HS_GM79_100K_Mo
;
PROBLEM: NonSolvent Resd 1  H   Uiso(max)/Uiso(min) Range        6.7 Ratio 
RESPONSE: This is due to the large U(iso) of the very prolate C atoms.
;
_vrf_PLAT242_RB_UFRGS_HS_GM79_100K_Mo
;
PROBLEM: Low    'MainMol' Ueq as Compared to Neighbors of       Ag07 Check 

RESPONSE: The Ag07, Ag19, S23, S25, S27, S36, S37, S38, S40, S42, P2, P3, P4,
P6, P8, P10, P20, C12I and C15J show no disorder and cannot be elements
different to those attributed. These are close to atoms with large apparent
thermal motions.

;
_vrf_PLAT410_RB_UFRGS_HS_GM79_100K_Mo
;
PROBLEM: Short Intra H...H Contact  H4F      ..H4L      .       1.96 Ang.  

RESPONSE: The close contact is between two H atoms of symmetry related phenyl
groups. These is no doubt of their positions. 

;
_vrf_PLAT721_RB_UFRGS_HS_GM79_100K_Mo
;
PROBLEM: Bond    Calc     1.41(7), Rep     1.39000 Dev...       0.02 Ang.  

RESPONSE: All phenyl groups were refined using AFIX 66 with the standard C-C
distance of 1.39 \%A.

;
_vrf_PLAT906_RB_UFRGS_HS_GM79_100K_Mo
;
PROBLEM: Large K Value in the Analysis of Variance ......     22.401 Check 

RESPONSE: The large value of K (average Fo/Fc), 21.045, occurs for the
Fc/Fc(max) bin between 0.000-0.009, which are the weakest reflections is is a
result of the very high noise floor of the Photon 100 detector and the
possibility of unmodelled electron density, though SQUEEZE was used to 
remove the diffuse eletron density of the cations and solvent molecules. 

;
_vrf_PLAT911_RB_UFRGS_HS_GM79_100K_Mo
;
PROBLEM: Missing FCF Refl Between Thmin & STh/L=    0.600         12 Report

RESPONSE: These reflections were measured but were eliminated by SAINT
for exceeding the image queue. 

;
_vrf_PLAT913_RB_UFRGS_HS_GM79_100K_Mo
;
PROBLEM: Missing # of Very Strong Reflections in FCF ....          5 Note  

RESPONSE: These reflections were occluded by the beam stop.

;
_vrf_PLAT918_RB_UFRGS_HS_GM79_100K_Mo
;
PROBLEM: Reflection(s) with I(obs) much Smaller I(calc) .         10 Check 

RESPONSE: These reflection might have been partially occluded by the beam stop
or were measured at the edge of the detector ou under the central wires of one
of the CMOS panels.

;
 _vrf_PLAT971_RB_UFRGS_HS_GM79_100K_Mo
 ;
 PROBLEM: Check Calcd Resid. Dens.  1.24Ang From Ag21            8.58 eA-3  
RESPONSE: The electron density peak close to Ag21 is located in a pocket 
between S1 and S41. It is too far from the nucleus of the Ag cluster to be 
a Ag atom. Also, it is too close to Ag21 to be a bonded atom. I attribute it 
to noise in the electron density map. The least complicated structure which 
revealed the best structure was ultimately chosen.
 ;
 _vrf_PLAT972_RB_UFRGS_HS_GM79_100K_Mo
 ;
 PROBLEM: Check Calcd Resid. Dens.  1.10Ang From Ag38           -5.05 eA-3  
RESPONSE: Ag38 is well located on an exterior layer of the Ag cluster. It is
bonded to Ag atoms Ag19 and Ag62 and with close interactions to S atoms S23 (of a 
diphenylphosphinothioito ligand) and S32, S36 & S37. The number of eletrons
is small to model a disordered Ag atom at the site. The least 
complicated structure which revealed the best structure was ultimately 
chosen.
 ;

# end Validation Reply Form

data_RB_UFRGS_HS_GM79_100K_Mo
_chemical_name_systematic               ?
_chemical_name_common                   '[8790] Herri Schrekker GMA79'
_chemical_formula_moiety                'C288 H240 Ag53 P24 S44'
_chemical_formula_sum                   'C288 H240 Ag53 P24 S44'
_chemical_formula_iupac                 ?
_chemical_formula_weight                11571.82

_chemical_melting_point                 ?

_space_group_crystal_system             monoclinic
_space_group_name_H-M_alt               'P 1 2/c 1'
_space_group_name_Hall                  '-P 2yc'
loop_
    _space_group_symop_operation_xyz
    'x, y, z'
    '-x, y, -z+1/2'
    '-x, -y, -z'
    'x, -y, z-1/2'

_cell_length_a                          40.070(7)
_cell_length_b                          23.150(4)
_cell_length_c                          38.910(7)
_cell_angle_alpha                       90
_cell_angle_beta                        93.916(4)
_cell_angle_gamma                       90
_cell_volume                            36009.(11)
_cell_formula_units_Z                   4
_cell_measurement_reflns_used           9850
_cell_measurement_theta_min             2.2351
_cell_measurement_theta_max             24.9037
_cell_measurement_temperature           100.(2)

_exptl_crystal_description              plate
_exptl_crystal_colour                   'dark violet'
_exptl_crystal_size_max                 0.298
_exptl_crystal_size_mid                 0.190
_exptl_crystal_size_min                 0.050
_exptl_crystal_density_diffrn           2.134
_exptl_crystal_density_meas             ?
_exptl_crystal_density_method           'not measured'
_exptl_crystal_F_000                    22092

_exptl_absorpt_coefficient_mu           3.210
_exptl_absorpt_correction_type          Multi-Scan
_exptl_absorpt_process_details          
;
SADABS (version 2016/2; Bruker, 2016) was used to perform the multi--scan
absorption correction.
;
_exptl_absorpt_correction_T_min         0.29
_exptl_absorpt_correction_T_max         0.49

_exptl_special_details                  
;
; 

_diffrn_ambient_temperature             100.(2)

_diffrn_source                          'microfocus X ray tube'
_diffrn_source_type                     'Incoatex I\mS High Brilliance'

_diffrn_radiation_type                  'Mo K\a'
_diffrn_radiation_wavelength            0.71073
_diffrn_radiation_monochromator         
    'Incoatec Montel two dimensional X ray optics'

_diffrn_measurement_device_type         
    'Bruker D8 Venture Photon 100 diffractometer'
_diffrn_measurement_method              '0.5 \% \w & \f scans'

_diffrn_detector_area_resol_mean        10.4167

_diffrn_reflns_number                   1011830
_diffrn_reflns_av_R_equivalents         0.1660
_diffrn_reflns_av_unetI/netI            0.0823
_diffrn_reflns_theta_min                2.12
_diffrn_reflns_theta_max                28.37
_diffrn_reflns_theta_full               28.37
_diffrn_measured_fraction_theta_max     0.994
_diffrn_measured_fraction_theta_full    0.994
_diffrn_reflns_limit_h_min              -53
_diffrn_reflns_limit_h_max              53
_diffrn_reflns_limit_k_min              -30
_diffrn_reflns_limit_k_max              30
_diffrn_reflns_limit_l_min              -51
_diffrn_reflns_limit_l_max              51

_refine_special_details                 
;
 Reflections were merged by SHELXL according to the crystal
 class for the calculation of statistics and refinement.
 
 Structure factors included contributions from the .fab file.
 
 _reflns_Friedel_fraction is defined as the number of unique
 Friedel pairs measured divided by the number that would be
 possible theoretically, ignoring centric projections and
 systematic absences.

 The atoms on the outside of the cluster and the first two inside 
 layers show no disorder. The phenyl groups of the twenty-four 
 diphenylphosphinothioito ligands were refined as regular hexagons 
 (AFIX 66); no disorder was apparent. Inside the cuboctahedron of S 
 atoms, a distorted rhombicuboctahedron can be found, made up of 24 Ag 
 atoms,  most of which (Ag21–Ag39) are not disordered, and some (Ag41, 
 Ag42, Ag44, Ag59 & Ag60) have refined to partial occupancy. Inside the 
 Ag  rhombicuboctahedron are one fully occupied Ag atom (Ag40), twenty-one 
 partially occupied Ag atoms (Ag43, Ag45–Ag58), and the remaining two 
 sulfide anions (S43 & S44). The two sulfide atoms refined well to full 
 occupancy, whereas a trial with partial occupancy Ag atoms led to poor 
 refinement. Each partially occupied Ag atom with electronic density 
 less than about 16 e^−^ Å^−3^ (about 0.37 occupancy) was tested with 
 refinement as a partially occupied S atom but did not refine well. It 
 is noteworthy that although no restraints nor constraints were applied 
 to the occupancy of the partially occupied Ag atoms, the refinement 
 converged to a total of 13.00 Ag atoms for the twenty-six partially 
 occupied Ag atoms. The partially occupied Ag atoms were refined in two 
 parts: Ag41–Ag56, with occupancies 0.932–0.545, which are reasonably 
 far from their neighbors, and Ag57–Ag66, with occupancies 0.473–0.136, 
 which each are located close to the Ag atoms in the first part. Together 
 with the forty fully occupied Ag atoms, there are fifty-three Ag atoms 
 in total, as shown in the formula of the compound. 

 The electron density in the remaining volume of the asymmetric unit 
 showed no coherent peaks suitable for modeling the cations nor the
 solvent. All attempts to model these failed to refine as suitable 
 species, even with constraints. SQUEEZE (Platon) was used to remove
 the unmodeled electron density which was compensated for in the L.S. for
 the number of variables no longer refined. Two large solvent accessible
 volumes were located in the asymmetric unit: one centered at 
 (0.000, 0.376, 0.750) with 453 eletrons in 1209 \%A^3^ and another
 centered at (0.500, 0.314, 0.750) with 446 electrons in 1055 \%A^3^.
 The total for the cell is 1904 electrons in 4930 \%A^3^ (13.69% of the
 total cell volume). 
;

_reflns_number_total                    89620
_reflns_number_gt                       62425
_reflns_threshold_expression            'I > 2\s(I)'

_refine_ls_structure_factor_coef        Fsqd
_refine_ls_matrix_type                  full
_refine_ls_R_factor_all                 0.2392
_refine_ls_R_factor_gt                  0.1985
_refine_ls_wR_factor_gt                 0.4442
_refine_ls_wR_factor_ref                0.4674
_refine_ls_goodness_of_fit_ref          1.088
_refine_ls_restrained_S_all             1.061
_refine_ls_number_reflns                89620
_refine_ls_number_parameters            3251
_refine_ls_number_restraints            5310
_refine_ls_number_constraints           ?
_refine_ls_hydrogen_treatment           constr
_refine_ls_weighting_scheme             calc
_refine_ls_weighting_details            
    'w=1/[\s^2^(Fo^2^)+(0.0962P)^2^+7252.4824P] where P=(Fo^2^+2Fc^2^)/3'

_atom_sites_solution_hydrogens          geom
_atom_sites_solution_primary            dual
_atom_sites_solution_secondary          difmap

_refine_ls_shift/su_max                 0.000
_refine_ls_shift/su_mean                0.000
_refine_diff_density_max    8.750
_refine_diff_density_min   -4.601
_refine_diff_density_rms    0.521
_refine_ls_extinction_method            none
_refine_ls_extinction_coef              ?

loop_
    _atom_type_symbol
    _atom_type_description
    _atom_type_scat_dispersion_real
    _atom_type_scat_dispersion_imag
    _atom_type_scat_source
    C C 0.0033 0.0016 'International Tables Vol C Tables 4.2.6.8 and 6.1.1.4'
    H H 0.0000 0.0000 'International Tables Vol C Tables 4.2.6.8 and 6.1.1.4'
    Ag Ag -0.8971 1.1015
     'International Tables Vol C Tables 4.2.6.8 and 6.1.1.4'
    P P 0.1023 0.0942 'International Tables Vol C Tables 4.2.6.8 and 6.1.1.4'
    S S 0.1246 0.1234 'International Tables Vol C Tables 4.2.6.8 and 6.1.1.4'

_computing_data_collection              
    'APEX3 v2019.1-2 (Bruker AXS Inc., 2019)'
_computing_cell_refinement              'SAINT V8.40A (Bruker AXS Inc., 2019'
_computing_data_reduction               'SAINT V8.40A (Bruker AXS Inc., 2019)'
_computing_structure_solution           'SHELXT 2014/5 (Sheldrick, 2014)'
_computing_structure_refinement         'SHELXL-2018/3 (Sheldrick, 2018)'
_computing_molecular_graphics           'shelXle (C.B. Huebschle, rev 958)'
_computing_publication_material         vim


loop_
 _atom_site_label
 _atom_site_type_symbol
 _atom_site_fract_x
 _atom_site_fract_y
 _atom_site_fract_z
 _atom_site_U_iso_or_equiv
 _atom_site_adp_type
 _atom_site_occupancy
 _atom_site_site_symmetry_order  
 _atom_site_calc_flag
 _atom_site_refinement_flags_posn
 _atom_site_refinement_flags_adp
 _atom_site_refinement_flags_occupancy
 _atom_site_disorder_assembly
 _atom_site_disorder_group
Ag01 Ag 0.63727(7) 0.01533(11) 0.43801(8) 0.0490(6) Uani 1 1 d . . . . .
Ag02 Ag 0.65775(8) 0.07441(10) 0.34046(7) 0.0479(6) Uani 1 1 d . . . . .
Ag03 Ag 0.71024(7) 0.19223(11) 0.27965(6) 0.0450(6) Uani 1 1 d . . . . .
Ag04 Ag 0.67272(7) 0.36152(10) 0.30677(6) 0.0397(5) Uani 1 1 d . . . . .
Ag05 Ag 0.67378(6) 0.49660(9) 0.37792(6) 0.0335(4) Uani 1 1 d . . . . .
Ag06 Ag 0.61022(6) 0.43907(8) 0.45011(6) 0.0339(5) Uani 1 1 d . . . . .
Ag07 Ag 0.60406(6) 0.31597(9) 0.53516(6) 0.0354(5) Uani 1 1 d . . . . .
Ag08 Ag 0.59174(6) 0.15302(10) 0.48968(6) 0.0396(5) Uani 1 1 d . . . . .
Ag09 Ag 0.72821(6) -0.03930(10) 0.48773(6) 0.0375(5) Uani 1 1 d . . . . .
Ag10 Ag 0.81532(8) 0.20536(11) 0.31782(7) 0.0495(7) Uani 1 1 d . . . . .
Ag11 Ag 0.76758(5) 0.53336(8) 0.42499(5) 0.0291(4) Uani 1 1 d . . . . .
Ag12 Ag 0.68690(6) 0.32420(10) 0.61647(6) 0.0368(5) Uani 1 1 d . . . . .
Ag13 Ag 0.82452(6) 0.00997(9) 0.53427(6) 0.0324(4) Uani 1 1 d . . . . .
Ag14 Ag 0.88793(7) 0.07267(9) 0.45792(6) 0.0370(5) Uani 1 1 d . . . . .
Ag15 Ag 0.89682(6) 0.20039(10) 0.39132(8) 0.0450(6) Uani 1 1 d . . . . .
Ag16 Ag 0.92000(7) 0.35357(10) 0.43622(8) 0.0485(6) Uani 1 1 d . . . . .
Ag17 Ag 0.86227(6) 0.48233(10) 0.47953(6) 0.0381(5) Uani 1 1 d . . . . .
Ag18 Ag 0.83919(6) 0.42840(11) 0.58159(6) 0.0399(5) Uani 1 1 d . . . . .
Ag19 Ag 0.78854(6) 0.30019(11) 0.63861(6) 0.0386(5) Uani 1 1 d . . . . .
Ag20 Ag 0.82271(6) 0.13719(9) 0.61396(5) 0.0329(4) Uani 1 1 d . . . . .
Ag21 Ag 0.63510(11) 0.13636(19) 0.40638(12) 0.0569(16) Uani 0.696(12) 1 d . U . A .
Ag22 Ag 0.67356(8) 0.08855(10) 0.50160(8) 0.0550(7) Uani 1 1 d . . . . .
Ag23 Ag 0.70778(10) 0.04749(15) 0.42277(8) 0.0675(9) Uani 1 1 d . . . . .
Ag24 Ag 0.67113(8) 0.23219(12) 0.34236(7) 0.0531(7) Uani 1 1 d . . . . .
Ag25 Ag 0.73309(10) 0.12341(14) 0.34219(8) 0.0581(13) Uani 0.908(12) 1 d . . . A .
Ag26 Ag 0.75153(9) 0.27183(14) 0.32905(7) 0.0608(8) Uani 1 1 d . . . . .
Ag27 Ag 0.62710(8) 0.27944(12) 0.46087(9) 0.0613(8) Uani 1 1 d . . . . .
Ag28 Ag 0.67294(9) 0.37919(16) 0.52628(9) 0.0656(9) Uani 1 1 d . . . . .
Ag29 Ag 0.64402(10) 0.36130(15) 0.39527(8) 0.0713(10) Uani 1 1 d . . . . .
Ag30 Ag 0.72868(8) 0.41803(10) 0.35574(7) 0.0485(6) Uani 1 1 d . . . . .
Ag31 Ag 0.70714(7) 0.46779(12) 0.46126(9) 0.0579(8) Uani 1 1 d . . . . .
Ag32 Ag 0.80415(10) 0.05341(11) 0.45745(9) 0.0641(9) Uani 1 1 d . . . . .
Ag33 Ag 0.75860(8) 0.0781(2) 0.54198(8) 0.0808(13) Uani 1 1 d . . . . .
Ag34 Ag 0.82564(6) 0.13718(12) 0.38681(7) 0.0446(6) Uani 1 1 d . . . . .
Ag35 Ag 0.88861(9) 0.20718(12) 0.47819(10) 0.0653(9) Uani 1 1 d . . . . .
Ag36 Ag 0.79880(9) 0.45100(11) 0.51374(9) 0.0609(8) Uani 1 1 d . . . . .
Ag37 Ag 0.75093(7) 0.36119(13) 0.57763(7) 0.0536(7) Uani 1 1 d . . . . .
Ag38 Ag 0.83127(12) 0.2770(3) 0.57772(10) 0.122(2) Uani 1 1 d . U . . .
Ag39 Ag 0.73752(9) 0.20199(14) 0.58918(7) 0.0613(8) Uani 1 1 d . . . . .
Ag40 Ag 0.77476(6) 0.33288(11) 0.39539(7) 0.0425(5) Uani 1 1 d . . . . .
Ag41 Ag 0.66182(11) 0.2168(2) 0.53161(14) 0.0376(17) Uani 0.545(13) 1 d . U . A 1
Ag42 Ag 0.84701(10) 0.14881(18) 0.53202(12) 0.0605(15) Uani 0.784(12) 1 d . U . A 1
Ag43 Ag 0.84543(8) 0.38528(12) 0.37942(8) 0.0318(10) Uani 0.725(10) 1 d . U . A 1
Ag44 Ag 0.86582(9) 0.35897(13) 0.51680(11) 0.0671(14) Uani 0.932(12) 1 d . . . A 1
Ag45 Ag 0.82004(8) 0.38266(12) 0.44903(8) 0.0314(10) Uani 0.720(10) 1 d . U . A 1
Ag46 Ag 0.71324(8) 0.36029(14) 0.42406(8) 0.0359(10) Uani 0.731(10) 1 d . . . A 1
Ag47 Ag 0.75961(13) 0.35753(14) 0.48693(9) 0.0244(15) Uani 0.559(13) 1 d . U . A 1
Ag48 Ag 0.83098(8) 0.26238(14) 0.41288(9) 0.0405(11) Uani 0.741(10) 1 d . U . A 1
Ag49 Ag 0.81951(8) 0.26571(14) 0.49422(10) 0.0417(12) Uani 0.719(11) 1 d . . . A 1
Ag50 Ag 0.78511(9) 0.15958(14) 0.48898(9) 0.0306(11) Uani 0.621(10) 1 d . U . A 1
Ag51 Ag 0.68994(11) 0.24239(15) 0.41653(9) 0.0377(13) Uani 0.608(10) 1 d . U . A 1
Ag52 Ag 0.69905(12) 0.2905(2) 0.48477(14) 0.0301(16) Uani 0.628(18) 1 d . U . A 1
Ag53 Ag 0.75563(9) 0.14101(12) 0.41960(8) 0.0368(11) Uani 0.692(10) 1 d . U . A 1
Ag54 Ag 0.75585(8) 0.25274(12) 0.52398(8) 0.0306(10) Uani 0.703(10) 1 d . U . A 1
Ag55 Ag 0.71503(9) 0.17488(13) 0.47593(9) 0.0265(12) Uani 0.586(10) 1 d . U . A 1
Ag56 Ag 0.75842(8) 0.25552(12) 0.44712(8) 0.0283(11) Uani 0.628(10) 1 d . . . A 1
Ag57 Ag 0.65958(16) 0.2273(3) 0.5552(2) 0.060(3) Uani 0.473(14) 1 d . U . A 2
Ag58 Ag 0.8737(6) 0.1666(7) 0.5508(5) 0.058(6) Uani 0.162(11) 1 d . U . A 2
Ag59 Ag 0.8227(3) 0.4238(7) 0.4210(4) 0.074(4) Uani 0.279(12) 1 d . U . A 2
Ag60 Ag 0.8491(4) 0.3087(8) 0.3785(3) 0.075(5) Uani 0.250(12) 1 d . U . A 2
Ag61 Ag 0.7392(4) 0.3593(4) 0.4946(3) 0.057(3) Uani 0.320(15) 1 d . U . A 2
Ag62 Ag 0.7785(6) 0.2690(9) 0.5423(5) 0.078(6) Uani 0.189(12) 1 d . U . A 2
Ag63 Ag 0.6728(4) 0.1610(6) 0.4371(3) 0.063(4) Uani 0.233(11) 1 d . U . A 2
Ag64 Ag 0.8190(4) 0.1432(7) 0.5050(4) 0.071(5) Uani 0.222(11) 1 d . U . A 2
Ag65 Ag 0.7393(5) 0.1619(6) 0.4764(5) 0.039(5) Uani 0.136(9) 1 d . U . A 2
Ag66 Ag 0.6907(5) 0.2736(7) 0.4703(7) 0.049(4) Uani 0.203(17) 1 d . U . A 2
S25 S 0.6921(2) 0.1409(3) 0.3846(2) 0.0361(16) Uani 1 1 d . . . . .
S26 S 0.7036(2) 0.3219(3) 0.36266(19) 0.0365(16) Uani 1 1 d . . . . .
S27 S 0.66364(18) 0.3750(3) 0.45980(17) 0.0283(13) Uani 1 1 d . . . . .
S28 S 0.6518(3) 0.1834(4) 0.4750(5) 0.087(5) Uani 1 1 d . . . . .
S29 S 0.73973(19) 0.0717(3) 0.47825(19) 0.0361(16) Uani 1 1 d . . . . .
S30 S 0.7821(3) 0.2221(4) 0.3775(3) 0.065(3) Uani 1 1 d . . . . .
S31 S 0.76523(18) 0.4254(3) 0.4349(2) 0.0341(15) Uani 1 1 d . . . . .
S32 S 0.7928(3) 0.1788(4) 0.5573(2) 0.054(2) Uani 1 1 d . . . . .
S33 S 0.7065(2) 0.2918(3) 0.55547(19) 0.0366(16) Uani 1 1 d . . . . .
S34 S 0.8372(2) 0.1464(4) 0.4563(2) 0.047(2) Uani 1 1 d . . . . .
S35 S 0.8648(2) 0.3141(4) 0.4571(3) 0.050(2) Uani 1 1 d . . . . .
S36 S 0.8048(2) 0.3563(3) 0.53978(16) 0.0338(15) Uani 1 1 d . . . . .
S37 S 0.8878(2) 0.2479(4) 0.5429(2) 0.0453(19) Uani 1 1 d . . . . .
S38 S 0.6970(2) 0.1171(3) 0.5672(2) 0.0421(17) Uani 1 1 d . . . . .
S39 S 0.7946(3) 0.3870(3) 0.3399(2) 0.051(2) Uani 1 1 d . . . . .
S40 S 0.7283(2) 0.4531(3) 0.5279(2) 0.0405(17) Uani 1 1 d . . . . .
S41 S 0.6182(2) 0.2542(4) 0.3872(2) 0.052(2) Uani 1 1 d . . . . .
S42 S 0.77749(18) 0.0490(3) 0.38670(17) 0.0302(14) Uani 1 1 d . . . . .
S43 S 0.7264(3) 0.1853(5) 0.5135(3) 0.073(3) Uani 1 1 d . . . . .
S44 S 0.7236(5) 0.2321(7) 0.4021(3) 0.108(6) Uani 1 1 d . . . . .
P1 P 0.5652(2) 0.0932(3) 0.4439(2) 0.0382(17) Uani 1 1 d . . . . .
S1 S 0.5917(3) 0.0664(4) 0.4026(3) 0.055(2) Uani 1 1 d . . . . .
C1A C 0.5506(6) 0.0241(7) 0.4622(6) 0.051(6) Uani 1 1 d G U . . .
C1B C 0.5420(6) -0.0241(9) 0.4422(5) 0.061(7) Uani 1 1 d G U . . .
H1B H 0.543174 -0.022504 0.417946 0.073 Uiso 1 1 calc R U . . .
C1C C 0.5318(6) -0.0745(8) 0.4578(7) 0.066(8) Uani 1 1 d G U . . .
H1C H 0.525912 -0.107457 0.444072 0.080 Uiso 1 1 calc R U . . .
C1D C 0.5301(6) -0.0768(8) 0.4933(7) 0.065(8) Uani 1 1 d G U . . .
H1D H 0.523063 -0.111292 0.503895 0.078 Uiso 1 1 calc R U . . .
C1E C 0.5386(6) -0.0286(10) 0.5133(6) 0.063(8) Uani 1 1 d G U . . .
H1E H 0.537477 -0.030175 0.537593 0.075 Uiso 1 1 calc R U . . .
C1F C 0.5489(5) 0.0218(8) 0.4978(6) 0.049(6) Uani 1 1 d G U . . .
H1F H 0.554740 0.054778 0.511467 0.059 Uiso 1 1 calc R U . . .
C1G C 0.5287(6) 0.1266(10) 0.4217(8) 0.058(8) Uani 1 1 d G U . . .
C1H C 0.5311(6) 0.1863(11) 0.4186(9) 0.077(10) Uani 1 1 d G U . . .
H1H H 0.551015 0.205580 0.426654 0.092 Uiso 1 1 calc R U . . .
C1I C 0.5042(8) 0.2177(9) 0.4038(10) 0.089(11) Uani 1 1 d G U . . .
H1I H 0.505846 0.258453 0.401719 0.107 Uiso 1 1 calc R U . . .
C1J C 0.4750(7) 0.1894(13) 0.3921(9) 0.090(11) Uani 1 1 d G U . . .
H1J H 0.456685 0.210902 0.381978 0.108 Uiso 1 1 calc R U . . .
C1K C 0.4727(6) 0.1298(13) 0.3952(9) 0.081(10) Uani 1 1 d G U . . .
H1K H 0.452694 0.110477 0.387171 0.097 Uiso 1 1 calc R U . . .
C1L C 0.4995(7) 0.0984(9) 0.4100(8) 0.069(9) Uani 1 1 d G U . . .
H1L H 0.497863 0.057602 0.412106 0.083 Uiso 1 1 calc R U . . .
P2 P 0.6720(2) -0.0615(3) 0.5039(2) 0.0349(16) Uani 1 1 d . . . . .
S2 S 0.6367(2) 0.0033(3) 0.5011(2) 0.0399(17) Uani 1 1 d . . . . .
C2A C 0.6501(5) -0.1241(7) 0.4807(6) 0.043(6) Uani 1 1 d G U . . .
C2B C 0.6699(4) -0.1695(9) 0.4706(7) 0.054(7) Uani 1 1 d G U . . .
H2B H 0.693549 -0.167495 0.474720 0.065 Uiso 1 1 calc R U . . .
C2C C 0.6552(5) -0.2177(8) 0.4546(8) 0.063(8) Uani 1 1 d G U . . .
H2C H 0.668823 -0.248732 0.447776 0.075 Uiso 1 1 calc R U . . .
C2D C 0.6207(5) -0.2206(9) 0.4487(8) 0.061(8) Uani 1 1 d G U . . .
H2D H 0.610644 -0.253596 0.437734 0.073 Uiso 1 1 calc R U . . .
C2E C 0.6008(4) -0.1752(10) 0.4587(8) 0.067(8) Uani 1 1 d G U . . .
H2E H 0.577192 -0.177224 0.454635 0.081 Uiso 1 1 calc R U . . .
C2F C 0.6155(5) -0.1270(8) 0.4747(7) 0.060(8) Uani 1 1 d G U . . .
H2F H 0.601917 -0.095986 0.481578 0.072 Uiso 1 1 calc R U . . .
C2G C 0.6702(10) -0.0833(15) 0.5489(6) 0.090(11) Uani 1 1 d G U . . .
C2H C 0.6961(8) -0.0580(13) 0.5692(8) 0.081(10) Uani 1 1 d G U . . .
H2H H 0.712352 -0.035178 0.558779 0.097 Uiso 1 1 calc R U . . .
C2I C 0.6982(9) -0.0660(15) 0.6047(8) 0.087(10) Uani 1 1 d G U . . .
H2I H 0.715938 -0.048733 0.618512 0.105 Uiso 1 1 calc R U . . .
C2J C 0.6744(11) -0.0994(18) 0.6199(6) 0.119(13) Uani 1 1 d G U . . .
H2J H 0.675891 -0.104884 0.644116 0.143 Uiso 1 1 calc R U . . .
C2K C 0.6485(10) -0.1247(18) 0.5996(9) 0.121(14) Uani 1 1 d G U . . .
H2K H 0.632259 -0.147480 0.609986 0.145 Uiso 1 1 calc R U . . .
C2L C 0.6464(10) -0.1166(17) 0.5641(9) 0.117(13) Uani 1 1 d G U . . .
H2L H 0.628673 -0.133926 0.550253 0.140 Uiso 1 1 calc R U . . .
P3 P 0.6601(2) -0.0267(4) 0.3583(2) 0.0414(19) Uani 1 1 d . . . . .
S3 S 0.6792(2) -0.0439(3) 0.4079(2) 0.0407(17) Uani 1 1 d . . . . .
C3A C 0.6849(5) -0.0700(9) 0.3300(5) 0.042(5) Uani 1 1 d G U . . .
C3B C 0.6782(5) -0.1273(9) 0.3215(6) 0.058(7) Uani 1 1 d G U . . .
H3B H 0.658594 -0.145386 0.328819 0.069 Uiso 1 1 calc R U . . .
C3C C 0.7002(7) -0.1582(7) 0.3024(6) 0.063(8) Uani 1 1 d G U . . .
H3C H 0.695578 -0.197384 0.296553 0.075 Uiso 1 1 calc R U . . .
C3D C 0.7288(6) -0.1317(10) 0.2917(7) 0.066(8) Uani 1 1 d G U . . .
H3D H 0.743843 -0.152839 0.278610 0.080 Uiso 1 1 calc R U . . .
C3E C 0.7355(5) -0.0744(10) 0.3002(7) 0.062(8) Uani 1 1 d G U . . .
H3E H 0.755123 -0.056295 0.292932 0.074 Uiso 1 1 calc R U . . .
C3F C 0.7136(6) -0.0435(7) 0.3194(6) 0.052(6) Uani 1 1 d G U . . .
H3F H 0.718139 -0.004295 0.325197 0.062 Uiso 1 1 calc R U . . .
C3G C 0.6206(8) -0.0657(17) 0.3513(11) 0.103(13) Uani 1 1 d G U . . .
C3H C 0.6120(9) -0.1065(16) 0.3754(10) 0.098(12) Uani 1 1 d G U . . .
H3H H 0.628104 -0.118610 0.393009 0.118 Uiso 1 1 calc R U . . .
C3I C 0.5799(10) -0.1295(16) 0.3738(10) 0.105(13) Uani 1 1 d G U . . .
H3I H 0.574044 -0.157322 0.390320 0.125 Uiso 1 1 calc R U . . .
C3J C 0.5563(8) -0.1117(19) 0.3481(12) 0.130(15) Uani 1 1 d G U . . .
H3J H 0.534394 -0.127458 0.347017 0.156 Uiso 1 1 calc R U . . .
C3K C 0.5649(10) -0.071(2) 0.3240(11) 0.132(15) Uani 1 1 d G U . . .
H3K H 0.548803 -0.058881 0.306404 0.159 Uiso 1 1 calc R U . . .
C3L C 0.5970(11) -0.0480(18) 0.3256(10) 0.121(14) Uani 1 1 d G U . . .
H3L H 0.602863 -0.020168 0.309093 0.146 Uiso 1 1 calc R U . . .
P4 P 0.6326(3) 0.1276(3) 0.2918(2) 0.046(2) Uani 1 1 d . . . . .
S4 S 0.6491(3) 0.2110(4) 0.2827(2) 0.050(2) Uani 1 1 d . . . . .
C4A C 0.5886(12) 0.137(3) 0.2936(14) 0.156(18) Uani 1 1 d G U . . .
C4B C 0.5773(14) 0.147(3) 0.3260(11) 0.169(18) Uani 1 1 d G U . . .
H4B H 0.592889 0.151279 0.345368 0.203 Uiso 1 1 calc R U . . .
C4C C 0.5432(16) 0.150(3) 0.3302(12) 0.179(19) Uani 1 1 d G U . . .
H4C H 0.535448 0.157138 0.352356 0.215 Uiso 1 1 calc R U . . .
C4D C 0.5204(12) 0.144(3) 0.3019(17) 0.190(19) Uani 1 1 d G U . . .
H4D H 0.497072 0.145987 0.304735 0.228 Uiso 1 1 calc R U . . .
C4E C 0.5317(14) 0.134(3) 0.2695(13) 0.186(19) Uani 1 1 d G U . . .
H4E H 0.516138 0.128977 0.250125 0.223 Uiso 1 1 calc R U . . .
C4F C 0.5658(16) 0.130(3) 0.2653(10) 0.175(19) Uani 1 1 d G U . . .
H4F H 0.573578 0.123117 0.243136 0.210 Uiso 1 1 calc R U . . .
C4G C 0.6350(13) 0.0927(17) 0.2525(7) 0.122(14) Uani 1 1 d G U . . .
C4H C 0.6483(13) 0.0377(16) 0.2493(7) 0.121(14) Uani 1 1 d G U . . .
H4H H 0.657116 0.017587 0.269173 0.145 Uiso 1 1 calc R U . . .
C4I C 0.6485(13) 0.0119(16) 0.2170(8) 0.135(15) Uani 1 1 d G U . . .
H4I H 0.657594 -0.025732 0.214873 0.162 Uiso 1 1 calc R U . . .
C4J C 0.6356(14) 0.041(2) 0.1880(6) 0.140(15) Uani 1 1 d G U . . .
H4J H 0.635776 0.023686 0.165908 0.168 Uiso 1 1 calc R U . . .
C4K C 0.6223(14) 0.096(2) 0.1911(8) 0.152(16) Uani 1 1 d G U . . .
H4K H 0.613481 0.116424 0.171242 0.182 Uiso 1 1 calc R U . . .
C4L C 0.6221(14) 0.1221(16) 0.2234(10) 0.138(15) Uani 1 1 d G U . . .
H4L H 0.613002 0.159744 0.225541 0.166 Uiso 1 1 calc R U . . .
P5 P 0.7905(2) 0.1341(3) 0.27667(18) 0.0308(15) Uani 1 1 d . . . . .
S5 S 0.7434(2) 0.0995(3) 0.2836(2) 0.0371(16) Uani 1 1 d . . . . .
C5A C 0.8182(5) 0.0697(7) 0.2742(5) 0.036(5) Uani 1 1 d G U . . .
C5B C 0.8395(5) 0.0613(8) 0.2478(4) 0.044(6) Uani 1 1 d G U . . .
H5B H 0.839942 0.088652 0.229634 0.053 Uiso 1 1 calc R U . . .
C5C C 0.8600(5) 0.0129(9) 0.2480(5) 0.045(6) Uani 1 1 d G U . . .
H5C H 0.874480 0.007119 0.229969 0.054 Uiso 1 1 calc R U . . .
C5D C 0.8593(6) -0.0272(8) 0.2745(5) 0.051(7) Uani 1 1 d G U . . .
H5D H 0.873297 -0.060284 0.274685 0.061 Uiso 1 1 calc R U . . .
C5E C 0.8381(6) -0.0188(7) 0.3009(4) 0.044(6) Uani 1 1 d G U . . .
H5E H 0.837576 -0.046155 0.319067 0.052 Uiso 1 1 calc R U . . .
C5F C 0.8175(5) 0.0296(8) 0.3007(4) 0.034(5) Uani 1 1 d G U . . .
H5F H 0.803037 0.035377 0.318733 0.041 Uiso 1 1 calc R U . . .
C5G C 0.7883(6) 0.1585(10) 0.2321(5) 0.050(6) Uani 1 1 d G U . . .
C5H C 0.7647(6) 0.1332(10) 0.2089(7) 0.068(8) Uani 1 1 d G U . . .
H5H H 0.750800 0.103079 0.216272 0.082 Uiso 1 1 calc R U . . .
C5I C 0.7615(7) 0.1521(12) 0.1749(6) 0.079(9) Uani 1 1 d G U . . .
H5I H 0.745411 0.134847 0.159071 0.095 Uiso 1 1 calc R U . . .
C5J C 0.7819(8) 0.1962(12) 0.1641(4) 0.078(9) Uani 1 1 d G U . . .
H5J H 0.779694 0.209135 0.140927 0.093 Uiso 1 1 calc R U . . .
C5K C 0.8054(7) 0.2215(10) 0.1874(6) 0.064(8) Uani 1 1 d G U . . .
H5K H 0.819366 0.251657 0.179984 0.077 Uiso 1 1 calc R U . . .
C5L C 0.8086(6) 0.2026(9) 0.2213(5) 0.052(7) Uani 1 1 d G U . . .
H5L H 0.824755 0.219890 0.237186 0.062 Uiso 1 1 calc R U . . .
P6 P 0.7049(2) 0.3361(3) 0.25834(19) 0.0403(19) Uani 1 1 d . . . . .
S6 S 0.7454(3) 0.2798(4) 0.2657(2) 0.049(2) Uani 1 1 d . . . . .
C6A C 0.7232(7) 0.4029(8) 0.2416(6) 0.062(8) Uani 1 1 d G U . . .
C6B C 0.7501(7) 0.4282(10) 0.2604(5) 0.066(8) Uani 1 1 d G U . . .
H6B H 0.762084 0.406885 0.278143 0.079 Uiso 1 1 calc R U . . .
C6C C 0.7594(7) 0.4846(11) 0.2534(7) 0.076(9) Uani 1 1 d G U . . .
H6C H 0.777756 0.501830 0.266343 0.092 Uiso 1 1 calc R U . . .
C6D C 0.7418(8) 0.5157(9) 0.2276(8) 0.087(10) Uani 1 1 d G U . . .
H6D H 0.748210 0.554247 0.222761 0.104 Uiso 1 1 calc R U . . .
C6E C 0.7150(8) 0.4904(10) 0.2087(7) 0.075(9) Uani 1 1 d G U . . .
H6E H 0.702991 0.511719 0.190980 0.089 Uiso 1 1 calc R U . . .
C6F C 0.7057(6) 0.4340(10) 0.2157(7) 0.069(8) Uani 1 1 d G U . . .
H6F H 0.687318 0.416774 0.202780 0.083 Uiso 1 1 calc R U . . .
C6G C 0.6820(10) 0.3055(12) 0.2191(7) 0.086(10) Uani 1 1 d G U . . .
C6H C 0.6480(10) 0.3173(12) 0.2189(7) 0.095(11) Uani 1 1 d G U . . .
H6H H 0.639333 0.337465 0.237603 0.114 Uiso 1 1 calc R U . . .
C6I C 0.6266(8) 0.2996(15) 0.1912(10) 0.103(12) Uani 1 1 d G U . . .
H6I H 0.603354 0.307676 0.191071 0.124 Uiso 1 1 calc R U . . .
C6J C 0.6393(11) 0.2701(15) 0.1639(8) 0.112(12) Uani 1 1 d G U . . .
H6J H 0.624662 0.258033 0.144978 0.135 Uiso 1 1 calc R U . . .
C6K C 0.6733(12) 0.2583(15) 0.1641(8) 0.121(13) Uani 1 1 d G U . . .
H6K H 0.681948 0.238178 0.145415 0.145 Uiso 1 1 calc R U . . .
C6L C 0.6947(9) 0.2760(15) 0.1918(10) 0.115(12) Uani 1 1 d G U . . .
H6L H 0.717928 0.267966 0.191946 0.138 Uiso 1 1 calc R U . . .
P7 P 0.56238(19) 0.3826(3) 0.4650(2) 0.0329(15) Uani 1 1 d . . . . .
S7 S 0.56998(18) 0.2970(3) 0.4800(2) 0.0331(15) Uani 1 1 d . . . . .
C7A C 0.5418(5) 0.4147(8) 0.5021(5) 0.043(6) Uani 1 1 d G U . . .
C7B C 0.5200(5) 0.3852(6) 0.5221(6) 0.043(6) Uani 1 1 d G U . . .
H7B H 0.514774 0.345879 0.517305 0.052 Uiso 1 1 calc R U . . .
C7C C 0.5059(5) 0.4132(8) 0.5492(6) 0.054(7) Uani 1 1 d G U . . .
H7C H 0.491052 0.392982 0.562936 0.065 Uiso 1 1 calc R U . . .
C7D C 0.5136(6) 0.4707(8) 0.5563(5) 0.048(6) Uani 1 1 d G U . . .
H7D H 0.503999 0.489826 0.574795 0.057 Uiso 1 1 calc R U . . .
C7E C 0.5354(6) 0.5002(6) 0.5362(6) 0.046(6) Uani 1 1 d G U . . .
H7E H 0.540670 0.539567 0.541024 0.055 Uiso 1 1 calc R U . . .
C7F C 0.5495(5) 0.4723(8) 0.5091(6) 0.047(6) Uani 1 1 d G U . . .
H7F H 0.564393 0.492465 0.495393 0.057 Uiso 1 1 calc R U . . .
C7G C 0.5292(7) 0.3788(17) 0.4309(8) 0.072(9) Uani 1 1 d G U . . .
C7H C 0.4965(8) 0.3663(17) 0.4383(7) 0.087(10) Uani 1 1 d G U . . .
H7H H 0.491409 0.359001 0.461369 0.104 Uiso 1 1 calc R U . . .
C7I C 0.4714(6) 0.3647(19) 0.4119(10) 0.101(12) Uani 1 1 d G U . . .
H7I H 0.449029 0.356171 0.416941 0.121 Uiso 1 1 calc R U . . .
C7J C 0.4789(8) 0.375(2) 0.3781(9) 0.111(13) Uani 1 1 d G U . . .
H7J H 0.461682 0.374250 0.360108 0.134 Uiso 1 1 calc R U . . .
C7K C 0.5116(10) 0.388(2) 0.3708(7) 0.118(13) Uani 1 1 d G U . . .
H7K H 0.516715 0.395159 0.347703 0.142 Uiso 1 1 calc R U . . .
C7L C 0.5368(7) 0.3895(19) 0.3972(9) 0.106(12) Uani 1 1 d G U . . .
H7L H 0.559096 0.397989 0.392131 0.127 Uiso 1 1 calc R U . . .
P8 P 0.5776(2) 0.1787(3) 0.5479(2) 0.0349(16) Uani 1 1 d . . . . .
S8 S 0.6110(3) 0.2315(4) 0.5757(3) 0.059(3) Uani 1 1 d . . . . .
C8A C 0.5364(5) 0.2111(10) 0.5514(7) 0.053(6) Uani 1 1 d G U . . .
C8B C 0.5136(6) 0.2112(10) 0.5229(6) 0.060(7) Uani 1 1 d G U . . .
H8B H 0.519299 0.194039 0.501949 0.072 Uiso 1 1 calc R U . . .
C8C C 0.4823(6) 0.2365(11) 0.5251(7) 0.063(7) Uani 1 1 d G U . . .
H8C H 0.466668 0.236514 0.505595 0.076 Uiso 1 1 calc R U . . .
C8D C 0.4739(5) 0.2616(11) 0.5558(8) 0.072(8) Uani 1 1 d G U . . .
H8D H 0.452540 0.278855 0.557245 0.087 Uiso 1 1 calc R U . . .
C8E C 0.4968(7) 0.2615(12) 0.5843(7) 0.078(9) Uani 1 1 d G U . . .
H8E H 0.491043 0.278722 0.605249 0.093 Uiso 1 1 calc R U . . .
C8F C 0.5280(6) 0.2363(12) 0.5821(6) 0.070(8) Uani 1 1 d G U . . .
H8F H 0.543674 0.236247 0.601603 0.084 Uiso 1 1 calc R U . . .
C8G C 0.5776(7) 0.1128(8) 0.5746(5) 0.052(6) Uani 1 1 d G U . . .
C8H C 0.5504(6) 0.0966(11) 0.5929(7) 0.065(8) Uani 1 1 d G U . . .
H8H H 0.530665 0.119340 0.591513 0.078 Uiso 1 1 calc R U . . .
C8I C 0.5522(7) 0.0470(12) 0.6131(7) 0.079(10) Uani 1 1 d G U . . .
H8I H 0.533692 0.035932 0.625555 0.095 Uiso 1 1 calc R U . . .
C8J C 0.5811(8) 0.0137(10) 0.6150(7) 0.082(10) Uani 1 1 d G U . . .
H8J H 0.582377 -0.020184 0.628861 0.098 Uiso 1 1 calc R U . . .
C8K C 0.6083(6) 0.0299(10) 0.5968(6) 0.062(7) Uani 1 1 d G U . . .
H8K H 0.628035 0.007108 0.598124 0.074 Uiso 1 1 calc R U . . .
C8L C 0.6065(6) 0.0794(10) 0.5766(6) 0.062(7) Uani 1 1 d G U . . .
H8L H 0.625009 0.090516 0.564082 0.075 Uiso 1 1 calc R U . . .
P9 P 0.6415(2) 0.3932(4) 0.60577(19) 0.0365(17) Uani 1 1 d . . . . .
S9 S 0.6231(2) 0.4121(3) 0.5555(2) 0.0404(17) Uani 1 1 d . . . . .
C9A C 0.6045(6) 0.3728(15) 0.6292(6) 0.071(9) Uani 1 1 d G U . . .
C9B C 0.5722(7) 0.3896(15) 0.6183(7) 0.085(10) Uani 1 1 d G U . . .
H9B H 0.568628 0.416233 0.599875 0.102 Uiso 1 1 calc R U . . .
C9C C 0.5451(5) 0.3675(17) 0.6345(8) 0.095(11) Uani 1 1 d G U . . .
H9C H 0.523029 0.378935 0.627153 0.114 Uiso 1 1 calc R U . . .
C9D C 0.5504(6) 0.3285(17) 0.6616(8) 0.090(11) Uani 1 1 d G U . . .
H9D H 0.531857 0.313366 0.672635 0.108 Uiso 1 1 calc R U . . .
C9E C 0.5827(8) 0.3117(15) 0.6724(7) 0.096(11) Uani 1 1 d G U . . .
H9E H 0.586285 0.285095 0.690840 0.116 Uiso 1 1 calc R U . . .
C9F C 0.6098(6) 0.3339(16) 0.6562(7) 0.082(10) Uani 1 1 d G U . . .
H9F H 0.631884 0.322394 0.663563 0.099 Uiso 1 1 calc R U . . .
C9G C 0.6518(6) 0.4653(8) 0.6203(7) 0.054(7) Uani 1 1 d G U . . .
C9H C 0.6822(6) 0.4887(10) 0.6123(7) 0.062(8) Uani 1 1 d G U . . .
H9H H 0.698018 0.465360 0.601570 0.074 Uiso 1 1 calc R U . . .
C9I C 0.6896(6) 0.5461(10) 0.6199(7) 0.068(8) Uani 1 1 d G U . . .
H9I H 0.710382 0.562077 0.614444 0.082 Uiso 1 1 calc R U . . .
C9J C 0.6664(8) 0.5802(8) 0.6356(7) 0.082(9) Uani 1 1 d G U . . .
H9J H 0.671463 0.619514 0.640861 0.098 Uiso 1 1 calc R U . . .
C9K C 0.6360(7) 0.5569(11) 0.6437(7) 0.076(9) Uani 1 1 d G U . . .
H9K H 0.620178 0.580233 0.654404 0.091 Uiso 1 1 calc R U . . .
C9L C 0.6286(6) 0.4995(11) 0.6360(6) 0.066(8) Uani 1 1 d G U . . .
H9L H 0.607812 0.483515 0.641531 0.079 Uiso 1 1 calc R U . . .
P10 P 0.6254(2) 0.4229(4) 0.3160(2) 0.0429(19) Uani 1 1 d . . . . .
S10 S 0.61909(19) 0.4466(3) 0.3665(2) 0.0382(16) Uani 1 1 d . . . . .
C10A C 0.6257(7) 0.4935(9) 0.2917(6) 0.061(8) Uani 1 1 d G U . . .
C10B C 0.6364(7) 0.4936(9) 0.2585(6) 0.060(8) Uani 1 1 d G U . . .
H10B H 0.645443 0.459420 0.249305 0.072 Uiso 1 1 calc R U . . .
C10C C 0.6339(8) 0.5436(12) 0.2388(5) 0.071(9) Uani 1 1 d G U . . .
H10C H 0.641259 0.543689 0.216079 0.085 Uiso 1 1 calc R U . . .
C10D C 0.6207(8) 0.5936(9) 0.2523(6) 0.070(9) Uani 1 1 d G U . . .
H10D H 0.619001 0.627809 0.238781 0.084 Uiso 1 1 calc R U . . .
C10E C 0.6100(8) 0.5935(9) 0.2855(6) 0.068(9) Uani 1 1 d G U . . .
H10E H 0.600927 0.627661 0.294709 0.082 Uiso 1 1 calc R U . . .
C10F C 0.6124(8) 0.5435(11) 0.3052(5) 0.059(8) Uani 1 1 d G U . . .
H10F H 0.605111 0.543393 0.327936 0.071 Uiso 1 1 calc R U . . .
C10G C 0.5859(6) 0.3889(16) 0.3026(11) 0.112(14) Uani 1 1 d G U . . .
C10H C 0.5567(9) 0.4194(14) 0.2935(11) 0.124(14) Uani 1 1 d G U . . .
H10H H 0.557635 0.460002 0.290074 0.149 Uiso 1 1 calc R U . . .
C10I C 0.5263(7) 0.391(2) 0.2896(13) 0.145(16) Uani 1 1 d G U . . .
H10I H 0.506360 0.411513 0.283448 0.174 Uiso 1 1 calc R U . . .
C10J C 0.5250(8) 0.331(2) 0.2947(14) 0.169(17) Uani 1 1 d G U . . .
H10J H 0.504157 0.311569 0.291998 0.203 Uiso 1 1 calc R U . . .
C10K C 0.5541(11) 0.3007(15) 0.3037(14) 0.162(16) Uani 1 1 d G U . . .
H10K H 0.553229 0.260114 0.307175 0.195 Uiso 1 1 calc R U . . .
C10L C 0.5846(9) 0.3295(15) 0.3076(12) 0.141(15) Uani 1 1 d G U . . .
H10L H 0.604505 0.308601 0.313801 0.169 Uiso 1 1 calc R U . . .
P11 P 0.74478(18) 0.5687(3) 0.36929(18) 0.0270(13) Uani 1 1 d . . . . .
S11 S 0.7174(2) 0.5149(3) 0.33492(16) 0.0309(14) Uani 1 1 d . . . . .
C11A C 0.7196(5) 0.6354(6) 0.3701(6) 0.042(6) Uani 1 1 d G U . . .
C11B C 0.7283(5) 0.6733(8) 0.3970(5) 0.046(6) Uani 1 1 d G U . . .
H11B H 0.744920 0.662665 0.414428 0.055 Uiso 1 1 calc R U . . .
C11C C 0.7127(6) 0.7268(8) 0.3983(5) 0.056(7) Uani 1 1 d G U . . .
H11C H 0.718572 0.752663 0.416674 0.067 Uiso 1 1 calc R U . . .
C11D C 0.6883(6) 0.7423(7) 0.3728(7) 0.065(8) Uani 1 1 d G U . . .
H11D H 0.677647 0.778855 0.373722 0.078 Uiso 1 1 calc R U . . .
C11E C 0.6797(6) 0.7044(9) 0.3460(6) 0.062(8) Uani 1 1 d G U . . .
H11E H 0.663071 0.715049 0.328524 0.075 Uiso 1 1 calc R U . . .
C11F C 0.6953(6) 0.6510(8) 0.3446(5) 0.049(7) Uani 1 1 d G U . . .
H11F H 0.689419 0.625051 0.326277 0.059 Uiso 1 1 calc R U . . .
C11G C 0.7822(4) 0.5898(8) 0.3472(5) 0.040(5) Uani 1 1 d G U . . .
C11H C 0.8037(5) 0.5462(6) 0.3379(5) 0.039(5) Uani 1 1 d G U . . .
H11H H 0.797432 0.506879 0.339960 0.047 Uiso 1 1 calc R U . . .
C11I C 0.8344(5) 0.5603(7) 0.3255(5) 0.044(6) Uani 1 1 d G U . . .
H11I H 0.849123 0.530500 0.319127 0.052 Uiso 1 1 calc R U . . .
C11J C 0.8436(4) 0.6178(8) 0.3224(5) 0.039(5) Uani 1 1 d G U . . .
H11J H 0.864608 0.627410 0.313959 0.047 Uiso 1 1 calc R U . . .
C11K C 0.8221(5) 0.6614(6) 0.3317(5) 0.032(5) Uani 1 1 d G U . . .
H11K H 0.828403 0.700700 0.329625 0.038 Uiso 1 1 calc R U . . .
C11L C 0.7914(4) 0.6473(7) 0.3441(5) 0.036(5) Uani 1 1 d G U . . .
H11L H 0.776713 0.677080 0.350457 0.043 Uiso 1 1 calc R U . . .
P12 P 0.6298(2) 0.5378(3) 0.4436(2) 0.0326(16) Uani 1 1 d . . . . .
S12 S 0.67944(18) 0.5521(3) 0.43382(18) 0.0308(14) Uani 1 1 d . . . . .
C12A C 0.6048(5) 0.5816(8) 0.4110(5) 0.042(6) Uani 1 1 d G U . . .
C12B C 0.6178(5) 0.6315(9) 0.3972(6) 0.045(6) Uani 1 1 d G U . . .
H12B H 0.640111 0.642911 0.403668 0.053 Uiso 1 1 calc R U . . .
C12C C 0.5981(6) 0.6647(8) 0.3739(6) 0.055(7) Uani 1 1 d G U . . .
H12C H 0.607022 0.698738 0.364494 0.066 Uiso 1 1 calc R U . . .
C12D C 0.5655(6) 0.6479(10) 0.3645(6) 0.071(9) Uani 1 1 d G U . . .
H12D H 0.552034 0.670613 0.348591 0.086 Uiso 1 1 calc R U . . .
C12E C 0.5525(5) 0.5981(11) 0.3783(7) 0.061(8) Uani 1 1 d G U . . .
H12E H 0.530134 0.586662 0.371862 0.073 Uiso 1 1 calc R U . . .
C12F C 0.5721(5) 0.5649(8) 0.4016(6) 0.051(6) Uani 1 1 d G U . . .
H12F H 0.563222 0.530834 0.411037 0.061 Uiso 1 1 calc R U . . .
C12G C 0.6228(8) 0.5755(11) 0.4851(5) 0.054(7) Uani 1 1 d G U . . .
C12H C 0.6377(7) 0.5511(9) 0.5150(6) 0.058(8) Uani 1 1 d G U . . .
H12H H 0.651329 0.517714 0.513707 0.069 Uiso 1 1 calc R U . . .
C12I C 0.6325(8) 0.5754(11) 0.5469(5) 0.061(8) Uani 1 1 d G U . . .
H12I H 0.642649 0.558731 0.567333 0.073 Uiso 1 1 calc R U . . .
C12J C 0.6125(10) 0.6243(13) 0.5489(6) 0.099(12) Uani 1 1 d G U . . .
H12J H 0.609012 0.640905 0.570629 0.119 Uiso 1 1 calc R U . . .
C12K C 0.5977(10) 0.6487(14) 0.5190(8) 0.122(13) Uani 1 1 d G U . . .
H12K H 0.584054 0.682063 0.520300 0.146 Uiso 1 1 calc R U . . .
C12L C 0.6029(9) 0.6243(13) 0.4871(7) 0.109(12) Uani 1 1 d G U . . .
H12L H 0.592733 0.641048 0.466673 0.130 Uiso 1 1 calc R U . . .
P13 P 0.78076(17) -0.0895(3) 0.48245(19) 0.0277(14) Uani 1 1 d . . . . .
S13 S 0.82424(16) -0.0417(3) 0.47831(18) 0.0276(13) Uani 1 1 d . . . . .
C13A C 0.7921(5) -0.1405(8) 0.5184(5) 0.037(5) Uani 1 1 d G U . . .
C13B C 0.8248(4) -0.1581(9) 0.5269(5) 0.050(7) Uani 1 1 d G U . . .
H13B H 0.842648 -0.142775 0.514814 0.060 Uiso 1 1 calc R U . . .
C13C C 0.8314(4) -0.1983(9) 0.5530(5) 0.042(6) Uani 1 1 d G U . . .
H13C H 0.853769 -0.210351 0.558836 0.050 Uiso 1 1 calc R U . . .
C13D C 0.8054(5) -0.2208(9) 0.5707(5) 0.046(6) Uani 1 1 d G U . . .
H13D H 0.809874 -0.248221 0.588538 0.055 Uiso 1 1 calc R U . . .
C13E C 0.7727(5) -0.2031(10) 0.5622(6) 0.056(7) Uani 1 1 d G U . . .
H13E H 0.754858 -0.218515 0.574218 0.067 Uiso 1 1 calc R U . . .
C13F C 0.7661(4) -0.1630(10) 0.5360(6) 0.051(7) Uani 1 1 d G U . . .
H13F H 0.743736 -0.150940 0.530196 0.062 Uiso 1 1 calc R U . . .
C13G C 0.7801(5) -0.1337(7) 0.4427(4) 0.026(4) Uani 1 1 d G U . . .
C13H C 0.7970(5) -0.1860(7) 0.4406(4) 0.029(5) Uani 1 1 d G U . . .
H13H H 0.808614 -0.201739 0.460498 0.034 Uiso 1 1 calc R U . . .
C13I C 0.7968(5) -0.2151(6) 0.4093(4) 0.039(6) Uani 1 1 d G U . . .
H13I H 0.808314 -0.250763 0.407886 0.047 Uiso 1 1 calc R U . . .
C13J C 0.7798(6) -0.1920(7) 0.3802(3) 0.049(7) Uani 1 1 d G U . . .
H13J H 0.779632 -0.211877 0.358826 0.059 Uiso 1 1 calc R U . . .
C13K C 0.7629(6) -0.1398(8) 0.3823(4) 0.050(7) Uani 1 1 d G U . . .
H13K H 0.751250 -0.123966 0.362379 0.060 Uiso 1 1 calc R U . . .
C13L C 0.7631(5) -0.1106(7) 0.4135(5) 0.042(6) Uani 1 1 d G U . . .
H13L H 0.751550 -0.074942 0.414991 0.050 Uiso 1 1 calc R U . . .
P14 P 0.8058(2) 0.0358(3) 0.61711(19) 0.0341(16) Uani 1 1 d . . . . .
S14 S 0.7808(2) -0.0063(4) 0.57626(19) 0.0390(17) Uani 1 1 d . . . . .
C14A C 0.8398(5) -0.0124(9) 0.6309(6) 0.050(7) Uani 1 1 d G U . . .
C14B C 0.8696(6) 0.0113(7) 0.6447(5) 0.044(6) Uani 1 1 d G U . . .
H14B H 0.872202 0.052077 0.645964 0.052 Uiso 1 1 calc R U . . .
C14C C 0.8957(5) -0.0246(10) 0.6565(5) 0.047(6) Uani 1 1 d G U . . .
H14C H 0.916125 -0.008404 0.665947 0.056 Uiso 1 1 calc R U . . .
C14D C 0.8920(5) -0.0842(9) 0.6546(7) 0.066(8) Uani 1 1 d G U . . .
H14D H 0.909795 -0.108782 0.662715 0.079 Uiso 1 1 calc R U . . .
C14E C 0.8621(6) -0.1079(7) 0.6408(8) 0.067(8) Uani 1 1 d G U . . .
H14E H 0.859541 -0.148682 0.639500 0.080 Uiso 1 1 calc R U . . .
C14F C 0.8360(5) -0.0720(9) 0.6289(7) 0.066(8) Uani 1 1 d G U . . .
H14F H 0.815618 -0.088202 0.619516 0.079 Uiso 1 1 calc R U . . .
C14G C 0.7769(5) 0.0325(8) 0.6519(4) 0.030(5) Uani 1 1 d G U . . .
C14H C 0.7444(5) 0.0529(9) 0.6454(3) 0.039(6) Uani 1 1 d G U . . .
H14H H 0.736609 0.063018 0.622569 0.047 Uiso 1 1 calc R U . . .
C14I C 0.7235(4) 0.0586(10) 0.6722(5) 0.046(6) Uani 1 1 d G U . . .
H14I H 0.701320 0.072627 0.667726 0.056 Uiso 1 1 calc R U . . .
C14J C 0.7349(5) 0.0439(10) 0.7056(4) 0.048(6) Uani 1 1 d G U . . .
H14J H 0.720611 0.047771 0.723901 0.058 Uiso 1 1 calc R U . . .
C14K C 0.7674(5) 0.0234(10) 0.7121(3) 0.052(7) Uani 1 1 d G U . . .
H14K H 0.775192 0.013307 0.734921 0.062 Uiso 1 1 calc R U . . .
C14L C 0.7883(4) 0.0177(9) 0.6853(4) 0.046(6) Uani 1 1 d G U . . .
H14L H 0.810481 0.003697 0.689765 0.056 Uiso 1 1 calc R U . . .
P15 P 0.90508(18) 0.0410(3) 0.51621(18) 0.0284(14) Uani 1 1 d . . . . .
S15 S 0.87602(18) 0.0633(3) 0.55646(18) 0.0325(14) Uani 1 1 d . . . . .
C15A C 0.9081(5) -0.0392(6) 0.5203(6) 0.041(5) Uani 1 1 d G U . . .
C15B C 0.9068(5) -0.0740(8) 0.4912(5) 0.045(6) Uani 1 1 d G U . . .
H15B H 0.903598 -0.057062 0.468929 0.054 Uiso 1 1 calc R U . . .
C15C C 0.9103(5) -0.1335(8) 0.4945(5) 0.048(6) Uani 1 1 d G U . . .
H15C H 0.909392 -0.157263 0.474558 0.057 Uiso 1 1 calc R U . . .
C15D C 0.9150(6) -0.1582(6) 0.5270(6) 0.050(6) Uani 1 1 d G U . . .
H15D H 0.917305 -0.198905 0.529305 0.060 Uiso 1 1 calc R U . . .
C15E C 0.9162(6) -0.1234(8) 0.5562(5) 0.053(7) Uani 1 1 d G U . . .
H15E H 0.919424 -0.140347 0.578425 0.064 Uiso 1 1 calc R U . . .
C15F C 0.9128(5) -0.0639(8) 0.5529(5) 0.045(6) Uani 1 1 d G U . . .
H15F H 0.913631 -0.040146 0.572797 0.054 Uiso 1 1 calc R U . . .
C15G C 0.9480(5) 0.0656(13) 0.5312(7) 0.052(7) Uani 1 1 d G U . . .
C15H C 0.9576(6) 0.0761(15) 0.5656(6) 0.079(10) Uani 1 1 d G U . . .
H15H H 0.941885 0.071917 0.582648 0.095 Uiso 1 1 calc R U . . .
C15I C 0.9903(7) 0.0927(16) 0.5752(6) 0.086(10) Uani 1 1 d G U . . .
H15I H 0.996872 0.099846 0.598720 0.103 Uiso 1 1 calc R U . . .
C15J C 1.0133(5) 0.0988(15) 0.5503(8) 0.070(9) Uani 1 1 d G U . . .
H15J H 1.035655 0.110147 0.556824 0.084 Uiso 1 1 calc R U . . .
C15K C 1.0037(6) 0.0883(16) 0.5159(7) 0.088(10) Uani 1 1 d G U . . .
H15K H 1.019453 0.092521 0.498855 0.105 Uiso 1 1 calc R U . . .
C15L C 0.9710(7) 0.0717(15) 0.5063(5) 0.080(10) Uani 1 1 d G U . . .
H15L H 0.964467 0.064592 0.482782 0.096 Uiso 1 1 calc R U . . .
P16 P 0.90195(19) 0.0576(3) 0.3979(2) 0.0332(15) Uani 1 1 d . . . . .
S16 S 0.8772(2) 0.1094(3) 0.35996(18) 0.0356(15) Uani 1 1 d . . . . .
C16A C 0.8909(5) -0.0178(7) 0.3839(7) 0.045(6) Uani 1 1 d G U . . .
C16B C 0.8611(5) -0.0396(8) 0.3948(6) 0.043(6) Uani 1 1 d G U . . .
H16B H 0.846604 -0.015277 0.406669 0.051 Uiso 1 1 calc R U . . .
C16C C 0.8525(5) -0.0969(9) 0.3884(7) 0.050(6) Uani 1 1 d G U . . .
H16C H 0.832061 -0.111776 0.395788 0.059 Uiso 1 1 calc R U . . .
C16D C 0.8737(7) -0.1324(7) 0.3710(8) 0.071(9) Uani 1 1 d G U . . .
H16D H 0.867755 -0.171611 0.366605 0.086 Uiso 1 1 calc R U . . .
C16E C 0.9035(7) -0.1107(10) 0.3602(8) 0.075(9) Uani 1 1 d G U . . .
H16E H 0.917992 -0.134947 0.348304 0.090 Uiso 1 1 calc R U . . .
C16F C 0.9121(5) -0.0533(10) 0.3666(7) 0.064(8) Uani 1 1 d G U . . .
H16F H 0.932535 -0.038448 0.359184 0.077 Uiso 1 1 calc R U . . .
C16G C 0.9459(4) 0.0620(13) 0.3870(7) 0.057(7) Uani 1 1 d G U . . .
C16H C 0.9690(6) 0.0442(14) 0.4132(6) 0.070(9) Uani 1 1 d G U . . .
H16H H 0.961463 0.031147 0.434484 0.084 Uiso 1 1 calc R U . . .
C16I C 1.0030(5) 0.0453(15) 0.4082(7) 0.076(9) Uani 1 1 d G U . . .
H16I H 1.018718 0.033118 0.426061 0.091 Uiso 1 1 calc R U . . .
C16J C 1.0139(4) 0.0643(15) 0.3770(7) 0.073(9) Uani 1 1 d G U . . .
H16J H 1.037189 0.065149 0.373571 0.087 Uiso 1 1 calc R U . . .
C16K C 0.9909(6) 0.0822(14) 0.3508(6) 0.067(8) Uani 1 1 d G U . . .
H16K H 0.998406 0.095210 0.329503 0.080 Uiso 1 1 calc R U . . .
C16L C 0.9569(5) 0.0810(13) 0.3558(6) 0.067(8) Uani 1 1 d G U . . .
H16L H 0.941151 0.093240 0.337925 0.081 Uiso 1 1 calc R U . . .
P17 P 0.9579(2) 0.2730(4) 0.4460(3) 0.047(2) Uani 1 1 d . . . . .
S17 S 0.9367(2) 0.1906(3) 0.4427(2) 0.0387(16) Uani 1 1 d . . . . .
C17A C 0.9798(6) 0.2729(10) 0.4891(5) 0.054(7) Uani 1 1 d G U . . .
C17B C 1.0117(6) 0.2502(10) 0.4957(7) 0.063(7) Uani 1 1 d G U . . .
H17B H 1.023473 0.234928 0.477372 0.076 Uiso 1 1 calc R U . . .
C17C C 1.0264(5) 0.2497(12) 0.5291(8) 0.075(9) Uani 1 1 d G U . . .
H17C H 1.048157 0.234195 0.533636 0.090 Uiso 1 1 calc R U . . .
C17D C 1.0091(7) 0.2720(13) 0.5560(6) 0.074(9) Uani 1 1 d G U . . .
H17D H 1.019136 0.271735 0.578805 0.089 Uiso 1 1 calc R U . . .
C17E C 0.9772(6) 0.2948(12) 0.5494(6) 0.066(8) Uani 1 1 d G U . . .
H17E H 0.965431 0.310008 0.567710 0.079 Uiso 1 1 calc R U . . .
C17F C 0.9625(5) 0.2952(11) 0.5160(7) 0.056(7) Uani 1 1 d G U . . .
H17F H 0.940746 0.310742 0.511447 0.068 Uiso 1 1 calc R U . . .
C17G C 0.9911(7) 0.2719(11) 0.4151(8) 0.070(9) Uani 1 1 d G U . . .
C17H C 1.0041(8) 0.3242(9) 0.4047(9) 0.079(10) Uani 1 1 d G U . . .
H17H H 0.996650 0.359378 0.414112 0.095 Uiso 1 1 calc R U . . .
C17I C 1.0281(9) 0.3250(11) 0.3805(10) 0.103(12) Uani 1 1 d G U . . .
H17I H 1.036959 0.360749 0.373349 0.124 Uiso 1 1 calc R U . . .
C17J C 1.0390(9) 0.2735(15) 0.3667(9) 0.101(12) Uani 1 1 d G U . . .
H17J H 1.055369 0.274063 0.350169 0.122 Uiso 1 1 calc R U . . .
C17K C 1.0260(9) 0.2212(12) 0.3772(9) 0.096(11) Uani 1 1 d G U . . .
H17K H 1.033468 0.186006 0.367751 0.115 Uiso 1 1 calc R U . . .
C17L C 1.0020(8) 0.2204(9) 0.4014(9) 0.077(10) Uani 1 1 d G U . . .
H17L H 0.993159 0.184634 0.408515 0.092 Uiso 1 1 calc R U . . .
P18 P 0.8642(3) 0.2687(4) 0.3195(3) 0.051(2) Uani 1 1 d . . . . .
S18 S 0.8836(3) 0.2989(4) 0.3671(3) 0.058(2) Uani 1 1 d . . . . .
C18A C 0.8593(7) 0.3326(9) 0.2909(6) 0.051(6) Uani 1 1 d G U . . .
C18B C 0.8321(6) 0.3336(10) 0.2669(7) 0.063(9) Uani 1 1 d G U . . .
H18B H 0.817495 0.301251 0.264582 0.076 Uiso 1 1 calc R U . . .
C18C C 0.8261(7) 0.3819(12) 0.2461(7) 0.080(10) Uani 1 1 d G U . . .
H18C H 0.807451 0.382601 0.229706 0.096 Uiso 1 1 calc R U . . .
C18D C 0.8474(8) 0.4293(10) 0.2495(7) 0.079(10) Uani 1 1 d G U . . .
H18D H 0.843335 0.462289 0.235328 0.095 Uiso 1 1 calc R U . . .
C18E C 0.8747(7) 0.4283(10) 0.2735(8) 0.074(9) Uani 1 1 d G U . . .
H18E H 0.889263 0.460628 0.275827 0.089 Uiso 1 1 calc R U . . .
C18F C 0.8807(6) 0.3800(11) 0.2943(6) 0.063(8) Uani 1 1 d G U . . .
H18F H 0.899308 0.379278 0.310704 0.076 Uiso 1 1 calc R U . . .
C18G C 0.8989(8) 0.2301(15) 0.3021(9) 0.085(10) Uani 1 1 d G U . . .
C18H C 0.8925(7) 0.1810(15) 0.2822(8) 0.074(9) Uani 1 1 d G U . . .
H18H H 0.870184 0.167363 0.278204 0.089 Uiso 1 1 calc R U . . .
C18I C 0.9186(9) 0.1518(13) 0.2682(7) 0.079(9) Uani 1 1 d G U . . .
H18I H 0.914226 0.118229 0.254569 0.095 Uiso 1 1 calc R U . . .
C18J C 0.9512(8) 0.1718(16) 0.2740(9) 0.096(11) Uani 1 1 d G U . . .
H18J H 0.969128 0.151803 0.264421 0.115 Uiso 1 1 calc R U . . .
C18K C 0.9577(7) 0.2209(17) 0.2939(10) 0.102(12) Uani 1 1 d G U . . .
H18K H 0.979988 0.234510 0.297908 0.122 Uiso 1 1 calc R U . . .
C18L C 0.9315(9) 0.2501(14) 0.3079(9) 0.102(12) Uani 1 1 d G U . . .
H18L H 0.935947 0.283644 0.321543 0.122 Uiso 1 1 calc R U . . .
P19 P 0.7970(2) 0.5873(3) 0.47158(17) 0.0284(14) Uani 1 1 d . . . . .
S19 S 0.8228(2) 0.5441(3) 0.51244(18) 0.0339(15) Uani 1 1 d . . . . .
C19A C 0.8294(4) 0.6381(7) 0.4573(5) 0.037(5) Uani 1 1 d G U . . .
C19B C 0.8410(5) 0.6354(7) 0.4244(4) 0.034(5) Uani 1 1 d G U . . .
H19B H 0.832052 0.607477 0.408417 0.040 Uiso 1 1 calc R U . . .
C19C C 0.8656(5) 0.6735(9) 0.4150(4) 0.047(6) Uani 1 1 d G U . . .
H19C H 0.873453 0.671613 0.392586 0.057 Uiso 1 1 calc R U . . .
C19D C 0.8786(5) 0.7143(9) 0.4385(6) 0.054(7) Uani 1 1 d G U . . .
H19D H 0.895398 0.740321 0.432040 0.065 Uiso 1 1 calc R U . . .
C19E C 0.8670(6) 0.7170(8) 0.4713(5) 0.058(7) Uani 1 1 d G U . . .
H19E H 0.875943 0.744894 0.487326 0.069 Uiso 1 1 calc R U . . .
C19F C 0.8424(6) 0.6789(8) 0.4807(4) 0.042(6) Uani 1 1 d G U . . .
H19F H 0.834542 0.680758 0.503157 0.051 Uiso 1 1 calc R U . . .
C19G C 0.7649(5) 0.6299(7) 0.4911(6) 0.041(6) Uani 1 1 d G U . . .
C19H C 0.7605(6) 0.6881(7) 0.4831(6) 0.048(6) Uani 1 1 d G U . . .
H19H H 0.775447 0.706869 0.468802 0.057 Uiso 1 1 calc R U . . .
C19I C 0.7344(6) 0.7188(7) 0.4962(6) 0.057(7) Uani 1 1 d G U . . .
H19I H 0.731472 0.758583 0.490784 0.068 Uiso 1 1 calc R U . . .
C19J C 0.7126(5) 0.6913(10) 0.5172(7) 0.058(7) Uani 1 1 d G U . . .
H19J H 0.694755 0.712341 0.526105 0.069 Uiso 1 1 calc R U . . .
C19K C 0.7169(6) 0.6332(9) 0.5251(6) 0.060(7) Uani 1 1 d G U . . .
H19K H 0.702013 0.614385 0.539444 0.072 Uiso 1 1 calc R U . . .
C19L C 0.7430(6) 0.6024(6) 0.5120(6) 0.050(7) Uani 1 1 d G U . . .
H19L H 0.745988 0.562671 0.517462 0.060 Uiso 1 1 calc R U . . .
P20 P 0.91180(19) 0.4513(3) 0.4148(2) 0.0345(16) Uani 1 1 d . . . . .
S20 S 0.8630(2) 0.4782(4) 0.4140(2) 0.0448(19) Uani 1 1 d . . . . .
C20A C 0.9369(7) 0.5081(9) 0.4380(7) 0.063(8) Uani 1 1 d G U . . .
C20B C 0.9696(7) 0.4956(9) 0.4498(8) 0.073(9) Uani 1 1 d G U . . .
H20B H 0.978732 0.458416 0.445938 0.087 Uiso 1 1 calc R U . . .
C20C C 0.9891(6) 0.5375(12) 0.4671(8) 0.085(10) Uani 1 1 d G U . . .
H20C H 1.011488 0.528982 0.475101 0.102 Uiso 1 1 calc R U . . .
C20D C 0.9758(8) 0.5919(11) 0.4727(8) 0.091(11) Uani 1 1 d G U . . .
H20D H 0.989117 0.620551 0.484498 0.109 Uiso 1 1 calc R U . . .
C20E C 0.9431(8) 0.6044(9) 0.4609(9) 0.094(11) Uani 1 1 d G U . . .
H20E H 0.933989 0.641554 0.464732 0.113 Uiso 1 1 calc R U . . .
C20F C 0.9236(6) 0.5625(10) 0.4436(9) 0.081(10) Uani 1 1 d G U . . .
H20F H 0.901232 0.570989 0.435569 0.097 Uiso 1 1 calc R U . . .
C20G C 0.9261(7) 0.4621(12) 0.3706(7) 0.064(8) Uani 1 1 d G U . . .
C20H C 0.9193(7) 0.5145(11) 0.3542(8) 0.077(9) Uani 1 1 d G U . . .
H20H H 0.905182 0.541916 0.364255 0.092 Uiso 1 1 calc R U . . .
C20I C 0.9330(8) 0.5269(12) 0.3232(9) 0.083(10) Uani 1 1 d G U . . .
H20I H 0.928257 0.562757 0.312019 0.100 Uiso 1 1 calc R U . . .
C20J C 0.9536(8) 0.4868(15) 0.3085(7) 0.098(11) Uani 1 1 d G U . . .
H20J H 0.962929 0.495288 0.287322 0.118 Uiso 1 1 calc R U . . .
C20K C 0.9605(7) 0.4344(13) 0.3249(9) 0.089(10) Uani 1 1 d G U . . .
H20K H 0.974527 0.406978 0.314861 0.107 Uiso 1 1 calc R U . . .
C20L C 0.9467(7) 0.4220(10) 0.3559(8) 0.076(9) Uani 1 1 d G U . . .
H20L H 0.951453 0.386136 0.367097 0.091 Uiso 1 1 calc R U . . .
P21 P 0.8933(2) 0.4655(4) 0.5659(2) 0.0383(17) Uani 1 1 d . . . . .
S21 S 0.9087(2) 0.4385(3) 0.5183(2) 0.0368(16) Uani 1 1 d . . . . .
C21A C 0.8948(7) 0.5443(7) 0.5675(6) 0.053(7) Uani 1 1 d G U . . .
C21B C 0.9137(7) 0.5750(9) 0.5451(6) 0.064(8) Uani 1 1 d G U . . .
H21B H 0.926222 0.554900 0.528968 0.077 Uiso 1 1 calc R U . . .
C21C C 0.9144(7) 0.6350(9) 0.5462(8) 0.075(9) Uani 1 1 d G U . . .
H21C H 0.927305 0.655917 0.530851 0.090 Uiso 1 1 calc R U . . .
C21D C 0.8961(8) 0.6643(7) 0.5698(9) 0.084(10) Uani 1 1 d G U . . .
H21D H 0.896532 0.705359 0.570541 0.101 Uiso 1 1 calc R U . . .
C21E C 0.8772(7) 0.6337(10) 0.5922(8) 0.080(9) Uani 1 1 d G U . . .
H21E H 0.864675 0.653783 0.608347 0.096 Uiso 1 1 calc R U . . .
C21F C 0.8765(7) 0.5737(10) 0.5911(6) 0.067(8) Uani 1 1 d G U . . .
H21F H 0.863592 0.552765 0.606465 0.080 Uiso 1 1 calc R U . . .
C21G C 0.9274(6) 0.4409(11) 0.5953(7) 0.056(8) Uani 1 1 d G U . . .
C21H C 0.9233(5) 0.3905(11) 0.6139(8) 0.063(9) Uani 1 1 d G U . . .
H21H H 0.902937 0.369389 0.611002 0.076 Uiso 1 1 calc R U . . .
C21I C 0.9489(7) 0.3709(11) 0.6369(7) 0.072(9) Uani 1 1 d G U . . .
H21I H 0.946066 0.336468 0.649665 0.086 Uiso 1 1 calc R U . . .
C21J C 0.9786(6) 0.4018(13) 0.6412(8) 0.077(10) Uani 1 1 d G U . . .
H21J H 0.996157 0.388387 0.656916 0.092 Uiso 1 1 calc R U . . .
C21K C 0.9828(6) 0.4521(13) 0.6226(9) 0.093(12) Uani 1 1 d G U . . .
H21K H 1.003119 0.473227 0.625506 0.112 Uiso 1 1 calc R U . . .
C21L C 0.9572(7) 0.4717(11) 0.5996(8) 0.080(11) Uani 1 1 d G U . . .
H21L H 0.959990 0.506149 0.586843 0.096 Uiso 1 1 calc R U . . .
P22 P 0.8067(2) 0.4454(4) 0.6315(2) 0.0374(17) Uani 1 1 d . . . . .
S22 S 0.7622(2) 0.4002(3) 0.6367(2) 0.0380(16) Uani 1 1 d . . . . .
C22A C 0.7935(7) 0.5233(8) 0.6326(6) 0.048(7) Uani 1 1 d G U . . .
C22B C 0.7901(7) 0.5533(10) 0.6016(5) 0.054(7) Uani 1 1 d G U . . .
H22B H 0.794953 0.534747 0.580748 0.065 Uiso 1 1 calc R U . . .
C22C C 0.7797(7) 0.6106(10) 0.6012(5) 0.057(7) Uani 1 1 d G U . . .
H22C H 0.777445 0.631196 0.580012 0.068 Uiso 1 1 calc R U . . .
C22D C 0.7727(7) 0.6378(8) 0.6317(6) 0.060(7) Uani 1 1 d G U . . .
H22D H 0.765601 0.676995 0.631390 0.072 Uiso 1 1 calc R U . . .
C22E C 0.7761(7) 0.6078(10) 0.6626(5) 0.065(8) Uani 1 1 d G U . . .
H22E H 0.771265 0.626345 0.683506 0.078 Uiso 1 1 calc R U . . .
C22F C 0.7865(7) 0.5505(10) 0.6631(4) 0.062(8) Uani 1 1 d G U . . .
H22F H 0.788774 0.529896 0.684243 0.074 Uiso 1 1 calc R U . . .
C22G C 0.8320(5) 0.4351(10) 0.6722(4) 0.043(6) Uani 1 1 d G U . . .
C22H C 0.8656(5) 0.4509(10) 0.6734(5) 0.053(7) Uani 1 1 d G U . . .
H22H H 0.874481 0.468246 0.653845 0.064 Uiso 1 1 calc R U . . .
C22I C 0.8860(4) 0.4415(11) 0.7031(6) 0.060(7) Uani 1 1 d G U . . .
H22I H 0.908912 0.452297 0.703966 0.073 Uiso 1 1 calc R U . . .
C22J C 0.8729(5) 0.4162(11) 0.7317(5) 0.057(7) Uani 1 1 d G U . . .
H22J H 0.886914 0.409676 0.752046 0.068 Uiso 1 1 calc R U . . .
C22K C 0.8394(6) 0.4003(10) 0.7305(4) 0.051(6) Uani 1 1 d G U . . .
H22K H 0.830486 0.383004 0.750005 0.061 Uiso 1 1 calc R U . . .
C22L C 0.8190(4) 0.4098(11) 0.7007(5) 0.052(7) Uani 1 1 d G U . . .
H22L H 0.796055 0.398953 0.699885 0.062 Uiso 1 1 calc R U . . .
P23 P 0.85355(19) 0.2044(3) 0.6523(2) 0.0308(15) Uani 1 1 d . . . . .
S23 S 0.8511(2) 0.2919(3) 0.6390(2) 0.0443(18) Uani 1 1 d . . . . .
C23A C 0.8421(6) 0.2030(9) 0.6970(3) 0.039(6) Uani 1 1 d G U . . .
C23B C 0.8227(5) 0.1567(8) 0.7066(4) 0.039(5) Uani 1 1 d G U . . .
H23B H 0.814350 0.129679 0.689728 0.046 Uiso 1 1 calc R U . . .
C23C C 0.8155(5) 0.1498(7) 0.7408(5) 0.038(5) Uani 1 1 d G U . . .
H23C H 0.802289 0.118120 0.747324 0.045 Uiso 1 1 calc R U . . .
C23D C 0.8278(5) 0.1893(9) 0.7655(3) 0.040(6) Uani 1 1 d G U . . .
H23D H 0.822882 0.184564 0.788851 0.048 Uiso 1 1 calc R U . . .
C23E C 0.8472(5) 0.2356(8) 0.7559(4) 0.043(6) Uani 1 1 d G U . . .
H23E H 0.855537 0.262567 0.772782 0.051 Uiso 1 1 calc R U . . .
C23F C 0.8543(5) 0.2425(8) 0.7217(5) 0.046(7) Uani 1 1 d G U . . .
H23F H 0.867598 0.274127 0.715185 0.055 Uiso 1 1 calc R U . . .
C23G C 0.8986(4) 0.1873(11) 0.6568(6) 0.047(6) Uani 1 1 d G U . . .
C23H C 0.9120(5) 0.1507(11) 0.6825(6) 0.054(7) Uani 1 1 d G U . . .
H23H H 0.898153 0.136214 0.699416 0.065 Uiso 1 1 calc R U . . .
C23I C 0.9456(6) 0.1354(11) 0.6835(6) 0.058(7) Uani 1 1 d G U . . .
H23I H 0.954703 0.110405 0.701104 0.069 Uiso 1 1 calc R U . . .
C23J C 0.9658(5) 0.1566(12) 0.6588(7) 0.066(8) Uani 1 1 d G U . . .
H23J H 0.988782 0.146168 0.659480 0.080 Uiso 1 1 calc R U . . .
C23K C 0.9525(6) 0.1932(12) 0.6331(6) 0.067(9) Uani 1 1 d G U . . .
H23K H 0.966312 0.207742 0.616166 0.081 Uiso 1 1 calc R U . . .
C23L C 0.9189(6) 0.2086(11) 0.6321(6) 0.060(8) Uani 1 1 d G U . . .
H23L H 0.909763 0.233552 0.614477 0.072 Uiso 1 1 calc R U . . .
P24 P 0.71262(19) 0.2635(3) 0.66280(17) 0.0315(15) Uani 1 1 d . . . . .
S24 S 0.7536(2) 0.2148(3) 0.65106(18) 0.0377(16) Uani 1 1 d . . . . .
C24A C 0.7250(5) 0.3000(8) 0.7046(4) 0.036(5) Uani 1 1 d G U . . .
C24B C 0.7025(5) 0.3387(10) 0.7175(5) 0.046(7) Uani 1 1 d G U . . .
H24B H 0.682263 0.347868 0.704427 0.055 Uiso 1 1 calc R U . . .
C24C C 0.7095(5) 0.3641(10) 0.7496(5) 0.064(9) Uani 1 1 d G U . . .
H24C H 0.694137 0.390535 0.758397 0.077 Uiso 1 1 calc R U . . .
C24D C 0.7391(5) 0.3507(9) 0.7687(4) 0.042(6) Uani 1 1 d G U . . .
H24D H 0.743888 0.367991 0.790601 0.051 Uiso 1 1 calc R U . . .
C24E C 0.7616(4) 0.3119(9) 0.7558(4) 0.042(6) Uani 1 1 d G U . . .
H24E H 0.781766 0.302780 0.768834 0.051 Uiso 1 1 calc R U . . .
C24F C 0.7545(5) 0.2866(9) 0.7237(4) 0.040(6) Uani 1 1 d G U . . .
H24F H 0.769892 0.260111 0.714863 0.047 Uiso 1 1 calc R U . . .
C24G C 0.6811(6) 0.2097(12) 0.6779(7) 0.061(8) Uani 1 1 d G U . . .
C24H C 0.6797(8) 0.1894(14) 0.7114(6) 0.085(11) Uani 1 1 d G U . . .
H24H H 0.695104 0.203391 0.729146 0.103 Uiso 1 1 calc R U . . .
C24I C 0.6558(9) 0.1487(15) 0.7190(6) 0.095(11) Uani 1 1 d G U . . .
H24I H 0.654876 0.134787 0.741886 0.114 Uiso 1 1 calc R U . . .
C24J C 0.6333(7) 0.1282(12) 0.6931(8) 0.073(9) Uani 1 1 d G U . . .
H24J H 0.616966 0.100338 0.698238 0.088 Uiso 1 1 calc R U . . .
C24K C 0.6347(7) 0.1485(12) 0.6596(7) 0.066(9) Uani 1 1 d G U . . .
H24K H 0.619284 0.134492 0.641850 0.079 Uiso 1 1 calc R U . . .
C24L C 0.6586(7) 0.1892(12) 0.6520(6) 0.067(9) Uani 1 1 d G U . . .
H24L H 0.659512 0.203096 0.629110 0.081 Uiso 1 1 calc R U . . .
 
loop_
 _atom_site_aniso_label
 _atom_site_aniso_U_11
 _atom_site_aniso_U_22
 _atom_site_aniso_U_33
 _atom_site_aniso_U_23
 _atom_site_aniso_U_13
 _atom_site_aniso_U_12
Ag01 0.0555(16) 0.0368(12) 0.0551(16) -0.0008(11) 0.0073(12) 0.0097(11)
Ag02 0.0728(18) 0.0269(11) 0.0417(13) 0.0051(10) -0.0134(12) -0.0029(11)
Ag03 0.0696(17) 0.0379(12) 0.0282(11) 0.0022(9) 0.0075(11) 0.0200(12)
Ag04 0.0539(14) 0.0331(11) 0.0319(11) -0.0012(9) 0.0011(10) 0.0146(10)
Ag05 0.0418(12) 0.0254(9) 0.0334(11) -0.0005(8) 0.0044(9) -0.0009(8)
Ag06 0.0378(11) 0.0184(8) 0.0472(13) 0.0026(8) 0.0153(9) -0.0021(8)
Ag07 0.0428(12) 0.0276(10) 0.0362(11) -0.0038(8) 0.0055(9) 0.0012(9)
Ag08 0.0486(13) 0.0319(11) 0.0383(12) 0.0032(9) 0.0038(10) -0.0075(10)
Ag09 0.0314(11) 0.0352(11) 0.0459(13) 0.0005(10) 0.0015(9) 0.0010(9)
Ag10 0.0698(18) 0.0313(11) 0.0445(14) 0.0062(10) -0.0169(12) -0.0103(11)
Ag11 0.0395(11) 0.0223(9) 0.0250(9) 0.0027(7) -0.0011(8) -0.0025(8)
Ag12 0.0421(12) 0.0384(11) 0.0292(10) -0.0017(9) -0.0023(9) 0.0047(9)
Ag13 0.0380(11) 0.0286(10) 0.0312(10) -0.0023(8) 0.0070(9) -0.0022(8)
Ag14 0.0582(14) 0.0279(10) 0.0247(10) 0.0046(8) 0.0008(9) -0.0052(9)
Ag15 0.0354(12) 0.0325(11) 0.0657(17) 0.0108(11) -0.0065(11) -0.0030(9)
Ag16 0.0533(15) 0.0219(10) 0.0711(18) 0.0018(11) 0.0107(13) -0.0022(10)
Ag17 0.0418(12) 0.0327(11) 0.0393(12) 0.0048(9) -0.0005(10) -0.0031(9)
Ag18 0.0408(12) 0.0448(13) 0.0342(11) -0.0134(10) 0.0033(9) -0.0082(10)
Ag19 0.0433(13) 0.0423(12) 0.0304(11) 0.0008(9) 0.0048(9) 0.0065(10)
Ag20 0.0444(12) 0.0300(10) 0.0242(10) 0.0011(8) 0.0015(8) -0.0022(9)
Ag21 0.060(3) 0.051(2) 0.062(3) -0.0052(19) 0.023(2) -0.0046(19)
Ag22 0.0707(19) 0.0228(10) 0.0707(19) 0.0043(11) -0.0010(15) -0.0111(11)
Ag23 0.096(3) 0.0648(19) 0.0377(14) 0.0002(13) -0.0223(15) -0.0027(18)
Ag24 0.0756(19) 0.0447(14) 0.0396(14) -0.0110(11) 0.0080(13) -0.0100(13)
Ag25 0.095(3) 0.0470(18) 0.0364(17) 0.0125(12) 0.0309(16) 0.0163(16)
Ag26 0.077(2) 0.0600(17) 0.0426(15) -0.0133(13) -0.0133(14) 0.0324(15)
Ag27 0.0689(19) 0.0365(13) 0.082(2) 0.0123(14) 0.0310(17) 0.0200(13)
Ag28 0.0623(19) 0.080(2) 0.0571(18) 0.0107(16) 0.0262(15) 0.0052(16)
Ag29 0.098(3) 0.068(2) 0.0455(16) -0.0155(14) -0.0175(16) 0.0415(19)
Ag30 0.0668(17) 0.0247(10) 0.0545(15) 0.0055(10) 0.0075(13) -0.0009(11)
Ag31 0.0491(15) 0.0340(12) 0.090(2) 0.0047(14) 0.0005(15) 0.0059(11)
Ag32 0.099(3) 0.0260(11) 0.0653(19) 0.0055(12) -0.0085(17) 0.0004(13)
Ag33 0.0526(18) 0.159(4) 0.0305(14) 0.0124(19) 0.0004(12) 0.017(2)
Ag34 0.0409(13) 0.0486(14) 0.0442(13) 0.0113(11) 0.0011(10) 0.0013(11)
Ag35 0.078(2) 0.0322(13) 0.089(2) -0.0027(14) 0.0271(18) -0.0022(13)
Ag36 0.083(2) 0.0253(11) 0.078(2) 0.0100(12) 0.0269(17) -0.0043(12)
Ag37 0.0502(15) 0.0606(17) 0.0480(15) 0.0021(13) -0.0112(12) -0.0162(13)
Ag38 0.110(3) 0.212(6) 0.049(2) 0.058(3) 0.029(2) 0.097(4)
Ag39 0.088(2) 0.0626(18) 0.0344(13) -0.0090(13) 0.0141(14) 0.0065(16)
Ag40 0.0441(13) 0.0391(12) 0.0448(13) -0.0124(10) 0.0059(10) -0.0020(10)
Ag41 0.035(2) 0.039(2) 0.039(3) -0.0007(19) 0.0003(18) -0.0037(17)
Ag42 0.051(2) 0.054(2) 0.078(3) 0.0052(19) 0.0153(19) 0.0181(17)
Ag43 0.0362(17) 0.0240(14) 0.0353(17) -0.0069(11) 0.0032(12) -0.0062(11)
Ag44 0.067(2) 0.0361(16) 0.098(3) -0.0182(16) 0.0063(19) -0.0169(14)
Ag45 0.0376(17) 0.0261(15) 0.0302(16) -0.0065(11) -0.0008(12) 0.0065(11)
Ag46 0.0367(18) 0.0377(17) 0.0345(17) -0.0102(12) 0.0118(12) -0.0023(12)
Ag47 0.041(3) 0.0162(16) 0.0151(17) 0.0006(11) -0.0056(15) -0.0047(14)
Ag48 0.0319(17) 0.0374(17) 0.051(2) -0.0197(14) -0.0084(13) 0.0073(12)
Ag49 0.0387(19) 0.0292(16) 0.059(2) -0.0115(14) 0.0190(15) -0.0102(13)
Ag50 0.040(2) 0.0254(17) 0.0271(18) 0.0006(12) 0.0098(13) 0.0046(13)
Ag51 0.059(3) 0.0243(18) 0.0276(19) 0.0043(13) -0.0111(16) -0.0071(15)
Ag52 0.035(2) 0.028(2) 0.028(2) 0.0013(17) 0.0051(16) 0.0080(16)
Ag53 0.062(2) 0.0197(14) 0.0311(17) 0.0029(11) 0.0222(15) 0.0065(13)
Ag54 0.0361(18) 0.0235(15) 0.0327(17) 0.0039(11) 0.0057(12) 0.0053(11)
Ag55 0.029(2) 0.0183(16) 0.0325(19) 0.0037(12) 0.0065(13) 0.0015(12)
Ag56 0.0378(19) 0.0140(14) 0.0318(18) 0.0006(11) -0.0066(13) 0.0019(11)
Ag57 0.044(4) 0.071(4) 0.064(6) -0.017(3) 0.001(3) -0.002(3)
Ag58 0.094(13) 0.028(7) 0.052(10) -0.013(6) 0.006(9) 0.019(7)
Ag59 0.049(6) 0.098(9) 0.076(8) -0.030(6) 0.013(5) -0.011(6)
Ag60 0.068(8) 0.107(9) 0.052(7) -0.031(6) 0.019(6) 0.017(7)
Ag61 0.057(7) 0.047(5) 0.070(6) -0.015(4) 0.013(5) -0.006(4)
Ag62 0.100(11) 0.067(9) 0.067(10) 0.027(8) 0.013(9) -0.018(8)
Ag63 0.100(8) 0.051(6) 0.041(6) -0.001(5) 0.019(6) -0.005(6)
Ag64 0.082(9) 0.067(8) 0.067(8) -0.026(6) 0.036(7) -0.039(7)
Ag65 0.052(9) 0.017(6) 0.048(8) -0.006(6) 0.007(7) 0.001(6)
Ag66 0.052(7) 0.032(6) 0.062(9) -0.012(7) 0.001(7) 0.002(5)
S25 0.045(4) 0.023(3) 0.041(4) -0.005(3) 0.012(3) -0.001(3)
S26 0.052(4) 0.022(3) 0.034(4) -0.005(3) -0.008(3) 0.011(3)
S27 0.036(3) 0.025(3) 0.024(3) 0.007(2) 0.004(3) 0.006(3)
S28 0.039(5) 0.040(5) 0.183(15) 0.049(7) 0.015(7) 0.013(4)
S29 0.040(4) 0.035(4) 0.033(4) -0.011(3) -0.002(3) 0.007(3)
S30 0.068(6) 0.026(4) 0.097(8) 0.004(4) -0.034(6) -0.001(4)
S31 0.034(4) 0.025(3) 0.043(4) 0.005(3) 0.003(3) 0.002(3)
S32 0.066(6) 0.063(6) 0.034(4) 0.003(4) 0.012(4) 0.039(5)
S33 0.051(4) 0.031(3) 0.027(3) -0.006(3) -0.001(3) 0.000(3)
S34 0.033(4) 0.067(6) 0.041(4) 0.005(4) 0.001(3) -0.009(4)
S35 0.051(5) 0.031(4) 0.068(6) -0.010(4) 0.015(4) 0.000(3)
S36 0.050(4) 0.034(3) 0.016(3) -0.001(2) -0.006(3) 0.008(3)
S37 0.040(4) 0.047(4) 0.050(5) 0.000(4) 0.014(4) 0.003(3)
S38 0.048(4) 0.035(4) 0.043(4) -0.001(3) 0.002(3) -0.002(3)
S39 0.077(6) 0.029(4) 0.050(5) 0.003(3) 0.027(4) 0.002(4)
S40 0.047(4) 0.035(4) 0.037(4) 0.010(3) -0.012(3) -0.008(3)
S41 0.049(5) 0.058(5) 0.049(5) -0.019(4) 0.013(4) -0.014(4)
S42 0.040(4) 0.027(3) 0.023(3) -0.001(2) 0.006(3) -0.001(3)
S43 0.090(9) 0.056(6) 0.071(7) 0.006(5) -0.009(6) -0.020(6)
S44 0.150(14) 0.112(11) 0.058(7) 0.030(7) -0.015(8) -0.093(11)
P1 0.047(5) 0.031(4) 0.037(4) 0.000(3) 0.004(3) 0.001(3)
S1 0.073(6) 0.042(4) 0.051(5) 0.002(4) 0.015(5) 0.022(4)
C1A 0.037(14) 0.028(10) 0.088(15) 0.004(11) -0.003(12) -0.009(10)
C1B 0.055(17) 0.027(11) 0.100(16) 0.001(11) -0.005(14) -0.009(11)
C1C 0.056(17) 0.030(11) 0.111(17) 0.007(12) -0.006(15) -0.007(12)
C1D 0.047(16) 0.036(12) 0.112(17) 0.010(12) 0.000(15) -0.015(12)
C1E 0.047(16) 0.036(12) 0.104(17) 0.013(11) -0.001(14) -0.017(11)
C1F 0.022(12) 0.035(11) 0.091(15) 0.009(11) 0.008(12) -0.005(10)
C1G 0.056(15) 0.046(12) 0.07(2) 0.000(13) 0.001(14) 0.011(11)
C1H 0.092(18) 0.045(13) 0.09(2) 0.000(15) -0.015(18) 0.011(12)
C1I 0.095(19) 0.055(15) 0.11(3) 0.018(18) -0.017(19) 0.009(12)
C1J 0.077(18) 0.077(16) 0.12(3) 0.033(18) -0.002(18) 0.007(14)
C1K 0.065(16) 0.076(16) 0.10(2) 0.023(17) -0.012(17) -0.003(13)
C1L 0.066(16) 0.063(15) 0.08(2) 0.010(16) -0.007(15) 0.001(12)
P2 0.039(4) 0.024(3) 0.042(4) 0.006(3) 0.002(3) -0.007(3)
S2 0.037(4) 0.028(3) 0.057(5) -0.005(3) 0.013(3) 0.001(3)
C2A 0.044(11) 0.028(10) 0.057(16) 0.012(10) 0.017(11) 0.000(9)
C2B 0.029(11) 0.033(11) 0.10(2) -0.001(12) 0.019(12) -0.007(8)
C2C 0.042(11) 0.037(12) 0.11(2) -0.010(14) 0.016(14) -0.006(9)
C2D 0.044(12) 0.036(12) 0.10(2) -0.009(14) 0.017(13) -0.013(10)
C2E 0.044(12) 0.046(13) 0.11(2) -0.006(14) 0.022(14) -0.006(10)
C2F 0.044(11) 0.043(13) 0.09(2) -0.006(14) 0.022(12) 0.003(9)
C2G 0.14(3) 0.07(2) 0.066(18) 0.035(16) -0.005(16) -0.008(19)
C2H 0.11(2) 0.060(19) 0.068(17) 0.019(15) -0.001(15) 0.019(16)
C2I 0.13(3) 0.07(2) 0.066(16) 0.024(16) 0.004(16) 0.010(18)
C2J 0.16(3) 0.12(3) 0.08(2) 0.04(2) -0.008(17) -0.03(2)
C2K 0.16(3) 0.13(3) 0.071(19) 0.04(2) -0.003(18) -0.04(2)
C2L 0.16(3) 0.12(3) 0.071(18) 0.039(19) -0.001(18) -0.04(2)
P3 0.059(5) 0.036(4) 0.028(4) 0.000(3) -0.007(3) 0.000(4)
S3 0.051(5) 0.036(4) 0.036(4) 0.006(3) 0.009(3) 0.011(3)
C3A 0.068(14) 0.045(11) 0.011(10) 0.008(9) -0.012(9) -0.014(10)
C3B 0.097(18) 0.048(12) 0.028(13) 0.000(11) 0.001(12) -0.023(11)
C3C 0.091(18) 0.049(13) 0.047(16) -0.009(12) 0.004(13) -0.028(12)
C3D 0.089(18) 0.045(13) 0.067(19) 0.007(13) 0.011(14) -0.017(12)
C3E 0.076(17) 0.048(13) 0.061(18) 0.004(13) 0.014(14) -0.020(11)
C3F 0.068(15) 0.045(12) 0.040(14) 0.012(11) -0.003(11) -0.013(10)
C3G 0.11(2) 0.09(2) 0.11(3) 0.04(2) -0.025(19) -0.04(2)
C3H 0.10(2) 0.07(2) 0.12(3) 0.031(19) -0.004(19) -0.034(19)
C3I 0.10(2) 0.08(2) 0.13(3) 0.02(2) -0.01(2) -0.040(19)
C3J 0.12(2) 0.11(3) 0.15(3) 0.03(2) -0.03(2) -0.05(2)
C3K 0.12(2) 0.13(3) 0.15(3) 0.04(2) -0.03(2) -0.04(2)
C3L 0.12(2) 0.11(3) 0.12(3) 0.04(2) -0.04(2) -0.04(2)
P4 0.085(7) 0.025(3) 0.026(4) -0.008(3) -0.015(4) 0.010(4)
S4 0.080(6) 0.033(4) 0.038(4) 0.013(3) 0.011(4) 0.019(4)
C4A 0.17(3) 0.22(4) 0.07(2) -0.02(3) 0.00(2) 0.00(3)
C4B 0.18(3) 0.25(4) 0.08(2) -0.01(3) 0.02(2) 0.00(4)
C4C 0.18(3) 0.26(4) 0.10(2) -0.02(3) 0.02(2) 0.00(4)
C4D 0.18(3) 0.27(4) 0.12(3) -0.04(3) 0.01(2) 0.00(4)
C4E 0.18(3) 0.27(4) 0.11(3) -0.04(3) 0.00(3) 0.00(4)
C4F 0.18(3) 0.25(4) 0.09(2) -0.05(3) -0.01(2) 0.01(4)
C4G 0.21(4) 0.11(2) 0.051(16) -0.032(17) -0.01(2) 0.04(3)
C4H 0.20(3) 0.11(2) 0.044(14) -0.055(16) -0.03(2) 0.04(2)
C4I 0.22(4) 0.14(3) 0.044(15) -0.053(17) 0.00(2) 0.04(3)
C4J 0.22(4) 0.16(3) 0.034(14) -0.043(19) 0.01(2) 0.03(3)
C4K 0.24(4) 0.16(3) 0.058(16) -0.032(19) 0.01(2) 0.04(3)
C4L 0.23(4) 0.13(3) 0.054(17) -0.023(17) -0.01(2) 0.05(3)
P5 0.044(4) 0.028(3) 0.021(3) 0.001(3) 0.004(3) 0.003(3)
S5 0.041(4) 0.032(3) 0.038(4) 0.001(3) 0.003(3) 0.002(3)
C5A 0.042(13) 0.035(11) 0.031(11) 0.001(8) 0.003(9) 0.009(9)
C5B 0.051(14) 0.054(13) 0.028(11) 0.003(10) 0.004(10) 0.020(11)
C5C 0.055(15) 0.054(13) 0.027(11) 0.001(10) 0.006(10) 0.020(11)
C5D 0.060(16) 0.056(14) 0.037(12) 0.009(10) 0.005(11) 0.020(12)
C5E 0.066(15) 0.040(12) 0.025(11) 0.004(9) -0.001(10) 0.021(11)
C5F 0.052(14) 0.026(10) 0.023(10) -0.006(8) -0.004(9) 0.006(9)
C5G 0.065(16) 0.037(12) 0.048(13) 0.009(10) -0.003(11) 0.023(11)
C5H 0.083(19) 0.058(16) 0.061(14) -0.005(12) -0.010(13) 0.019(13)
C5I 0.12(2) 0.064(17) 0.052(13) -0.016(13) -0.025(14) 0.009(15)
C5J 0.13(2) 0.062(17) 0.045(14) -0.021(12) 0.005(13) 0.019(15)
C5K 0.11(2) 0.046(15) 0.036(12) 0.006(10) 0.005(12) 0.016(14)
C5L 0.080(17) 0.039(12) 0.037(11) 0.007(10) 0.010(11) 0.021(11)
P6 0.070(6) 0.032(4) 0.019(3) -0.002(3) 0.006(3) 0.010(4)
S6 0.070(6) 0.038(4) 0.040(4) -0.001(3) 0.012(4) 0.011(4)
C6A 0.11(2) 0.029(12) 0.043(14) -0.012(10) 0.009(13) 0.020(12)
C6B 0.13(2) 0.046(12) 0.022(12) -0.017(10) 0.018(12) 0.003(14)
C6C 0.13(2) 0.050(13) 0.051(16) -0.007(13) 0.007(15) 0.002(14)
C6D 0.13(2) 0.065(17) 0.067(19) 0.010(14) 0.006(17) -0.002(15)
C6E 0.11(2) 0.037(12) 0.073(19) 0.002(12) 0.007(15) 0.020(14)
C6F 0.11(2) 0.034(12) 0.067(16) 0.003(12) 0.016(14) 0.030(12)
C6G 0.17(3) 0.035(16) 0.050(15) 0.018(12) -0.026(18) 0.008(17)
C6H 0.16(3) 0.041(17) 0.076(18) 0.020(15) -0.023(18) -0.004(17)
C6I 0.17(3) 0.06(2) 0.08(2) 0.011(16) -0.031(18) 0.01(2)
C6J 0.20(3) 0.06(2) 0.073(19) 0.014(16) -0.03(2) 0.02(2)
C6K 0.21(3) 0.08(2) 0.08(2) -0.023(18) -0.02(2) 0.02(2)
C6L 0.20(3) 0.07(2) 0.068(18) 0.000(17) -0.026(19) 0.03(2)
P7 0.032(4) 0.018(3) 0.049(4) 0.003(3) 0.006(3) 0.003(3)
S7 0.037(4) 0.013(3) 0.049(4) 0.003(3) 0.005(3) -0.004(2)
C7A 0.033(12) 0.035(10) 0.062(15) -0.009(10) 0.004(11) 0.005(9)
C7B 0.035(12) 0.035(11) 0.060(15) -0.009(10) 0.007(11) 0.007(9)
C7C 0.050(15) 0.043(11) 0.070(16) -0.016(12) 0.013(12) 0.007(10)
C7D 0.047(14) 0.036(11) 0.062(16) -0.011(10) 0.017(12) 0.015(10)
C7E 0.050(14) 0.040(11) 0.050(14) -0.009(10) 0.007(11) 0.010(10)
C7F 0.052(15) 0.034(10) 0.058(15) -0.010(11) 0.018(12) 0.004(10)
C7G 0.059(15) 0.08(2) 0.076(17) -0.007(18) 0.013(14) -0.015(17)
C7H 0.062(16) 0.11(3) 0.087(19) -0.02(2) 0.017(13) -0.023(18)
C7I 0.071(17) 0.13(3) 0.10(2) 0.00(2) 0.001(15) -0.02(2)
C7J 0.092(19) 0.14(3) 0.096(19) 0.00(2) -0.003(17) -0.03(2)
C7K 0.10(2) 0.17(3) 0.082(19) 0.00(2) 0.000(15) -0.04(2)
C7L 0.085(19) 0.16(3) 0.078(19) 0.00(2) 0.011(14) -0.03(2)
P8 0.044(4) 0.031(4) 0.029(4) 0.007(3) 0.000(3) -0.005(3)
S8 0.088(7) 0.034(4) 0.052(5) 0.007(4) -0.025(5) -0.012(4)
C8A 0.054(14) 0.040(14) 0.068(14) 0.013(12) 0.032(10) -0.001(12)
C8B 0.062(14) 0.044(15) 0.077(15) 0.033(13) 0.022(11) -0.005(11)
C8C 0.058(13) 0.040(14) 0.094(17) 0.024(13) 0.017(12) -0.009(12)
C8D 0.061(15) 0.057(17) 0.102(18) 0.018(15) 0.032(12) -0.017(14)
C8E 0.064(16) 0.07(2) 0.100(18) -0.005(17) 0.033(13) 0.008(14)
C8F 0.071(15) 0.067(18) 0.076(15) 0.009(14) 0.040(12) 0.015(15)
C8G 0.099(18) 0.038(13) 0.019(12) 0.001(10) 0.008(12) -0.009(11)
C8H 0.105(19) 0.047(15) 0.045(16) 0.020(13) 0.020(14) -0.002(13)
C8I 0.12(2) 0.070(18) 0.055(18) 0.037(15) 0.024(16) 0.010(15)
C8J 0.12(2) 0.056(18) 0.07(2) 0.029(15) 0.031(16) 0.011(14)
C8K 0.11(2) 0.044(14) 0.029(14) -0.003(10) 0.014(14) 0.000(13)
C8L 0.110(19) 0.039(13) 0.040(15) -0.004(11) 0.019(14) 0.000(12)
P9 0.036(4) 0.048(4) 0.025(3) -0.011(3) 0.000(3) 0.005(3)
S9 0.047(4) 0.028(3) 0.045(4) -0.010(3) -0.009(3) 0.003(3)
C9A 0.068(14) 0.14(3) 0.009(11) -0.004(13) 0.002(11) -0.021(17)
C9B 0.065(15) 0.15(3) 0.044(17) 0.019(17) 0.004(13) -0.025(17)
C9C 0.064(15) 0.15(3) 0.066(19) 0.025(18) 0.003(15) -0.029(18)
C9D 0.068(15) 0.15(3) 0.053(18) 0.019(18) 0.005(15) -0.035(19)
C9E 0.071(16) 0.16(3) 0.057(19) 0.025(18) -0.001(14) -0.035(18)
C9F 0.072(15) 0.14(3) 0.037(15) 0.013(16) 0.006(14) -0.023(18)
C9G 0.064(15) 0.051(13) 0.047(16) -0.025(13) -0.005(12) 0.003(11)
C9H 0.073(15) 0.045(13) 0.065(18) -0.031(13) -0.006(13) -0.010(12)
C9I 0.092(18) 0.047(13) 0.062(18) -0.036(14) -0.019(14) -0.006(12)
C9J 0.12(2) 0.060(15) 0.062(19) -0.033(15) -0.007(16) 0.014(13)
C9K 0.12(2) 0.065(15) 0.047(17) -0.029(14) -0.005(16) 0.024(14)
C9L 0.093(17) 0.070(15) 0.034(15) -0.031(13) -0.003(13) 0.021(12)
P10 0.046(5) 0.045(4) 0.036(4) -0.009(4) -0.005(3) 0.011(4)
S10 0.036(4) 0.032(3) 0.046(4) -0.007(3) 0.003(3) -0.001(3)
C10A 0.08(2) 0.057(14) 0.048(13) 0.015(11) 0.006(13) 0.030(15)
C10B 0.07(2) 0.063(15) 0.044(13) 0.004(11) 0.001(13) 0.019(15)
C10C 0.10(2) 0.072(16) 0.040(14) 0.011(11) 0.017(15) 0.032(16)
C10D 0.11(2) 0.062(15) 0.042(13) 0.005(12) 0.013(15) 0.018(16)
C10E 0.11(2) 0.047(13) 0.044(13) 0.008(11) 0.015(15) 0.017(15)
C10F 0.08(2) 0.054(14) 0.045(14) 0.014(11) 0.009(14) 0.022(14)
C10G 0.061(16) 0.12(2) 0.15(3) -0.12(2) -0.041(19) 0.010(16)
C10H 0.061(17) 0.15(2) 0.16(3) -0.11(2) -0.05(2) 0.012(16)
C10I 0.063(17) 0.16(3) 0.20(3) -0.09(3) -0.04(2) 0.004(19)
C10J 0.09(2) 0.16(3) 0.24(4) -0.09(3) -0.04(3) 0.00(2)
C10K 0.09(2) 0.14(3) 0.24(4) -0.10(3) -0.05(3) -0.012(18)
C10L 0.09(2) 0.12(2) 0.21(3) -0.12(2) -0.03(2) 0.002(17)
P11 0.038(4) 0.018(3) 0.025(3) 0.005(2) 0.001(3) 0.004(3)
S11 0.052(4) 0.024(3) 0.016(3) 0.000(2) 0.005(3) -0.005(3)
C11A 0.040(12) 0.020(9) 0.067(14) 0.013(8) 0.013(11) 0.002(9)
C11B 0.056(15) 0.028(10) 0.057(14) 0.011(9) 0.025(11) -0.004(9)
C11C 0.070(16) 0.028(10) 0.074(16) 0.009(10) 0.033(12) 0.000(11)
C11D 0.085(18) 0.027(11) 0.085(17) 0.009(10) 0.025(14) 0.013(12)
C11E 0.090(19) 0.025(11) 0.074(16) 0.016(10) 0.019(14) 0.024(11)
C11F 0.055(14) 0.024(10) 0.070(15) 0.018(10) 0.010(11) 0.017(10)
C11G 0.045(12) 0.037(10) 0.039(14) 0.011(10) 0.006(10) -0.011(8)
C11H 0.050(12) 0.032(9) 0.035(13) 0.000(10) -0.001(10) -0.015(8)
C11I 0.049(12) 0.040(10) 0.043(14) 0.014(11) 0.006(11) 0.001(9)
C11J 0.033(11) 0.044(10) 0.041(14) 0.001(10) -0.002(10) -0.007(8)
C11K 0.044(11) 0.037(10) 0.015(10) 0.013(9) 0.009(9) -0.007(8)
C11L 0.043(11) 0.033(9) 0.032(12) 0.003(10) 0.010(10) -0.009(8)
P12 0.048(4) 0.013(3) 0.039(4) 0.003(3) 0.018(3) 0.002(3)
S12 0.036(4) 0.029(3) 0.029(3) -0.001(3) 0.009(3) -0.006(3)
C12A 0.048(11) 0.025(10) 0.056(15) 0.006(10) 0.025(10) 0.012(9)
C12B 0.072(14) 0.030(11) 0.031(12) 0.001(9) 0.003(11) -0.007(10)
C12C 0.079(15) 0.039(13) 0.045(15) 0.008(11) -0.002(13) -0.004(11)
C12D 0.075(15) 0.058(16) 0.08(2) 0.017(14) -0.005(14) -0.003(13)
C12E 0.058(14) 0.053(15) 0.073(18) 0.006(13) 0.008(13) 0.005(11)
C12F 0.053(12) 0.045(14) 0.059(16) 0.003(11) 0.023(11) 0.006(9)
C12G 0.075(19) 0.037(14) 0.051(13) 0.013(11) 0.012(13) 0.010(13)
C12H 0.10(2) 0.024(12) 0.050(13) -0.003(9) -0.006(13) 0.002(12)
C12I 0.09(2) 0.035(13) 0.056(13) -0.014(11) -0.008(14) -0.004(13)
C12J 0.15(3) 0.064(18) 0.078(17) -0.022(16) -0.014(19) 0.038(18)
C12K 0.18(3) 0.10(2) 0.078(18) -0.017(16) -0.01(2) 0.08(2)
C12L 0.17(3) 0.09(2) 0.070(16) 0.004(16) 0.01(2) 0.077(19)
P13 0.024(3) 0.021(3) 0.039(4) 0.000(3) 0.003(3) -0.003(2)
S13 0.028(3) 0.018(3) 0.038(4) -0.003(2) 0.004(3) -0.004(2)
C13A 0.054(12) 0.032(12) 0.025(11) 0.010(9) -0.001(9) 0.002(9)
C13B 0.056(11) 0.049(15) 0.045(14) 0.030(12) 0.005(11) 0.004(11)
C13C 0.056(12) 0.040(13) 0.029(12) 0.016(10) 0.009(10) 0.011(11)
C13D 0.062(12) 0.057(16) 0.019(11) 0.017(10) 0.009(10) 0.004(11)
C13E 0.060(12) 0.061(17) 0.049(15) 0.024(12) 0.013(12) 0.005(12)
C13F 0.056(12) 0.050(15) 0.047(14) 0.018(12) 0.002(11) -0.006(11)
C13G 0.024(10) 0.021(8) 0.032(9) -0.004(7) -0.010(8) 0.001(8)
C13H 0.040(12) 0.021(9) 0.025(9) 0.006(7) 0.003(9) 0.006(8)
C13I 0.085(17) 0.011(9) 0.022(9) 0.010(7) 0.013(9) 0.006(10)
C13J 0.093(18) 0.031(11) 0.023(9) 0.016(8) 0.009(10) 0.007(12)
C13K 0.081(18) 0.034(11) 0.032(10) 0.008(9) -0.012(11) 0.007(11)
C13L 0.049(14) 0.045(12) 0.029(10) 0.007(8) -0.009(10) 0.020(11)
P14 0.039(4) 0.035(4) 0.029(4) 0.004(3) 0.011(3) -0.005(3)
S14 0.041(4) 0.051(4) 0.027(3) -0.013(3) 0.013(3) -0.011(3)
C14A 0.060(13) 0.038(11) 0.052(16) 0.008(12) -0.001(12) 0.014(10)
C14B 0.063(13) 0.051(12) 0.017(11) 0.004(10) 0.001(10) 0.012(9)
C14C 0.062(13) 0.054(12) 0.026(12) 0.015(11) 0.008(11) 0.011(10)
C14D 0.072(15) 0.053(12) 0.07(2) 0.011(13) 0.001(15) 0.009(11)
C14E 0.069(16) 0.041(12) 0.09(2) 0.010(14) 0.003(15) 0.011(10)
C14F 0.062(15) 0.039(11) 0.10(2) -0.001(13) 0.007(15) 0.012(10)
C14G 0.061(12) 0.017(10) 0.011(8) -0.010(7) 0.003(8) 0.006(9)
C14H 0.065(12) 0.042(13) 0.009(8) -0.006(9) 0.001(8) 0.012(10)
C14I 0.076(14) 0.041(14) 0.023(9) 0.008(10) 0.015(9) 0.021(12)
C14J 0.078(14) 0.052(15) 0.017(9) 0.005(10) 0.013(10) 0.009(12)
C14K 0.081(14) 0.050(15) 0.025(10) 0.028(11) 0.019(10) 0.013(12)
C14L 0.067(14) 0.052(15) 0.020(9) 0.014(10) 0.006(8) 0.008(12)
P15 0.034(4) 0.024(3) 0.028(3) 0.006(3) 0.001(3) 0.001(3)
S15 0.031(3) 0.040(4) 0.027(3) -0.001(3) 0.008(3) -0.001(3)
C15A 0.024(12) 0.028(10) 0.071(13) -0.001(8) 0.010(10) 0.000(9)
C15B 0.036(14) 0.028(9) 0.072(13) -0.001(9) 0.001(12) 0.002(9)
C15C 0.035(14) 0.029(9) 0.079(14) -0.001(9) 0.005(12) 0.000(10)
C15D 0.039(14) 0.029(10) 0.083(14) 0.002(8) 0.000(12) 0.004(11)
C15E 0.047(16) 0.033(10) 0.078(14) 0.004(9) -0.001(13) 0.002(10)
C15F 0.029(13) 0.033(10) 0.074(13) -0.002(9) 0.001(11) -0.004(9)
C15G 0.058(14) 0.044(16) 0.056(14) 0.006(13) 0.017(11) 0.001(13)
C15H 0.063(15) 0.11(2) 0.065(14) -0.017(16) 0.024(12) -0.026(17)
C15I 0.067(16) 0.12(3) 0.069(15) -0.017(18) 0.021(12) -0.029(17)
C15J 0.059(15) 0.08(2) 0.073(16) -0.010(17) 0.021(12) -0.016(16)
C15K 0.067(15) 0.13(3) 0.067(15) -0.010(18) 0.027(13) -0.013(18)
C15L 0.069(16) 0.11(2) 0.059(15) 0.005(17) 0.022(12) -0.014(17)
P16 0.036(4) 0.026(3) 0.037(4) -0.006(3) -0.002(3) -0.006(3)
S16 0.045(4) 0.040(4) 0.022(3) 0.004(3) 0.001(3) -0.008(3)
C16A 0.043(12) 0.037(11) 0.053(16) 0.001(11) 0.001(11) -0.008(9)
C16B 0.049(12) 0.027(10) 0.052(15) 0.010(10) 0.002(11) -0.006(9)
C16C 0.063(15) 0.033(10) 0.051(16) 0.004(11) -0.004(12) -0.013(9)
C16D 0.082(17) 0.043(13) 0.09(2) -0.009(14) 0.011(16) -0.006(12)
C16E 0.074(17) 0.042(12) 0.11(2) -0.006(15) 0.012(16) 0.003(12)
C16F 0.063(16) 0.039(12) 0.09(2) 0.004(14) 0.017(15) 0.005(10)
C16G 0.036(12) 0.055(17) 0.079(17) 0.009(14) -0.010(10) -0.002(13)
C16H 0.036(12) 0.10(2) 0.073(17) 0.014(17) -0.008(11) 0.001(14)
C16I 0.036(11) 0.11(2) 0.083(17) 0.026(18) -0.005(12) 0.003(15)
C16J 0.032(12) 0.11(2) 0.077(17) 0.017(17) -0.013(11) -0.018(15)
C16K 0.036(11) 0.09(2) 0.071(17) 0.005(16) -0.014(11) -0.015(13)
C16L 0.035(11) 0.08(2) 0.082(17) 0.015(16) -0.007(12) -0.005(14)
P17 0.040(4) 0.027(4) 0.074(6) 0.002(4) 0.013(4) -0.002(3)
S17 0.049(4) 0.021(3) 0.046(4) 0.002(3) -0.002(3) -0.001(3)
C17A 0.054(13) 0.027(12) 0.081(15) 0.006(12) 0.009(11) 0.005(11)
C17B 0.049(13) 0.032(14) 0.107(18) -0.020(15) -0.008(12) 0.001(11)
C17C 0.064(17) 0.051(18) 0.109(18) -0.010(16) -0.010(12) 0.015(14)
C17D 0.056(15) 0.060(19) 0.104(18) -0.017(16) -0.015(13) 0.006(14)
C17E 0.055(15) 0.063(18) 0.079(15) 0.002(15) -0.001(12) 0.005(13)
C17F 0.054(15) 0.041(15) 0.074(15) 0.005(13) 0.005(11) 0.009(12)
C17G 0.065(19) 0.041(13) 0.10(2) 0.012(14) 0.019(16) -0.004(13)
C17H 0.07(2) 0.049(13) 0.12(3) 0.021(16) 0.034(18) -0.002(14)
C17I 0.10(2) 0.071(16) 0.15(3) 0.030(19) 0.06(2) 0.009(18)
C17J 0.09(2) 0.079(17) 0.14(3) 0.023(19) 0.05(2) 0.014(17)
C17K 0.10(2) 0.076(16) 0.12(3) 0.009(19) 0.036(19) 0.003(17)
C17L 0.08(2) 0.050(13) 0.10(2) 0.001(16) 0.020(17) -0.002(15)
P18 0.050(5) 0.046(5) 0.056(6) 0.000(4) -0.006(4) -0.001(4)
S18 0.068(6) 0.034(4) 0.072(7) 0.005(4) -0.007(5) -0.003(4)
C18A 0.054(15) 0.051(13) 0.047(15) -0.006(12) 0.008(11) 0.009(11)
C18B 0.071(17) 0.047(14) 0.070(18) 0.018(13) -0.011(14) -0.009(12)
C18C 0.09(2) 0.070(17) 0.08(2) 0.038(15) -0.007(16) 0.001(14)
C18D 0.086(19) 0.077(17) 0.075(19) 0.060(16) 0.002(15) -0.006(15)
C18E 0.088(19) 0.073(16) 0.063(18) 0.024(15) 0.006(14) 0.000(14)
C18F 0.075(18) 0.064(15) 0.049(16) 0.014(13) -0.007(13) -0.008(12)
C18G 0.090(18) 0.09(2) 0.07(2) 0.002(16) -0.005(17) 0.004(17)
C18H 0.093(18) 0.08(2) 0.048(17) 0.017(14) 0.001(15) 0.010(15)
C18I 0.097(19) 0.10(2) 0.042(17) 0.011(16) 0.002(15) 0.011(16)
C18J 0.096(18) 0.11(2) 0.08(2) -0.009(19) 0.007(18) 0.009(18)
C18K 0.096(19) 0.11(2) 0.10(3) -0.02(2) 0.014(19) 0.010(18)
C18L 0.085(19) 0.12(2) 0.11(3) -0.02(2) 0.013(18) 0.005(17)
P19 0.046(4) 0.018(3) 0.020(3) 0.001(2) -0.001(3) -0.003(3)
S19 0.044(4) 0.027(3) 0.029(3) 0.002(3) -0.007(3) 0.001(3)
C19A 0.046(13) 0.023(10) 0.040(10) 0.010(8) -0.012(9) -0.004(9)
C19B 0.042(12) 0.019(9) 0.038(10) 0.010(8) -0.017(9) -0.010(8)
C19C 0.049(13) 0.036(12) 0.054(13) 0.020(10) -0.012(10) -0.018(10)
C19D 0.063(16) 0.031(12) 0.067(13) 0.015(10) -0.001(11) -0.028(11)
C19E 0.063(16) 0.048(14) 0.060(13) 0.011(11) -0.008(12) -0.026(12)
C19F 0.056(14) 0.026(11) 0.046(11) 0.003(9) 0.000(10) -0.009(10)
C19G 0.060(15) 0.017(9) 0.045(14) -0.008(9) 0.003(11) 0.003(9)
C19H 0.072(16) 0.018(9) 0.053(16) -0.010(9) 0.009(12) 0.009(10)
C19I 0.072(17) 0.042(12) 0.058(17) 0.002(12) 0.009(13) 0.025(11)
C19J 0.076(17) 0.051(12) 0.047(16) -0.006(12) 0.007(13) 0.017(12)
C19K 0.062(16) 0.044(12) 0.075(19) -0.010(12) 0.012(13) 0.002(11)
C19L 0.065(15) 0.031(11) 0.054(16) -0.006(11) 0.009(12) 0.001(10)
P20 0.031(4) 0.028(3) 0.045(4) -0.006(3) 0.006(3) -0.003(3)
S20 0.034(4) 0.059(5) 0.040(4) 0.003(4) -0.006(3) 0.005(4)
C20A 0.088(17) 0.035(11) 0.061(18) 0.017(12) -0.030(14) -0.020(12)
C20B 0.086(17) 0.043(13) 0.08(2) 0.034(13) -0.044(15) -0.036(12)
C20C 0.10(2) 0.063(14) 0.09(2) 0.015(16) -0.036(17) -0.042(14)
C20D 0.13(2) 0.061(14) 0.08(2) 0.015(15) -0.008(18) -0.043(16)
C20E 0.13(2) 0.043(14) 0.10(2) 0.003(15) -0.011(19) -0.031(15)
C20F 0.11(2) 0.033(12) 0.10(2) 0.007(14) -0.009(18) -0.022(12)
C20G 0.052(17) 0.057(16) 0.08(2) 0.006(13) 0.007(14) -0.014(12)
C20H 0.054(18) 0.078(17) 0.10(2) 0.027(16) 0.004(15) -0.009(14)
C20I 0.054(19) 0.09(2) 0.11(2) 0.039(17) 0.014(16) -0.009(15)
C20J 0.06(2) 0.10(2) 0.14(2) 0.030(18) 0.025(18) -0.005(16)
C20K 0.054(19) 0.089(19) 0.13(2) 0.016(18) 0.033(17) -0.007(16)
C20L 0.046(17) 0.067(16) 0.12(2) 0.002(15) 0.024(15) -0.021(13)
P21 0.035(4) 0.039(4) 0.039(4) -0.008(3) -0.004(3) -0.016(3)
S21 0.039(4) 0.027(3) 0.044(4) -0.002(3) 0.003(3) -0.001(3)
C21A 0.074(18) 0.024(10) 0.058(16) -0.009(9) -0.023(12) -0.012(11)
C21B 0.076(19) 0.026(10) 0.088(19) 0.018(11) -0.014(14) 0.003(11)
C21C 0.08(2) 0.028(11) 0.11(2) 0.002(13) -0.012(16) -0.012(12)
C21D 0.09(2) 0.039(13) 0.12(2) -0.001(14) -0.013(17) 0.004(14)
C21E 0.10(2) 0.038(12) 0.10(2) -0.015(13) -0.012(16) 0.002(14)
C21F 0.083(19) 0.039(12) 0.075(18) -0.016(12) -0.020(14) -0.002(12)
C21G 0.050(14) 0.058(15) 0.055(17) 0.000(12) -0.021(13) -0.021(12)
C21H 0.056(15) 0.065(16) 0.066(18) 0.008(14) -0.017(13) -0.019(13)
C21I 0.063(16) 0.066(18) 0.08(2) 0.013(15) -0.019(15) -0.007(13)
C21J 0.069(16) 0.076(19) 0.08(2) 0.002(15) -0.036(16) -0.014(14)
C21K 0.066(17) 0.087(19) 0.12(2) 0.021(18) -0.051(17) -0.027(15)
C21L 0.052(15) 0.079(19) 0.10(2) 0.025(17) -0.032(15) -0.030(13)
P22 0.046(4) 0.038(4) 0.028(4) -0.015(3) -0.001(3) -0.003(3)
S22 0.039(4) 0.038(4) 0.038(4) 0.002(3) 0.008(3) 0.007(3)
C22A 0.058(17) 0.052(13) 0.035(11) -0.019(9) 0.005(11) 0.006(12)
C22B 0.064(18) 0.056(13) 0.043(11) -0.012(10) -0.001(12) -0.003(12)
C22C 0.059(18) 0.058(13) 0.052(12) -0.011(11) -0.004(13) 0.000(13)
C22D 0.064(18) 0.058(14) 0.057(13) -0.019(10) -0.013(13) 0.001(14)
C22E 0.08(2) 0.059(14) 0.051(12) -0.023(11) -0.003(14) 0.016(14)
C22F 0.09(2) 0.057(14) 0.041(11) -0.024(10) -0.002(14) 0.013(14)
C22G 0.051(11) 0.048(14) 0.027(10) -0.012(10) -0.007(9) 0.016(11)
C22H 0.054(12) 0.058(17) 0.046(12) 0.002(12) -0.011(10) 0.014(12)
C22I 0.060(13) 0.075(19) 0.043(12) -0.011(12) -0.017(10) 0.020(14)
C22J 0.064(13) 0.062(17) 0.041(12) -0.011(12) -0.021(10) 0.020(13)
C22K 0.064(12) 0.064(17) 0.023(10) -0.021(10) -0.011(9) 0.020(12)
C22L 0.052(12) 0.068(17) 0.033(11) 0.001(11) -0.010(9) 0.016(13)
P23 0.033(4) 0.021(3) 0.039(4) 0.002(3) 0.007(3) 0.003(3)
S23 0.047(5) 0.033(4) 0.054(5) 0.010(3) 0.011(4) 0.006(3)
C23A 0.053(14) 0.042(11) 0.021(9) -0.001(8) 0.001(9) 0.002(10)
C23B 0.048(13) 0.036(11) 0.031(9) -0.003(8) 0.001(9) 0.006(9)
C23C 0.042(13) 0.039(11) 0.031(9) 0.008(8) -0.001(9) 0.012(9)
C23D 0.051(14) 0.048(12) 0.023(9) 0.002(8) 0.013(9) 0.007(10)
C23E 0.051(14) 0.053(12) 0.026(9) -0.001(9) 0.011(10) 0.002(11)
C23F 0.056(16) 0.055(14) 0.027(10) -0.011(9) 0.016(9) -0.016(12)
C23G 0.041(12) 0.043(14) 0.057(15) 0.000(11) 0.006(10) 0.003(11)
C23H 0.049(12) 0.048(15) 0.065(16) 0.006(12) 0.003(11) 0.004(12)
C23I 0.056(13) 0.068(18) 0.051(16) 0.002(13) 0.009(11) 0.019(13)
C23J 0.068(15) 0.071(19) 0.064(17) 0.008(14) 0.026(13) 0.033(14)
C23K 0.055(13) 0.08(2) 0.071(18) 0.017(15) 0.021(13) 0.017(14)
C23L 0.053(13) 0.063(18) 0.066(17) 0.006(13) 0.017(12) 0.009(13)
P24 0.039(4) 0.039(4) 0.016(3) 0.003(3) 0.001(3) 0.003(3)
S24 0.050(4) 0.040(4) 0.024(3) -0.003(3) 0.009(3) 0.006(3)
C24A 0.049(12) 0.031(11) 0.029(10) -0.004(9) 0.003(8) -0.002(9)
C24B 0.067(14) 0.044(13) 0.025(11) -0.012(10) -0.004(9) 0.016(11)
C24C 0.074(15) 0.078(18) 0.040(12) -0.035(12) -0.004(11) 0.017(14)
C24D 0.064(14) 0.044(13) 0.019(10) -0.017(10) 0.009(8) -0.003(11)
C24E 0.060(14) 0.046(13) 0.020(10) -0.013(10) 0.006(8) 0.001(11)
C24F 0.046(12) 0.057(15) 0.016(9) -0.011(9) 0.008(8) 0.005(10)
C24G 0.058(17) 0.052(17) 0.070(16) 0.016(13) -0.023(13) -0.015(13)
C24H 0.09(2) 0.09(2) 0.070(15) 0.018(16) -0.018(15) -0.020(17)
C24I 0.11(2) 0.10(2) 0.067(16) 0.012(17) 0.000(15) -0.033(19)
C24J 0.08(2) 0.064(19) 0.077(17) 0.011(14) 0.000(14) -0.002(15)
C24K 0.067(17) 0.056(17) 0.072(15) -0.002(14) -0.016(14) -0.031(14)
C24L 0.066(17) 0.063(17) 0.071(16) 0.003(14) -0.012(13) -0.030(15)
 
_geom_special_details
;
 All esds (except the esd in the dihedral angle between two l.s. planes)
 are estimated using the full covariance matrix.  The cell esds are taken
 into account individually in the estimation of esds in distances, angles
 and torsion angles; correlations between esds in cell parameters are only
 used when they are defined by crystal symmetry.  An approximate (isotropic)
 treatment of cell esds is used for estimating esds involving l.s. planes.
;
 
loop_
 _geom_bond_atom_site_label_1
 _geom_bond_atom_site_label_2
 _geom_bond_distance
 _geom_bond_site_symmetry_2
 _geom_bond_publ_flag
Ag01 S2 2.473(9) . ?
Ag01 S1 2.507(10) . ?
Ag01 S3 2.519(8) . ?
Ag01 Ag23 3.019(5) . ?
Ag01 Ag21 3.059(5) . ?
Ag01 Ag22 3.259(4) . ?
Ag02 P4 2.421(8) . ?
Ag02 P3 2.441(9) . ?
Ag02 S25 2.625(8) . ?
Ag02 Ag21 3.127(5) . ?
Ag02 Ag25 3.221(5) . ?
Ag03 S4 2.498(11) . ?
Ag03 S5 2.523(8) . ?
Ag03 S6 2.548(10) . ?
Ag03 Ag25 2.999(4) . ?
Ag03 Ag26 3.065(4) . ?
Ag03 Ag24 3.128(4) . ?
Ag04 P10 2.415(9) . ?
Ag04 P6 2.427(8) . ?
Ag04 S26 2.595(8) . ?
Ag04 Ag30 3.129(4) . ?
Ag04 Ag24 3.301(4) . ?
Ag05 S10 2.491(8) . ?
Ag05 S12 2.523(7) . ?
Ag05 S11 2.537(7) . ?
Ag05 Ag30 3.025(4) . ?
Ag06 P7 2.423(8) . ?
Ag06 P12 2.436(7) . ?
Ag06 S27 2.611(7) . ?
Ag06 Ag29 3.166(4) . ?
Ag07 S9 2.466(8) . ?
Ag07 S7 2.503(8) . ?
Ag07 S8 2.518(9) . ?
Ag07 Ag57 3.088(7) . ?
Ag07 Ag28 3.164(4) . ?
Ag07 Ag27 3.208(4) . ?
Ag07 Ag41 3.269(5) . ?
Ag08 P1 2.443(9) . ?
Ag08 P8 2.446(8) . ?
Ag08 S28 2.607(11) . ?
Ag09 P13 2.426(7) . ?
Ag09 P2 2.435(8) . ?
Ag09 S29 2.641(8) . ?
Ag09 Ag23 3.288(4) . ?
Ag10 P18 2.445(10) . ?
Ag10 P5 2.462(8) . ?
Ag10 S30 2.782(15) . ?
Ag10 Ag26 3.041(4) . ?
Ag10 Ag34 3.117(4) . ?
Ag11 P11 2.435(7) . ?
Ag11 P19 2.438(7) . ?
Ag11 S31 2.532(7) . ?
Ag11 Ag31 3.260(4) . ?
Ag11 Ag59 3.373(15) . ?
Ag12 P9 2.435(8) . ?
Ag12 P24 2.456(7) . ?
Ag12 S33 2.659(8) . ?
Ag12 Ag37 3.182(4) . ?
Ag13 S13 2.484(7) . ?
Ag13 S14 2.503(7) . ?
Ag13 S15 2.507(8) . ?
Ag13 Ag33 3.109(4) . ?
Ag13 Ag32 3.206(4) . ?
Ag13 Ag64 3.292(18) . ?
Ag13 Ag42 3.341(5) . ?
Ag14 P15 2.437(7) . ?
Ag14 P16 2.463(8) . ?
Ag14 S34 2.652(10) . ?
Ag14 Ag35 3.212(4) . ?
Ag15 S17 2.482(9) . ?
Ag15 S18 2.511(10) . ?
Ag15 S16 2.533(8) . ?
Ag15 Ag48 3.166(4) . ?
Ag15 Ag60 3.171(16) . ?
Ag15 Ag34 3.200(4) . ?
Ag16 P17 2.420(9) . ?
Ag16 P20 2.426(8) . ?
Ag16 S35 2.576(9) . ?
Ag17 S21 2.527(8) . ?
Ag17 S19 2.541(8) . ?
Ag17 S20 2.553(9) . ?
Ag17 Ag59 3.007(13) . ?
Ag17 Ag36 3.038(4) . ?
Ag17 Ag45 3.053(4) . ?
Ag17 Ag44 3.202(4) . ?
Ag18 P22 2.443(8) . ?
Ag18 P21 2.447(8) . ?
Ag18 S36 2.651(7) . ?
Ag18 Ag36 3.046(4) . ?
Ag18 Ag44 3.232(4) . ?
Ag19 S24 2.490(9) . ?
Ag19 S23 2.514(9) . ?
Ag19 S22 2.542(8) . ?
Ag19 Ag38 3.064(4) . ?
Ag19 Ag37 3.067(4) . ?
Ag20 P23 2.433(8) . ?
Ag20 P14 2.449(8) . ?
Ag20 S32 2.620(9) . ?
Ag20 Ag58 3.37(2) . ?
Ag21 Ag63 1.949(17) . ?
Ag21 S1 2.373(12) . ?
Ag21 S25 2.492(9) . ?
Ag21 S41 2.897(12) . ?
Ag21 S28 2.921(19) . ?
Ag21 Ag51 3.300(6) . ?
Ag22 S2 2.465(8) . ?
Ag22 S28 2.556(10) . ?
Ag22 S38 2.738(9) . ?
Ag22 Ag55 2.825(4) . ?
Ag22 S29 2.887(8) . ?
Ag22 Ag63 3.016(13) . ?
Ag22 Ag41 3.237(6) . ?
Ag22 Ag65 3.339(19) . ?
Ag23 S3 2.455(9) . ?
Ag23 S29 2.497(8) . ?
Ag23 S25 2.674(8) . ?
Ag23 Ag53 2.900(5) . ?
Ag23 Ag63 3.047(15) . ?
Ag24 S4 2.476(10) . ?
Ag24 S26 2.548(8) . ?
Ag24 S25 2.773(8) . ?
Ag24 S41 2.882(9) . ?
Ag24 Ag51 2.942(4) . ?
Ag25 S5 2.408(8) . ?
Ag25 S25 2.440(8) . ?
Ag25 S42 2.951(8) . ?
Ag25 Ag53 3.112(5) . ?
Ag26 S30 2.462(10) . ?
Ag26 S6 2.467(9) . ?
Ag26 S26 2.662(8) . ?
Ag26 Ag40 3.033(4) . ?
Ag27 S28 2.479(9) . ?
Ag27 S7 2.488(8) . ?
Ag27 Ag66 2.555(19) . ?
Ag27 S27 2.654(8) . ?
Ag27 S41 2.924(10) . ?
Ag27 Ag52 2.979(7) . ?
Ag27 Ag51 3.263(5) . ?
Ag27 Ag29 3.286(5) . ?
Ag27 Ag41 3.330(6) . ?
Ag28 S9 2.483(9) . ?
Ag28 S27 2.590(7) . ?
Ag28 S33 2.644(8) . ?
Ag28 S40 2.800(9) . ?
Ag28 Ag52 2.855(6) . ?
Ag28 Ag61 3.039(15) . ?
Ag29 S10 2.448(9) . ?
Ag29 S27 2.599(7) . ?
Ag29 S41 2.697(10) . ?
Ag29 Ag46 2.919(5) . ?
Ag29 S26 2.925(9) . ?
Ag30 S11 2.417(7) . ?
Ag30 S26 2.463(8) . ?
Ag30 S39 2.846(10) . ?
Ag30 Ag40 3.047(4) . ?
Ag30 Ag46 3.076(4) . ?
Ag31 S12 2.454(8) . ?
Ag31 S40 2.695(8) . ?
Ag31 S27 2.765(8) . ?
Ag31 S31 2.787(8) . ?
Ag31 Ag46 2.898(4) . ?
Ag31 Ag61 3.069(11) . ?
Ag32 S13 2.464(7) . ?
Ag32 S34 2.529(10) . ?
Ag32 S29 2.790(9) . ?
Ag32 Ag64 2.819(14) . ?
Ag32 Ag50 2.873(4) . ?
Ag32 S42 2.886(8) . ?
Ag32 Ag53 3.110(5) . ?
Ag33 S14 2.496(10) . ?
Ag33 S29 2.547(8) . ?
Ag33 S32 2.748(13) . ?
Ag33 S38 2.864(9) . ?
Ag33 Ag50 3.039(5) . ?
Ag33 Ag65 3.256(19) . ?
Ag33 Ag64 3.268(14) . ?
Ag34 S16 2.463(8) . ?
Ag34 S30 2.638(10) . ?
Ag34 S34 2.718(9) . ?
Ag34 S42 2.808(7) . ?
Ag34 Ag48 3.073(4) . ?
Ag34 Ag53 3.161(4) . ?
Ag35 S17 2.475(9) . ?
Ag35 S34 2.592(9) . ?
Ag35 S37 2.691(10) . ?
Ag35 S35 2.758(10) . ?
Ag35 Ag58 3.07(2) . ?
Ag35 Ag42 3.077(5) . ?
Ag35 Ag49 3.182(5) . ?
Ag36 S19 2.362(8) . ?
Ag36 S36 2.420(8) . ?
Ag36 Ag47 2.830(5) . ?
Ag36 S40 2.915(9) . ?
Ag36 Ag45 3.140(4) . ?
Ag36 Ag61 3.244(12) . ?
Ag37 S22 2.482(9) . ?
Ag37 S33 2.507(8) . ?
Ag37 S36 2.696(9) . ?
Ag37 Ag62 2.81(2) . ?
Ag37 Ag61 3.234(12) . ?
Ag37 Ag54 3.280(4) . ?
Ag38 Ag62 2.45(2) . ?
Ag38 S23 2.487(11) . ?
Ag38 S36 2.543(8) . ?
Ag38 S37 2.800(9) . ?
Ag38 S32 2.829(14) . ?
Ag38 Ag49 3.261(6) . ?
Ag38 Ag58 3.282(16) . ?
Ag39 S24 2.467(8) . ?
Ag39 S38 2.654(9) . ?
Ag39 S32 2.669(9) . ?
Ag39 S33 2.713(8) . ?
Ag39 Ag54 2.934(4) . ?
Ag39 Ag62 2.976(18) . ?
Ag39 Ag57 3.359(8) . ?
Ag40 S39 2.665(9) . ?
Ag40 S31 2.677(8) . ?
Ag40 S30 2.678(10) . ?
Ag40 Ag56 2.805(4) . ?
Ag40 Ag48 2.827(4) . ?
Ag40 Ag46 2.846(4) . ?
Ag40 Ag45 2.908(4) . ?
Ag40 Ag59 2.974(13) . ?
Ag40 Ag60 3.145(14) . ?
Ag40 Ag43 3.181(4) . ?
Ag41 S28 2.342(19) . ?
Ag41 S33 2.618(9) . ?
Ag41 S8 2.773(14) . ?
Ag41 S43 2.825(15) . ?
Ag41 Ag52 2.971(6) . ?
Ag41 Ag55 3.289(6) . ?
Ag42 S15 2.455(8) . ?
Ag42 S32 2.539(9) . ?
Ag42 S37 2.831(10) . ?
Ag42 Ag50 2.907(6) . ?
Ag42 S34 2.948(10) . ?
Ag42 Ag49 3.237(5) . ?
Ag43 S39 2.466(12) . ?
Ag43 S18 2.582(11) . ?
Ag43 S20 2.609(10) . ?
Ag43 Ag45 2.958(4) . ?
Ag43 Ag48 3.198(5) . ?
Ag44 S21 2.517(8) . ?
Ag44 S35 2.541(10) . ?
Ag44 S36 2.663(9) . ?
Ag44 S37 2.881(10) . ?
Ag44 Ag49 2.942(4) . ?
Ag44 Ag45 3.156(5) . ?
Ag45 S35 2.399(9) . ?
Ag45 S31 2.437(8) . ?
Ag45 Ag47 2.977(6) . ?
Ag45 Ag48 3.163(4) . ?
Ag45 Ag49 3.229(5) . ?
Ag46 S27 2.525(7) . ?
Ag46 S26 2.553(8) . ?
Ag46 S31 2.582(8) . ?
Ag46 Ag51 2.893(5) . ?
Ag46 Ag52 2.950(5) . ?
Ag46 Ag47 2.970(5) . ?
Ag46 Ag56 3.121(4) . ?
Ag47 S31 2.585(8) . ?
Ag47 S36 2.644(8) . ?
Ag47 Ag56 2.823(5) . ?
Ag47 Ag54 2.831(4) . ?
Ag47 Ag52 2.877(7) . ?
Ag47 Ag49 3.204(6) . ?
Ag48 S35 2.432(10) . ?
Ag48 S30 2.496(10) . ?
Ag48 Ag49 3.230(5) . ?
Ag48 Ag56 3.284(5) . ?
Ag49 S35 2.644(10) . ?
Ag49 Ag50 2.818(5) . ?
Ag49 S36 2.835(8) . ?
Ag49 Ag54 2.888(4) . ?
Ag49 Ag56 2.965(5) . ?
Ag50 S34 2.536(9) . ?
Ag50 S43 2.665(15) . ?
Ag50 S32 2.691(9) . ?
Ag50 S29 2.741(9) . ?
Ag50 Ag55 2.841(5) . ?
Ag50 Ag54 2.846(4) . ?
Ag50 Ag53 2.904(5) . ?
Ag50 Ag56 2.914(4) . ?
Ag51 S44 1.52(2) . ?
Ag51 S25 2.662(8) . ?
Ag51 S26 2.871(9) . ?
Ag51 Ag52 2.879(7) . ?
Ag51 Ag55 2.912(5) . ?
Ag51 Ag56 2.931(5) . ?
Ag52 S27 2.568(7) . ?
Ag52 S33 2.747(9) . ?
Ag52 Ag55 2.778(6) . ?
Ag52 Ag54 2.792(6) . ?
Ag52 S43 2.865(13) . ?
Ag52 Ag56 2.989(5) . ?
Ag53 S44 2.54(2) . ?
Ag53 S42 2.663(7) . ?
Ag53 S30 2.752(12) . ?
Ag53 S25 2.804(9) . ?
Ag53 Ag56 2.858(4) . ?
Ag53 S29 2.896(9) . ?
Ag53 Ag55 2.924(5) . ?
Ag54 S43 1.982(12) . ?
Ag54 S32 2.559(9) . ?
Ag54 S33 2.560(9) . ?
Ag54 Ag56 3.000(5) . ?
Ag54 Ag55 3.001(5) . ?
Ag55 S43 1.520(13) . ?
Ag55 S28 2.540(11) . ?
Ag55 S29 2.585(8) . ?
Ag55 Ag56 2.834(5) . ?
Ag56 S44 2.232(13) . ?
Ag57 S8 2.157(15) . ?
Ag57 S33 2.401(11) . ?
Ag58 S37 1.99(2) . ?
Ag58 S15 2.403(17) . ?
Ag58 Ag64 2.78(3) . ?
Ag59 S20 2.082(16) . ?
Ag59 S31 2.399(14) . ?
Ag59 Ag60 3.347(19) . ?
Ag60 S18 1.496(17) . ?
Ag60 P18 2.585(16) . ?
Ag61 S40 2.584(13) . ?
Ag61 Ag66 2.89(3) . ?
Ag61 Ag62 3.14(2) . ?
Ag62 S32 2.23(2) . ?
Ag62 S36 2.28(2) . ?
Ag63 S28 1.82(2) . ?
Ag63 S25 2.282(15) . ?
Ag63 Ag66 2.97(3) . ?
Ag63 Ag65 2.98(3) . ?
Ag64 S34 2.078(17) . ?
Ag64 S32 2.492(16) . ?
Ag64 Ag65 3.34(3) . ?
Ag65 S43 1.66(2) . ?
Ag65 S29 2.089(17) . ?
Ag65 Ag66 3.24(2) . ?
Ag66 S27 2.607(15) . ?
Ag66 S28 2.62(2) . ?
Ag66 S43 2.95(2) . ?
S25 S44 2.529(14) . ?
P1 C1G 1.82(2) . ?
P1 C1A 1.863(17) . ?
P1 S1 2.078(12) . ?
C1A C1B 1.3900 . ?
C1A C1F 1.3900 . ?
C1B C1C 1.3900 . ?
C1B H1B 0.9500 . ?
C1C C1D 1.3900 . ?
C1C H1C 0.9500 . ?
C1D C1E 1.3900 . ?
C1D H1D 0.9500 . ?
C1E C1F 1.3900 . ?
C1E H1E 0.9500 . ?
C1F H1F 0.9500 . ?
C1G C1H 1.3900 . ?
C1G C1L 1.3900 . ?
C1H C1I 1.3900 . ?
C1H H1H 0.9500 . ?
C1I C1J 1.3900 . ?
C1I H1I 0.9500 . ?
C1J C1K 1.3900 . ?
C1J H1J 0.9500 . ?
C1K C1L 1.3900 . ?
C1K H1K 0.9500 . ?
C1L H1L 0.9500 . ?
P2 C2G 1.83(2) . ?
P2 C2A 1.893(18) . ?
P2 S2 2.061(11) . ?
C2A C2B 1.3900 . ?
C2A C2F 1.3900 . ?
C2B C2C 1.3900 . ?
C2B H2B 0.9500 . ?
C2C C2D 1.3900 . ?
C2C H2C 0.9500 . ?
C2D C2E 1.3900 . ?
C2D H2D 0.9500 . ?
C2E C2F 1.3900 . ?
C2E H2E 0.9500 . ?
C2F H2F 0.9500 . ?
C2G C2H 1.3900 . ?
C2G C2L 1.3900 . ?
C2H C2I 1.3900 . ?
C2H H2H 0.9500 . ?
C2I C2J 1.3900 . ?
C2I H2I 0.9500 . ?
C2J C2K 1.3900 . ?
C2J H2J 0.9500 . ?
C2K C2L 1.3900 . ?
C2K H2K 0.9500 . ?
C2L H2L 0.9500 . ?
P3 C3A 1.83(2) . ?
P3 C3G 1.83(3) . ?
P3 S3 2.067(11) . ?
C3A C3B 1.3900 . ?
C3A C3F 1.3900 . ?
C3B C3C 1.3900 . ?
C3B H3B 0.9500 . ?
C3C C3D 1.3900 . ?
C3C H3C 0.9500 . ?
C3D C3E 1.3900 . ?
C3D H3D 0.9500 . ?
C3E C3F 1.3900 . ?
C3E H3E 0.9500 . ?
C3F H3F 0.9500 . ?
C3G C3H 1.3900 . ?
C3G C3L 1.3900 . ?
C3H C3I 1.3900 . ?
C3H H3H 0.9500 . ?
C3I C3J 1.3900 . ?
C3I H3I 0.9500 . ?
C3J C3K 1.3900 . ?
C3J H3J 0.9500 . ?
C3K C3L 1.3900 . ?
C3K H3K 0.9500 . ?
C3L H3L 0.9500 . ?
P4 C4G 1.74(2) . ?
P4 C4A 1.78(5) . ?
P4 S4 2.080(12) . ?
C4A C4B 1.3900 . ?
C4A C4F 1.3900 . ?
C4B C4C 1.3900 . ?
C4B H4B 0.9500 . ?
C4C C4D 1.3900 . ?
C4C H4C 0.9500 . ?
C4D C4E 1.3900 . ?
C4D H4D 0.9500 . ?
C4E C4F 1.3900 . ?
C4E H4E 0.9500 . ?
C4F H4F 0.9500 . ?
C4G C4H 1.3900 . ?
C4G C4L 1.3900 . ?
C4H C4I 1.3900 . ?
C4H H4H 0.9500 . ?
C4I C4J 1.3900 . ?
C4I H4I 0.9500 . ?
C4J C4K 1.3900 . ?
C4J H4J 0.9500 . ?
C4K C4L 1.3900 . ?
C4K H4K 0.9500 . ?
C4L H4L 0.9500 . ?
P5 C5G 1.820(18) . ?
P5 C5A 1.866(15) . ?
P5 S5 2.083(11) . ?
C5A C5B 1.3900 . ?
C5A C5F 1.3900 . ?
C5B C5C 1.3900 . ?
C5B H5B 0.9500 . ?
C5C C5D 1.3900 . ?
C5C H5C 0.9500 . ?
C5D C5E 1.3900 . ?
C5D H5D 0.9500 . ?
C5E C5F 1.3900 . ?
C5E H5E 0.9500 . ?
C5F H5F 0.9500 . ?
C5G C5H 1.3900 . ?
C5G C5L 1.3900 . ?
C5H C5I 1.3900 . ?
C5H H5H 0.9500 . ?
C5I C5J 1.3900 . ?
C5I H5I 0.9500 . ?
C5J C5K 1.3900 . ?
C5J H5J 0.9500 . ?
C5K C5L 1.3900 . ?
C5K H5K 0.9500 . ?
C5L H5L 0.9500 . ?
P6 C6A 1.85(2) . ?
P6 C6G 1.87(3) . ?
P6 S6 2.084(13) . ?
C6A C6B 1.3900 . ?
C6A C6F 1.3900 . ?
C6B C6C 1.3900 . ?
C6B H6B 0.9500 . ?
C6C C6D 1.3900 . ?
C6C H6C 0.9500 . ?
C6D C6E 1.3900 . ?
C6D H6D 0.9500 . ?
C6E C6F 1.3900 . ?
C6E H6E 0.9500 . ?
C6F H6F 0.9500 . ?
C6G C6H 1.3900 . ?
C6G C6L 1.3900 . ?
C6H C6I 1.3900 . ?
C6H H6H 0.9500 . ?
C6I C6J 1.3900 . ?
C6I H6I 0.9500 . ?
C6J C6K 1.3900 . ?
C6J H6J 0.9500 . ?
C6K C6L 1.3900 . ?
C6K H6K 0.9500 . ?
C6L H6L 0.9500 . ?
P7 C7G 1.81(3) . ?
P7 C7A 1.865(16) . ?
P7 S7 2.081(9) . ?
C7A C7B 1.3900 . ?
C7A C7F 1.3900 . ?
C7B C7C 1.3900 . ?
C7B H7B 0.9500 . ?
C7C C7D 1.3900 . ?
C7C H7C 0.9500 . ?
C7D C7E 1.3900 . ?
C7D H7D 0.9500 . ?
C7E C7F 1.3900 . ?
C7E H7E 0.9500 . ?
C7F H7F 0.9500 . ?
C7G C7H 1.3900 . ?
C7G C7L 1.3900 . ?
C7H C7I 1.3900 . ?
C7H H7H 0.9500 . ?
C7I C7J 1.3900 . ?
C7I H7I 0.9500 . ?
C7J C7K 1.3900 . ?
C7J H7J 0.9500 . ?
C7K C7L 1.3900 . ?
C7K H7K 0.9500 . ?
C7L H7L 0.9500 . ?
P8 C8A 1.83(2) . ?
P8 C8G 1.847(17) . ?
P8 S8 2.063(12) . ?
C8A C8B 1.3900 . ?
C8A C8F 1.3900 . ?
C8B C8C 1.3900 . ?
C8B H8B 0.9500 . ?
C8C C8D 1.3900 . ?
C8C H8C 0.9500 . ?
C8D C8E 1.3900 . ?
C8D H8D 0.9500 . ?
C8E C8F 1.3900 . ?
C8E H8E 0.9500 . ?
C8F H8F 0.9500 . ?
C8G C8H 1.3900 . ?
C8G C8L 1.3900 . ?
C8H C8I 1.3900 . ?
C8H H8H 0.9500 . ?
C8I C8J 1.3900 . ?
C8I H8I 0.9500 . ?
C8J C8K 1.3900 . ?
C8J H8J 0.9500 . ?
C8K C8L 1.3900 . ?
C8K H8K 0.9500 . ?
C8L H8L 0.9500 . ?
P9 C9G 1.801(19) . ?
P9 C9A 1.85(2) . ?
P9 S9 2.091(11) . ?
C9A C9B 1.3900 . ?
C9A C9F 1.3900 . ?
C9B C9C 1.3900 . ?
C9B H9B 0.9500 . ?
C9C C9D 1.3900 . ?
C9C H9C 0.9500 . ?
C9D C9E 1.3900 . ?
C9D H9D 0.9500 . ?
C9E C9F 1.3900 . ?
C9E H9E 0.9500 . ?
C9F H9F 0.9500 . ?
C9G C9H 1.3900 . ?
C9G C9L 1.3900 . ?
C9H C9I 1.3900 . ?
C9H H9H 0.9500 . ?
C9I C9J 1.3900 . ?
C9I H9I 0.9500 . ?
C9J C9K 1.3900 . ?
C9J H9J 0.9500 . ?
C9K C9L 1.3900 . ?
C9K H9K 0.9500 . ?
C9L H9L 0.9500 . ?
P10 C10G 1.81(2) . ?
P10 C10A 1.89(2) . ?
P10 S10 2.074(12) . ?
C10A C10B 1.3900 . ?
C10A C10F 1.3900 . ?
C10B C10C 1.3900 . ?
C10B H10B 0.9500 . ?
C10C C10D 1.3900 . ?
C10C H10C 0.9500 . ?
C10D C10E 1.3900 . ?
C10D H10D 0.9500 . ?
C10E C10F 1.3900 . ?
C10E H10E 0.9500 . ?
C10F H10F 0.9500 . ?
C10G C10H 1.3900 . ?
C10G C10L 1.3900 . ?
C10H C10I 1.3900 . ?
C10H H10H 0.9500 . ?
C10I C10J 1.3900 . ?
C10I H10I 0.9500 . ?
C10J C10K 1.3900 . ?
C10J H10J 0.9500 . ?
C10K C10L 1.3900 . ?
C10K H10K 0.9500 . ?
C10L H10L 0.9500 . ?
P11 C11A 1.845(15) . ?
P11 C11G 1.845(15) . ?
P11 S11 2.084(10) . ?
C11A C11B 1.3900 . ?
C11A C11F 1.3900 . ?
C11B C11C 1.3900 . ?
C11B H11B 0.9500 . ?
C11C C11D 1.3900 . ?
C11C H11C 0.9500 . ?
C11D C11E 1.3900 . ?
C11D H11D 0.9500 . ?
C11E C11F 1.3900 . ?
C11E H11E 0.9500 . ?
C11F H11F 0.9500 . ?
C11G C11H 1.3900 . ?
C11G C11L 1.3900 . ?
C11H C11I 1.3900 . ?
C11H H11H 0.9500 . ?
C11I C11J 1.3900 . ?
C11I H11I 0.9500 . ?
C11J C11K 1.3900 . ?
C11J H11J 0.9500 . ?
C11K C11L 1.3900 . ?
C11K H11K 0.9500 . ?
C11L H11L 0.9500 . ?
P12 C12A 1.861(18) . ?
P12 C12G 1.87(2) . ?
P12 S12 2.077(10) . ?
C12A C12B 1.3900 . ?
C12A C12F 1.3900 . ?
C12B C12C 1.3900 . ?
C12B H12B 0.9500 . ?
C12C C12D 1.3900 . ?
C12C H12C 0.9500 . ?
C12D C12E 1.3900 . ?
C12D H12D 0.9500 . ?
C12E C12F 1.3900 . ?
C12E H12E 0.9500 . ?
C12F H12F 0.9500 . ?
C12G C12H 1.3900 . ?
C12G C12L 1.3900 . ?
C12H C12I 1.3900 . ?
C12H H12H 0.9500 . ?
C12I C12J 1.3900 . ?
C12I H12I 0.9500 . ?
C12J C12K 1.3900 . ?
C12J H12J 0.9500 . ?
C12K C12L 1.3900 . ?
C12K H12K 0.9500 . ?
C12L H12L 0.9500 . ?
P13 C13G 1.854(14) . ?
P13 C13A 1.863(15) . ?
P13 S13 2.079(9) . ?
C13A C13B 1.3900 . ?
C13A C13F 1.3900 . ?
C13B C13C 1.3900 . ?
C13B H13B 0.9500 . ?
C13C C13D 1.3900 . ?
C13C H13C 0.9500 . ?
C13D C13E 1.3900 . ?
C13D H13D 0.9500 . ?
C13E C13F 1.3900 . ?
C13E H13E 0.9500 . ?
C13F H13F 0.9500 . ?
C13G C13H 1.3900 . ?
C13G C13L 1.3900 . ?
C13H C13I 1.3900 . ?
C13H H13H 0.9500 . ?
C13I C13J 1.3900 . ?
C13I H13I 0.9500 . ?
C13J C13K 1.3900 . ?
C13J H13J 0.9500 . ?
C13K C13L 1.3900 . ?
C13K H13K 0.9500 . ?
C13L H13L 0.9500 . ?
P14 C14A 1.813(18) . ?
P14 C14G 1.843(15) . ?
P14 S14 2.063(11) . ?
C14A C14B 1.3900 . ?
C14A C14F 1.3900 . ?
C14B C14C 1.3900 . ?
C14B H14B 0.9500 . ?
C14C C14D 1.3900 . ?
C14C H14C 0.9500 . ?
C14D C14E 1.3900 . ?
C14D H14D 0.9500 . ?
C14E C14F 1.3900 . ?
C14E H14E 0.9500 . ?
C14F H14F 0.9500 . ?
C14G C14H 1.3900 . ?
C14G C14L 1.3900 . ?
C14H C14I 1.3900 . ?
C14H H14H 0.9500 . ?
C14I C14J 1.3900 . ?
C14I H14I 0.9500 . ?
C14J C14K 1.3900 . ?
C14J H14J 0.9500 . ?
C14K C14L 1.3900 . ?
C14K H14K 0.9500 . ?
C14L H14L 0.9500 . ?
P15 C15G 1.87(2) . ?
P15 C15A 1.867(15) . ?
P15 S15 2.079(10) . ?
C15A C15B 1.3900 . ?
C15A C15F 1.3900 . ?
C15B C15C 1.3900 . ?
C15B H15B 0.9500 . ?
C15C C15D 1.3900 . ?
C15C H15C 0.9500 . ?
C15D C15E 1.3900 . ?
C15D H15D 0.9500 . ?
C15E C15F 1.3900 . ?
C15E H15E 0.9500 . ?
C15F H15F 0.9500 . ?
C15G C15H 1.3900 . ?
C15G C15L 1.3900 . ?
C15H C15I 1.3900 . ?
C15H H15H 0.9500 . ?
C15I C15J 1.3900 . ?
C15I H15I 0.9500 . ?
C15J C15K 1.3900 . ?
C15J H15J 0.9500 . ?
C15K C15L 1.3900 . ?
C15K H15K 0.9500 . ?
C15L H15L 0.9500 . ?
P16 C16G 1.844(19) . ?
P16 C16A 1.871(17) . ?
P16 S16 2.098(11) . ?
C16A C16B 1.3900 . ?
C16A C16F 1.3900 . ?
C16B C16C 1.3900 . ?
C16B H16B 0.9500 . ?
C16C C16D 1.3900 . ?
C16C H16C 0.9500 . ?
C16D C16E 1.3900 . ?
C16D H16D 0.9500 . ?
C16E C16F 1.3900 . ?
C16E H16E 0.9500 . ?
C16F H16F 0.9500 . ?
C16G C16H 1.3900 . ?
C16G C16L 1.3900 . ?
C16H C16I 1.3900 . ?
C16H H16H 0.9500 . ?
C16I C16J 1.3900 . ?
C16I H16I 0.9500 . ?
C16J C16K 1.3900 . ?
C16J H16J 0.9500 . ?
C16K C16L 1.3900 . ?
C16K H16K 0.9500 . ?
C16L H16L 0.9500 . ?
P17 C17A 1.84(2) . ?
P17 C17G 1.85(2) . ?
P17 S17 2.088(11) . ?
C17A C17B 1.3900 . ?
C17A C17F 1.3900 . ?
C17B C17C 1.3900 . ?
C17B H17B 0.9500 . ?
C17C C17D 1.3900 . ?
C17C H17C 0.9500 . ?
C17D C17E 1.3900 . ?
C17D H17D 0.9500 . ?
C17E C17F 1.3900 . ?
C17E H17E 0.9500 . ?
C17F H17F 0.9500 . ?
C17G C17H 1.3900 . ?
C17G C17L 1.3900 . ?
C17H C17I 1.3900 . ?
C17H H17H 0.9500 . ?
C17I C17J 1.3900 . ?
C17I H17I 0.9500 . ?
C17J C17K 1.3900 . ?
C17J H17J 0.9500 . ?
C17K C17L 1.3900 . ?
C17K H17K 0.9500 . ?
C17L H17L 0.9500 . ?
P18 C18G 1.82(3) . ?
P18 C18A 1.85(2) . ?
P18 S18 2.077(15) . ?
C18A C18B 1.3900 . ?
C18A C18F 1.3900 . ?
C18B C18C 1.3900 . ?
C18B H18B 0.9500 . ?
C18C C18D 1.3900 . ?
C18C H18C 0.9500 . ?
C18D C18E 1.3900 . ?
C18D H18D 0.9500 . ?
C18E C18F 1.3900 . ?
C18E H18E 0.9500 . ?
C18F H18F 0.9500 . ?
C18G C18H 1.3900 . ?
C18G C18L 1.3900 . ?
C18H C18I 1.3900 . ?
C18H H18H 0.9500 . ?
C18I C18J 1.3900 . ?
C18I H18I 0.9500 . ?
C18J C18K 1.3900 . ?
C18J H18J 0.9500 . ?
C18K C18L 1.3900 . ?
C18K H18K 0.9500 . ?
C18L H18L 0.9500 . ?
P19 C19G 1.829(16) . ?
P19 C19A 1.865(15) . ?
P19 S19 2.091(10) . ?
C19A C19B 1.3900 . ?
C19A C19F 1.3900 . ?
C19B C19C 1.3900 . ?
C19B H19B 0.9500 . ?
C19C C19D 1.3900 . ?
C19C H19C 0.9500 . ?
C19D C19E 1.3900 . ?
C19D H19D 0.9500 . ?
C19E C19F 1.3900 . ?
C19E H19E 0.9500 . ?
C19F H19F 0.9500 . ?
C19G C19H 1.3900 . ?
C19G C19L 1.3900 . ?
C19H C19I 1.3900 . ?
C19H H19H 0.9500 . ?
C19I C19J 1.3900 . ?
C19I H19I 0.9500 . ?
C19J C19K 1.3900 . ?
C19J H19J 0.9500 . ?
C19K C19L 1.3900 . ?
C19K H19K 0.9500 . ?
C19L H19L 0.9500 . ?
P20 C20A 1.852(19) . ?
P20 C20G 1.87(2) . ?
P20 S20 2.051(11) . ?
C20A C20B 1.3900 . ?
C20A C20F 1.3900 . ?
C20B C20C 1.3900 . ?
C20B H20B 0.9500 . ?
C20C C20D 1.3900 . ?
C20C H20C 0.9500 . ?
C20D C20E 1.3900 . ?
C20D H20D 0.9500 . ?
C20E C20F 1.3900 . ?
C20E H20E 0.9500 . ?
C20F H20F 0.9500 . ?
C20G C20H 1.3900 . ?
C20G C20L 1.3900 . ?
C20H C20I 1.3900 . ?
C20H H20H 0.9500 . ?
C20I C20J 1.3900 . ?
C20I H20I 0.9500 . ?
C20J C20K 1.3900 . ?
C20J H20J 0.9500 . ?
C20K C20L 1.3900 . ?
C20K H20K 0.9500 . ?
C20L H20L 0.9500 . ?
P21 C21G 1.813(19) . ?
P21 C21A 1.827(18) . ?
P21 S21 2.090(12) . ?
C21A C21B 1.3900 . ?
C21A C21F 1.3900 . ?
C21B C21C 1.3900 . ?
C21B H21B 0.9500 . ?
C21C C21D 1.3900 . ?
C21C H21C 0.9500 . ?
C21D C21E 1.3900 . ?
C21D H21D 0.9500 . ?
C21E C21F 1.3900 . ?
C21E H21E 0.9500 . ?
C21F H21F 0.9500 . ?
C21G C21H 1.3900 . ?
C21G C21L 1.3900 . ?
C21H C21I 1.3900 . ?
C21H H21H 0.9500 . ?
C21I C21J 1.3900 . ?
C21I H21I 0.9500 . ?
C21J C21K 1.3900 . ?
C21J H21J 0.9500 . ?
C21K C21L 1.3900 . ?
C21K H21K 0.9500 . ?
C21L H21L 0.9500 . ?
P22 C22G 1.836(16) . ?
P22 C22A 1.880(19) . ?
P22 S22 2.088(12) . ?
C22A C22B 1.3900 . ?
C22A C22F 1.3900 . ?
C22B C22C 1.3900 . ?
C22B H22B 0.9500 . ?
C22C C22D 1.3900 . ?
C22C H22C 0.9500 . ?
C22D C22E 1.3900 . ?
C22D H22D 0.9500 . ?
C22E C22F 1.3900 . ?
C22E H22E 0.9500 . ?
C22F H22F 0.9500 . ?
C22G C22H 1.3900 . ?
C22G C22L 1.3900 . ?
C22H C22I 1.3900 . ?
C22H H22H 0.9500 . ?
C22I C22J 1.3900 . ?
C22I H22I 0.9500 . ?
C22J C22K 1.3900 . ?
C22J H22J 0.9500 . ?
C22K C22L 1.3900 . ?
C22K H22K 0.9500 . ?
C22L H22L 0.9500 . ?
P23 C23A 1.831(15) . ?
P23 C23G 1.846(18) . ?
P23 S23 2.090(10) . ?
C23A C23B 1.3900 . ?
C23A C23F 1.3900 . ?
C23B C23C 1.3900 . ?
C23B H23B 0.9500 . ?
C23C C23D 1.3900 . ?
C23C H23C 0.9500 . ?
C23D C23E 1.3900 . ?
C23D H23D 0.9500 . ?
C23E C23F 1.3900 . ?
C23E H23E 0.9500 . ?
C23F H23F 0.9500 . ?
C23G C23H 1.3900 . ?
C23G C23L 1.3900 . ?
C23H C23I 1.3900 . ?
C23H H23H 0.9500 . ?
C23I C23J 1.3900 . ?
C23I H23I 0.9500 . ?
C23J C23K 1.3900 . ?
C23J H23J 0.9500 . ?
C23K C23L 1.3900 . ?
C23K H23K 0.9500 . ?
C23L H23L 0.9500 . ?
P24 C24A 1.868(14) . ?
P24 C24G 1.90(2) . ?
P24 S24 2.068(11) . ?
C24A C24B 1.3900 . ?
C24A C24F 1.3900 . ?
C24B C24C 1.3900 . ?
C24B H24B 0.9500 . ?
C24C C24D 1.3900 . ?
C24C H24C 0.9500 . ?
C24D C24E 1.3900 . ?
C24D H24D 0.9500 . ?
C24E C24F 1.3900 . ?
C24E H24E 0.9500 . ?
C24F H24F 0.9500 . ?
C24G C24H 1.3900 . ?
C24G C24L 1.3900 . ?
C24H C24I 1.3900 . ?
C24H H24H 0.9500 . ?
C24I C24J 1.3900 . ?
C24I H24I 0.9500 . ?
C24J C24K 1.3900 . ?
C24J H24J 0.9500 . ?
C24K C24L 1.3900 . ?
C24K H24K 0.9500 . ?
C24L H24L 0.9500 . ?
 
loop_
 _geom_angle_atom_site_label_1
 _geom_angle_atom_site_label_2
 _geom_angle_atom_site_label_3
 _geom_angle
 _geom_angle_site_symmetry_1
 _geom_angle_site_symmetry_3
 _geom_angle_publ_flag
S2 Ag01 S1 122.8(3) . . ?
S2 Ag01 S3 116.9(3) . . ?
S1 Ag01 S3 119.1(3) . . ?
S2 Ag01 Ag23 107.2(2) . . ?
S1 Ag01 Ag23 115.6(3) . . ?
S3 Ag01 Ag23 51.7(2) . . ?
S2 Ag01 Ag21 120.0(2) . . ?
S1 Ag01 Ag21 49.3(3) . . ?
S3 Ag01 Ag21 108.2(2) . . ?
Ag23 Ag01 Ag21 72.33(12) . . ?
S2 Ag01 Ag22 48.60(19) . . ?
S1 Ag01 Ag22 116.2(2) . . ?
S3 Ag01 Ag22 111.0(2) . . ?
Ag23 Ag01 Ag22 69.25(10) . . ?
Ag21 Ag01 Ag22 80.10(12) . . ?
P4 Ag02 P3 135.7(3) . . ?
P4 Ag02 S25 112.7(3) . . ?
P3 Ag02 S25 111.6(3) . . ?
P4 Ag02 Ag21 106.3(2) . . ?
P3 Ag02 Ag21 102.4(2) . . ?
S25 Ag02 Ag21 50.43(19) . . ?
P4 Ag02 Ag25 100.2(3) . . ?
P3 Ag02 Ag25 108.3(3) . . ?
S25 Ag02 Ag25 48.02(18) . . ?
Ag21 Ag02 Ag25 98.36(12) . . ?
S4 Ag03 S5 131.2(3) . . ?
S4 Ag03 S6 115.4(3) . . ?
S5 Ag03 S6 113.2(3) . . ?
S4 Ag03 Ag25 107.5(2) . . ?
S5 Ag03 Ag25 50.81(19) . . ?
S6 Ag03 Ag25 116.9(3) . . ?
S4 Ag03 Ag26 110.8(2) . . ?
S5 Ag03 Ag26 102.3(2) . . ?
S6 Ag03 Ag26 51.1(2) . . ?
Ag25 Ag03 Ag26 71.86(11) . . ?
S4 Ag03 Ag24 50.7(2) . . ?
S5 Ag03 Ag24 119.6(2) . . ?
S6 Ag03 Ag24 104.1(2) . . ?
Ag25 Ag03 Ag24 70.47(10) . . ?
Ag26 Ag03 Ag24 67.10(10) . . ?
P10 Ag04 P6 136.2(3) . . ?
P10 Ag04 S26 114.7(3) . . ?
P6 Ag04 S26 108.5(3) . . ?
P10 Ag04 Ag30 101.5(2) . . ?
P6 Ag04 Ag30 100.2(2) . . ?
S26 Ag04 Ag30 49.92(18) . . ?
P10 Ag04 Ag24 115.7(3) . . ?
P6 Ag04 Ag24 97.6(2) . . ?
S26 Ag04 Ag24 49.45(18) . . ?
Ag30 Ag04 Ag24 99.05(9) . . ?
S10 Ag05 S12 114.6(3) . . ?
S10 Ag05 S11 126.7(3) . . ?
S12 Ag05 S11 117.3(2) . . ?
S10 Ag05 Ag30 108.54(19) . . ?
S12 Ag05 Ag30 121.9(2) . . ?
S11 Ag05 Ag30 50.59(17) . . ?
P7 Ag06 P12 142.9(3) . . ?
P7 Ag06 S27 108.2(2) . . ?
P12 Ag06 S27 106.4(3) . . ?
P7 Ag06 Ag29 103.6(2) . . ?
P12 Ag06 Ag29 107.9(2) . . ?
S27 Ag06 Ag29 52.40(16) . . ?
S9 Ag07 S7 124.9(3) . . ?
S9 Ag07 S8 118.8(3) . . ?
S7 Ag07 S8 115.6(3) . . ?
S9 Ag07 Ag57 108.5(2) . . ?
S7 Ag07 Ag57 116.2(2) . . ?
S8 Ag07 Ag57 43.8(3) . . ?
S9 Ag07 Ag28 50.5(2) . . ?
S7 Ag07 Ag28 114.61(19) . . ?
S8 Ag07 Ag28 111.6(3) . . ?
Ag57 Ag07 Ag28 73.53(16) . . ?
S9 Ag07 Ag27 115.1(2) . . ?
S7 Ag07 Ag27 49.81(19) . . ?
S8 Ag07 Ag27 109.5(3) . . ?
Ag57 Ag07 Ag27 78.78(18) . . ?
Ag28 Ag07 Ag27 73.53(10) . . ?
S9 Ag07 Ag41 116.3(2) . . ?
S7 Ag07 Ag41 100.8(2) . . ?
S8 Ag07 Ag41 55.5(3) . . ?
Ag28 Ag07 Ag41 72.22(11) . . ?
Ag27 Ag07 Ag41 61.88(12) . . ?
P1 Ag08 P8 134.2(3) . . ?
P1 Ag08 S28 110.9(5) . . ?
P8 Ag08 S28 114.3(5) . . ?
P13 Ag09 P2 138.1(3) . . ?
P13 Ag09 S29 107.1(2) . . ?
P2 Ag09 S29 114.5(3) . . ?
P13 Ag09 Ag23 113.6(2) . . ?
P2 Ag09 Ag23 98.1(2) . . ?
S29 Ag09 Ag23 48.31(17) . . ?
P18 Ag10 P5 135.0(3) . . ?
P18 Ag10 S30 108.8(3) . . ?
P5 Ag10 S30 116.2(3) . . ?
P18 Ag10 Ag26 111.9(3) . . ?
P5 Ag10 Ag26 97.2(2) . . ?
S30 Ag10 Ag26 49.8(2) . . ?
P18 Ag10 Ag34 102.8(3) . . ?
P5 Ag10 Ag34 104.16(19) . . ?
S30 Ag10 Ag34 52.8(2) . . ?
Ag26 Ag10 Ag34 101.30(12) . . ?
P11 Ag11 P19 128.5(2) . . ?
P11 Ag11 S31 116.8(3) . . ?
P19 Ag11 S31 114.4(2) . . ?
P11 Ag11 Ag31 107.3(2) . . ?
P19 Ag11 Ag31 104.63(19) . . ?
S31 Ag11 Ag31 55.82(18) . . ?
P11 Ag11 Ag59 114.8(3) . . ?
P19 Ag11 Ag59 97.7(3) . . ?
S31 Ag11 Ag59 45.2(3) . . ?
Ag31 Ag11 Ag59 100.2(2) . . ?
P9 Ag12 P24 140.5(3) . . ?
P9 Ag12 S33 107.2(3) . . ?
P24 Ag12 S33 111.0(3) . . ?
P9 Ag12 Ag37 111.0(2) . . ?
P24 Ag12 Ag37 101.0(2) . . ?
S33 Ag12 Ag37 49.84(18) . . ?
S13 Ag13 S14 122.6(2) . . ?
S13 Ag13 S15 119.6(2) . . ?
S14 Ag13 S15 116.4(2) . . ?
S13 Ag13 Ag33 112.09(18) . . ?
S14 Ag13 Ag33 51.4(2) . . ?
S15 Ag13 Ag33 113.7(2) . . ?
S13 Ag13 Ag32 49.33(16) . . ?
S14 Ag13 Ag32 120.7(2) . . ?
S15 Ag13 Ag32 108.54(19) . . ?
Ag33 Ag13 Ag32 76.52(10) . . ?
S13 Ag13 Ag64 98.7(3) . . ?
S14 Ag13 Ag64 109.5(3) . . ?
S15 Ag13 Ag64 72.1(3) . . ?
Ag33 Ag13 Ag64 61.3(3) . . ?
Ag32 Ag13 Ag64 51.4(3) . . ?
S13 Ag13 Ag42 115.20(18) . . ?
S14 Ag13 Ag42 111.3(2) . . ?
S15 Ag13 Ag42 47.02(19) . . ?
Ag33 Ag13 Ag42 75.33(12) . . ?
Ag32 Ag13 Ag42 74.08(11) . . ?
P15 Ag14 P16 140.5(3) . . ?
P15 Ag14 S34 112.5(3) . . ?
P16 Ag14 S34 107.0(3) . . ?
P15 Ag14 Ag35 93.76(19) . . ?
P16 Ag14 Ag35 111.82(19) . . ?
S34 Ag14 Ag35 51.4(2) . . ?
S17 Ag15 S18 119.6(3) . . ?
S17 Ag15 S16 118.3(3) . . ?
S18 Ag15 S16 121.6(3) . . ?
S17 Ag15 Ag48 109.3(2) . . ?
S18 Ag15 Ag48 61.9(3) . . ?
S16 Ag15 Ag48 105.5(2) . . ?
S17 Ag15 Ag60 123.1(3) . . ?
S18 Ag15 Ag60 27.5(4) . . ?
S16 Ag15 Ag60 114.7(3) . . ?
S17 Ag15 Ag34 121.6(2) . . ?
S18 Ag15 Ag34 103.3(3) . . ?
S16 Ag15 Ag34 49.22(19) . . ?
Ag48 Ag15 Ag34 57.73(9) . . ?
Ag60 Ag15 Ag34 80.1(3) . . ?
P17 Ag16 P20 147.3(3) . . ?
P17 Ag16 S35 102.8(3) . . ?
P20 Ag16 S35 109.9(3) . . ?
S21 Ag17 S19 112.5(3) . . ?
S21 Ag17 S20 121.5(3) . . ?
S19 Ag17 S20 125.0(3) . . ?
S21 Ag17 Ag59 126.9(4) . . ?
S19 Ag17 Ag59 108.7(3) . . ?
S20 Ag17 Ag59 43.0(3) . . ?
S21 Ag17 Ag36 104.3(2) . . ?
S19 Ag17 Ag36 49.12(18) . . ?
S20 Ag17 Ag36 119.7(2) . . ?
Ag59 Ag17 Ag36 79.0(3) . . ?
S21 Ag17 Ag45 107.14(19) . . ?
S19 Ag17 Ag45 105.90(19) . . ?
S20 Ag17 Ag45 68.1(2) . . ?
Ag36 Ag17 Ag45 62.07(10) . . ?
S21 Ag17 Ag44 50.47(18) . . ?
S19 Ag17 Ag44 106.48(19) . . ?
S20 Ag17 Ag44 114.6(2) . . ?
Ag36 Ag17 Ag44 66.50(10) . . ?
Ag45 Ag17 Ag44 60.55(10) . . ?
P22 Ag18 P21 132.1(3) . . ?
P22 Ag18 S36 107.8(3) . . ?
P21 Ag18 S36 120.1(3) . . ?
P22 Ag18 Ag36 112.4(2) . . ?
P21 Ag18 Ag36 98.7(2) . . ?
S36 Ag18 Ag36 49.67(16) . . ?
P22 Ag18 Ag44 157.3(2) . . ?
P21 Ag18 Ag44 68.6(2) . . ?
S36 Ag18 Ag44 52.71(18) . . ?
Ag36 Ag18 Ag44 66.02(10) . . ?
S24 Ag19 S23 120.8(3) . . ?
S24 Ag19 S22 119.4(3) . . ?
S23 Ag19 S22 118.8(3) . . ?
S24 Ag19 Ag38 111.3(2) . . ?
S23 Ag19 Ag38 51.8(2) . . ?
S22 Ag19 Ag38 112.9(2) . . ?
S24 Ag19 Ag37 105.2(2) . . ?
S23 Ag19 Ag37 118.5(2) . . ?
S22 Ag19 Ag37 51.5(2) . . ?
Ag38 Ag19 Ag37 75.73(11) . . ?
P23 Ag20 P14 135.5(3) . . ?
P23 Ag20 S32 117.7(3) . . ?
P14 Ag20 S32 106.4(3) . . ?
P23 Ag20 Ag58 90.6(4) . . ?
P14 Ag20 Ag58 114.4(3) . . ?
S32 Ag20 Ag58 65.0(4) . . ?
Ag63 Ag21 S1 140.5(5) . . ?
Ag63 Ag21 S25 60.4(5) . . ?
S1 Ag21 S25 133.9(3) . . ?
Ag63 Ag21 S41 92.3(5) . . ?
S1 Ag21 S41 118.0(3) . . ?
S25 Ag21 S41 94.4(3) . . ?
Ag63 Ag21 S28 37.7(5) . . ?
S1 Ag21 S28 115.6(3) . . ?
S25 Ag21 S28 97.9(3) . . ?
S41 Ag21 S28 85.4(3) . . ?
Ag63 Ag21 Ag01 91.2(4) . . ?
S1 Ag21 Ag01 53.2(2) . . ?
S25 Ag21 Ag01 100.0(2) . . ?
S41 Ag21 Ag01 165.0(2) . . ?
S28 Ag21 Ag01 88.6(2) . . ?
Ag63 Ag21 Ag02 112.4(4) . . ?
S1 Ag21 Ag02 83.7(3) . . ?
S25 Ag21 Ag02 54.3(2) . . ?
S41 Ag21 Ag02 107.2(2) . . ?
S28 Ag21 Ag02 149.4(3) . . ?
Ag01 Ag21 Ag02 84.72(13) . . ?
S1 Ag21 Ag51 173.7(3) . . ?
S25 Ag21 Ag51 52.49(19) . . ?
S41 Ag21 Ag51 58.2(2) . . ?
S28 Ag21 Ag51 60.3(2) . . ?
Ag01 Ag21 Ag51 129.25(18) . . ?
Ag02 Ag21 Ag51 102.18(14) . . ?
S2 Ag22 S28 119.8(4) . . ?
S2 Ag22 S38 111.6(3) . . ?
S28 Ag22 S38 104.8(4) . . ?
S2 Ag22 Ag55 158.5(3) . . ?
S28 Ag22 Ag55 56.1(2) . . ?
S38 Ag22 Ag55 89.2(2) . . ?
S2 Ag22 S29 116.9(3) . . ?
S28 Ag22 S29 106.5(3) . . ?
S38 Ag22 S29 93.6(3) . . ?
Ag55 Ag22 S29 53.79(18) . . ?
S2 Ag22 Ag63 117.8(4) . . ?
S28 Ag22 Ag63 37.1(5) . . ?
S38 Ag22 Ag63 128.6(3) . . ?
S29 Ag22 Ag63 76.7(4) . . ?
S2 Ag22 Ag41 129.4(2) . . ?
S28 Ag22 Ag41 45.8(4) . . ?
S38 Ag22 Ag41 59.4(2) . . ?
Ag55 Ag22 Ag41 65.29(12) . . ?
S29 Ag22 Ag41 113.37(19) . . ?
S2 Ag22 Ag01 48.8(2) . . ?
S28 Ag22 Ag01 91.0(4) . . ?
S38 Ag22 Ag01 160.0(2) . . ?
Ag55 Ag22 Ag01 110.01(13) . . ?
S29 Ag22 Ag01 93.59(17) . . ?
Ag63 Ag22 Ag01 71.3(3) . . ?
Ag41 Ag22 Ag01 133.06(14) . . ?
S2 Ag22 Ag65 152.9(3) . . ?
S28 Ag22 Ag65 72.5(4) . . ?
S38 Ag22 Ag65 85.6(4) . . ?
S29 Ag22 Ag65 38.4(3) . . ?
Ag63 Ag22 Ag65 55.6(5) . . ?
Ag01 Ag22 Ag65 111.2(3) . . ?
S3 Ag23 S29 126.9(3) . . ?
S3 Ag23 S25 118.6(3) . . ?
S29 Ag23 S25 112.7(3) . . ?
S3 Ag23 Ag53 158.7(3) . . ?
S29 Ag23 Ag53 64.4(2) . . ?
S25 Ag23 Ag53 60.2(2) . . ?
S3 Ag23 Ag01 53.6(2) . . ?
S29 Ag23 Ag01 108.5(2) . . ?
S25 Ag23 Ag01 97.0(2) . . ?
Ag53 Ag23 Ag01 145.36(16) . . ?
S3 Ag23 Ag63 125.0(4) . . ?
S29 Ag23 Ag63 82.1(3) . . ?
S25 Ag23 Ag63 46.5(3) . . ?
Ag01 Ag23 Ag63 74.3(3) . . ?
S3 Ag23 Ag09 75.1(2) . . ?
S29 Ag23 Ag09 52.17(19) . . ?
S25 Ag23 Ag09 163.3(2) . . ?
Ag53 Ag23 Ag09 110.98(13) . . ?
Ag01 Ag23 Ag09 83.44(11) . . ?
Ag63 Ag23 Ag09 118.6(3) . . ?
S4 Ag24 S26 126.4(3) . . ?
S4 Ag24 S25 118.6(3) . . ?
S26 Ag24 S25 108.1(2) . . ?
S4 Ag24 S41 111.9(3) . . ?
S26 Ag24 S41 92.8(3) . . ?
S25 Ag24 S41 89.0(3) . . ?
S4 Ag24 Ag51 170.7(3) . . ?
S26 Ag24 Ag51 62.56(19) . . ?
S25 Ag24 Ag51 55.42(17) . . ?
S41 Ag24 Ag51 62.7(2) . . ?
S4 Ag24 Ag03 51.3(2) . . ?
S26 Ag24 Ag03 102.2(2) . . ?
S25 Ag24 Ag03 95.12(18) . . ?
S41 Ag24 Ag03 162.3(2) . . ?
Ag51 Ag24 Ag03 132.87(15) . . ?
S4 Ag24 Ag04 78.6(2) . . ?
S26 Ag24 Ag04 50.70(17) . . ?
S25 Ag24 Ag04 157.9(2) . . ?
S41 Ag24 Ag04 97.4(2) . . ?
Ag51 Ag24 Ag04 109.13(11) . . ?
Ag03 Ag24 Ag04 85.18(9) . . ?
S5 Ag25 S25 147.7(3) . . ?
S5 Ag25 S42 106.6(2) . . ?
S25 Ag25 S42 96.1(2) . . ?
S5 Ag25 Ag03 54.32(19) . . ?
S25 Ag25 Ag03 106.2(2) . . ?
S42 Ag25 Ag03 157.61(18) . . ?
S5 Ag25 Ag53 152.7(3) . . ?
S25 Ag25 Ag53 59.2(2) . . ?
S42 Ag25 Ag53 52.03(15) . . ?
Ag03 Ag25 Ag53 140.20(13) . . ?
S5 Ag25 Ag02 96.9(2) . . ?
S25 Ag25 Ag02 53.1(2) . . ?
S42 Ag25 Ag02 109.47(17) . . ?
Ag03 Ag25 Ag02 86.35(13) . . ?
Ag53 Ag25 Ag02 106.03(11) . . ?
S30 Ag26 S6 144.2(4) . . ?
S30 Ag26 S26 99.5(4) . . ?
S6 Ag26 S26 115.6(3) . . ?
S30 Ag26 Ag40 57.2(2) . . ?
S6 Ag26 Ag40 145.0(3) . . ?
S26 Ag26 Ag40 64.44(18) . . ?
S30 Ag26 Ag10 59.6(3) . . ?
S6 Ag26 Ag10 85.5(2) . . ?
S26 Ag26 Ag10 158.9(2) . . ?
Ag40 Ag26 Ag10 98.39(11) . . ?
S30 Ag26 Ag03 114.7(2) . . ?
S6 Ag26 Ag03 53.5(2) . . ?
S26 Ag26 Ag03 101.2(2) . . ?
Ag40 Ag26 Ag03 159.24(16) . . ?
Ag10 Ag26 Ag03 91.65(10) . . ?
S28 Ag27 S7 116.2(3) . . ?
S28 Ag27 Ag66 62.7(4) . . ?
S7 Ag27 Ag66 153.5(7) . . ?
S28 Ag27 S27 122.6(3) . . ?
S7 Ag27 S27 112.8(2) . . ?
Ag66 Ag27 S27 60.0(4) . . ?
S28 Ag27 S41 93.4(5) . . ?
S7 Ag27 S41 105.8(3) . . ?
Ag66 Ag27 S41 100.6(6) . . ?
S27 Ag27 S41 100.5(3) . . ?
S28 Ag27 Ag52 69.2(3) . . ?
S7 Ag27 Ag52 141.5(3) . . ?
S27 Ag27 Ag52 53.87(18) . . ?
S41 Ag27 Ag52 112.0(2) . . ?
S28 Ag27 Ag07 99.8(4) . . ?
S7 Ag27 Ag07 50.20(19) . . ?
Ag66 Ag27 Ag07 103.3(6) . . ?
S27 Ag27 Ag07 89.28(18) . . ?
S41 Ag27 Ag07 155.9(2) . . ?
Ag52 Ag27 Ag07 91.61(15) . . ?
S28 Ag27 Ag51 64.6(3) . . ?
S7 Ag27 Ag51 163.8(2) . . ?
S27 Ag27 Ag51 76.37(17) . . ?
S41 Ag27 Ag51 58.4(2) . . ?
Ag52 Ag27 Ag51 54.71(13) . . ?
Ag07 Ag27 Ag51 145.68(15) . . ?
S28 Ag27 Ag29 126.1(4) . . ?
S7 Ag27 Ag29 112.4(2) . . ?
Ag66 Ag27 Ag29 83.4(4) . . ?
S27 Ag27 Ag29 50.52(16) . . ?
S41 Ag27 Ag29 51.1(2) . . ?
Ag52 Ag27 Ag29 86.93(12) . . ?
Ag07 Ag27 Ag29 129.44(11) . . ?
Ag51 Ag27 Ag29 62.18(10) . . ?
S28 Ag27 Ag41 44.6(4) . . ?
S7 Ag27 Ag41 99.5(2) . . ?
S27 Ag27 Ag41 100.1(2) . . ?
S41 Ag27 Ag41 137.7(2) . . ?
Ag52 Ag27 Ag41 55.84(12) . . ?
Ag07 Ag27 Ag41 59.97(12) . . ?
Ag51 Ag27 Ag41 91.65(13) . . ?
Ag29 Ag27 Ag41 142.77(15) . . ?
S9 Ag28 S27 113.8(3) . . ?
S9 Ag28 S33 116.1(3) . . ?
S27 Ag28 S33 115.8(2) . . ?
S9 Ag28 S40 117.5(3) . . ?
S27 Ag28 S40 96.1(2) . . ?
S33 Ag28 S40 94.5(3) . . ?
S9 Ag28 Ag52 144.8(3) . . ?
S27 Ag28 Ag52 56.03(18) . . ?
S33 Ag28 Ag52 59.79(19) . . ?
S40 Ag28 Ag52 97.6(2) . . ?
S9 Ag28 Ag61 169.9(3) . . ?
S27 Ag28 Ag61 70.1(3) . . ?
S33 Ag28 Ag61 68.0(3) . . ?
S40 Ag28 Ag61 52.3(3) . . ?
S9 Ag28 Ag07 50.03(19) . . ?
S27 Ag28 Ag07 91.4(2) . . ?
S33 Ag28 Ag07 91.2(2) . . ?
S40 Ag28 Ag07 167.5(2) . . ?
Ag52 Ag28 Ag07 94.89(16) . . ?
Ag61 Ag28 Ag07 140.1(2) . . ?
S10 Ag29 S27 115.5(3) . . ?
S10 Ag29 S41 123.1(3) . . ?
S27 Ag29 S41 108.2(3) . . ?
S10 Ag29 Ag46 121.9(3) . . ?
S27 Ag29 Ag46 54.09(17) . . ?
S41 Ag29 Ag46 112.6(3) . . ?
S10 Ag29 S26 111.9(3) . . ?
S27 Ag29 S26 104.8(2) . . ?
S41 Ag29 S26 88.9(3) . . ?
Ag46 Ag29 S26 51.81(17) . . ?
S10 Ag29 Ag06 70.7(2) . . ?
S27 Ag29 Ag06 52.75(16) . . ?
S41 Ag29 Ag06 115.0(2) . . ?
Ag46 Ag29 Ag06 100.65(12) . . ?
S26 Ag29 Ag06 150.3(2) . . ?
S10 Ag29 Ag27 136.1(2) . . ?
S27 Ag29 Ag27 52.03(17) . . ?
S41 Ag29 Ag27 57.5(2) . . ?
Ag46 Ag29 Ag27 86.47(12) . . ?
S26 Ag29 Ag27 112.03(18) . . ?
Ag06 Ag29 Ag27 71.58(10) . . ?
S11 Ag30 S26 143.7(3) . . ?
S11 Ag30 S39 108.5(3) . . ?
S26 Ag30 S39 100.8(3) . . ?
S11 Ag30 Ag05 54.17(18) . . ?
S26 Ag30 Ag05 101.6(2) . . ?
S39 Ag30 Ag05 156.5(2) . . ?
S11 Ag30 Ag40 149.7(2) . . ?
S26 Ag30 Ag40 66.30(19) . . ?
S39 Ag30 Ag40 53.63(19) . . ?
Ag05 Ag30 Ag40 132.20(12) . . ?
S11 Ag30 Ag46 130.5(2) . . ?
S26 Ag30 Ag46 53.52(19) . . ?
S39 Ag30 Ag46 108.8(2) . . ?
Ag05 Ag30 Ag46 79.73(10) . . ?
Ag40 Ag30 Ag46 55.39(9) . . ?
S11 Ag30 Ag04 94.2(2) . . ?
S26 Ag30 Ag04 53.71(18) . . ?
S39 Ag30 Ag04 113.6(2) . . ?
Ag05 Ag30 Ag04 85.42(10) . . ?
Ag40 Ag30 Ag04 114.98(10) . . ?
Ag46 Ag30 Ag04 99.59(11) . . ?
S12 Ag31 S40 128.5(3) . . ?
S12 Ag31 S27 110.1(2) . . ?
S40 Ag31 S27 94.5(2) . . ?
S12 Ag31 S31 119.0(3) . . ?
S40 Ag31 S31 95.4(3) . . ?
S27 Ag31 S31 105.1(2) . . ?
S12 Ag31 Ag46 121.1(2) . . ?
S40 Ag31 Ag46 109.9(2) . . ?
S27 Ag31 Ag46 52.90(16) . . ?
S31 Ag31 Ag46 53.98(17) . . ?
S12 Ag31 Ag61 177.6(3) . . ?
S40 Ag31 Ag61 52.8(3) . . ?
S27 Ag31 Ag61 67.5(3) . . ?
S31 Ag31 Ag61 62.0(3) . . ?
S12 Ag31 Ag11 76.62(18) . . ?
S40 Ag31 Ag11 106.3(2) . . ?
S27 Ag31 Ag11 147.02(19) . . ?
S31 Ag31 Ag11 48.75(16) . . ?
Ag46 Ag31 Ag11 95.34(12) . . ?
Ag61 Ag31 Ag11 105.2(3) . . ?
S13 Ag32 S34 127.4(3) . . ?
S13 Ag32 S29 109.2(3) . . ?
S34 Ag32 S29 111.8(3) . . ?
S13 Ag32 Ag64 113.2(5) . . ?
S34 Ag32 Ag64 45.3(3) . . ?
S29 Ag32 Ag64 81.7(4) . . ?
S13 Ag32 Ag50 135.6(2) . . ?
S34 Ag32 Ag50 55.6(2) . . ?
S29 Ag32 Ag50 57.88(18) . . ?
S13 Ag32 S42 112.0(2) . . ?
S34 Ag32 S42 99.9(3) . . ?
S29 Ag32 S42 89.6(2) . . ?
Ag64 Ag32 S42 134.4(4) . . ?
Ag50 Ag32 S42 110.21(18) . . ?
S13 Ag32 Ag53 156.7(2) . . ?
S34 Ag32 Ag53 75.4(2) . . ?
S29 Ag32 Ag53 58.49(19) . . ?
Ag50 Ag32 Ag53 57.90(11) . . ?
S42 Ag32 Ag53 52.58(16) . . ?
S13 Ag32 Ag13 49.89(17) . . ?
S34 Ag32 Ag13 100.6(2) . . ?
S29 Ag32 Ag13 87.64(19) . . ?
Ag64 Ag32 Ag13 65.9(4) . . ?
Ag50 Ag32 Ag13 85.89(12) . . ?
S42 Ag32 Ag13 158.81(17) . . ?
Ag53 Ag32 Ag13 139.22(14) . . ?
S14 Ag33 S29 123.1(3) . . ?
S14 Ag33 S32 113.1(3) . . ?
S29 Ag33 S32 111.8(3) . . ?
S14 Ag33 S38 110.4(3) . . ?
S29 Ag33 S38 98.4(3) . . ?
S32 Ag33 S38 95.1(3) . . ?
S14 Ag33 Ag50 136.0(2) . . ?
S29 Ag33 Ag50 58.0(2) . . ?
S32 Ag33 Ag50 55.2(2) . . ?
S38 Ag33 Ag50 112.7(2) . . ?
S14 Ag33 Ag13 51.63(19) . . ?
S29 Ag33 Ag13 94.2(2) . . ?
S32 Ag33 Ag13 92.1(2) . . ?
S38 Ag33 Ag13 162.0(2) . . ?
Ag50 Ag33 Ag13 84.88(11) . . ?
S14 Ag33 Ag65 160.4(4) . . ?
S29 Ag33 Ag65 39.9(3) . . ?
S32 Ag33 Ag65 75.7(4) . . ?
S38 Ag33 Ag65 85.2(4) . . ?
Ag13 Ag33 Ag65 112.6(4) . . ?
S14 Ag33 Ag64 110.4(4) . . ?
S29 Ag33 Ag64 77.1(4) . . ?
S32 Ag33 Ag64 48.0(3) . . ?
S38 Ag33 Ag64 133.4(4) . . ?
Ag13 Ag33 Ag64 62.1(3) . . ?
Ag65 Ag33 Ag64 61.5(5) . . ?
S16 Ag34 S30 134.7(4) . . ?
S16 Ag34 S34 110.6(3) . . ?
S30 Ag34 S34 98.3(4) . . ?
S16 Ag34 S42 113.9(2) . . ?
S30 Ag34 S42 95.4(3) . . ?
S34 Ag34 S42 97.4(2) . . ?
S16 Ag34 Ag48 110.2(2) . . ?
S30 Ag34 Ag48 51.1(2) . . ?
S34 Ag34 Ag48 66.1(2) . . ?
S42 Ag34 Ag48 135.90(18) . . ?
S16 Ag34 Ag10 80.38(19) . . ?
S30 Ag34 Ag10 57.1(3) . . ?
S34 Ag34 Ag10 145.1(2) . . ?
S42 Ag34 Ag10 108.42(17) . . ?
Ag48 Ag34 Ag10 78.98(10) . . ?
S16 Ag34 Ag53 166.3(2) . . ?
S30 Ag34 Ag53 55.8(3) . . ?
S34 Ag34 Ag53 72.1(2) . . ?
S42 Ag34 Ag53 52.59(16) . . ?
Ag48 Ag34 Ag53 83.34(11) . . ?
Ag10 Ag34 Ag53 105.32(11) . . ?
S16 Ag34 Ag15 51.15(19) . . ?
S30 Ag34 Ag15 104.2(2) . . ?
S34 Ag34 Ag15 79.58(19) . . ?
S42 Ag34 Ag15 160.42(18) . . ?
Ag48 Ag34 Ag15 60.59(9) . . ?
Ag10 Ag34 Ag15 83.17(9) . . ?
Ag53 Ag34 Ag15 141.01(13) . . ?
S17 Ag35 S34 111.3(3) . . ?
S17 Ag35 S37 129.5(3) . . ?
S34 Ag35 S37 116.0(3) . . ?
S17 Ag35 S35 103.9(3) . . ?
S34 Ag35 S35 98.0(3) . . ?
S37 Ag35 S35 86.4(3) . . ?
S17 Ag35 Ag58 132.3(4) . . ?
S34 Ag35 Ag58 86.4(5) . . ?
S37 Ag35 Ag58 39.8(4) . . ?
S35 Ag35 Ag58 117.6(4) . . ?
S17 Ag35 Ag42 142.2(2) . . ?
S34 Ag35 Ag42 62.0(2) . . ?
S37 Ag35 Ag42 58.3(2) . . ?
S35 Ag35 Ag42 113.8(2) . . ?
S17 Ag35 Ag49 153.6(2) . . ?
S34 Ag35 Ag49 67.2(2) . . ?
S37 Ag35 Ag49 66.5(2) . . ?
S35 Ag35 Ag49 52.3(2) . . ?
Ag42 Ag35 Ag49 62.26(11) . . ?
S17 Ag35 Ag14 72.94(18) . . ?
S34 Ag35 Ag14 53.1(2) . . ?
S37 Ag35 Ag14 124.7(2) . . ?
S35 Ag35 Ag14 143.2(3) . . ?
Ag58 Ag35 Ag14 86.0(3) . . ?
Ag42 Ag35 Ag14 75.26(11) . . ?
Ag49 Ag35 Ag14 117.90(13) . . ?
S19 Ag36 S36 143.8(3) . . ?
S19 Ag36 Ag47 155.0(2) . . ?
S36 Ag36 Ag47 59.88(19) . . ?
S19 Ag36 S40 113.0(3) . . ?
S36 Ag36 S40 90.3(3) . . ?
Ag47 Ag36 S40 64.1(2) . . ?
S19 Ag36 Ag17 54.4(2) . . ?
S36 Ag36 Ag17 109.8(2) . . ?
Ag47 Ag36 Ag17 118.75(16) . . ?
S40 Ag36 Ag17 158.42(19) . . ?
S19 Ag36 Ag18 89.0(2) . . ?
S36 Ag36 Ag18 56.64(18) . . ?
Ag47 Ag36 Ag18 115.89(12) . . ?
S40 Ag36 Ag18 107.65(18) . . ?
Ag17 Ag36 Ag18 90.54(12) . . ?
S19 Ag36 Ag45 108.0(2) . . ?
S36 Ag36 Ag45 81.66(19) . . ?
Ag47 Ag36 Ag45 59.56(13) . . ?
S40 Ag36 Ag45 118.7(2) . . ?
Ag17 Ag36 Ag45 59.21(9) . . ?
Ag18 Ag36 Ag45 116.83(12) . . ?
S19 Ag36 Ag61 152.5(3) . . ?
S36 Ag36 Ag61 63.5(3) . . ?
S40 Ag36 Ag61 49.3(3) . . ?
Ag17 Ag36 Ag61 132.9(3) . . ?
Ag18 Ag36 Ag61 115.2(2) . . ?
S22 Ag37 S33 129.2(3) . . ?
S22 Ag37 S36 114.8(3) . . ?
S33 Ag37 S36 111.1(3) . . ?
S22 Ag37 Ag62 132.6(5) . . ?
S33 Ag37 Ag62 68.8(5) . . ?
S36 Ag37 Ag62 49.0(4) . . ?
S22 Ag37 Ag19 53.26(19) . . ?
S33 Ag37 Ag19 105.7(2) . . ?
S36 Ag37 Ag19 91.96(17) . . ?
Ag62 Ag37 Ag19 80.8(4) . . ?
S22 Ag37 Ag12 76.1(2) . . ?
S33 Ag37 Ag12 54.16(19) . . ?
S36 Ag37 Ag12 161.6(2) . . ?
Ag62 Ag37 Ag12 112.7(4) . . ?
Ag19 Ag37 Ag12 83.01(10) . . ?
S22 Ag37 Ag61 159.3(3) . . ?
S33 Ag37 Ag61 66.2(3) . . ?
S36 Ag37 Ag61 61.3(3) . . ?
Ag62 Ag37 Ag61 62.3(5) . . ?
Ag19 Ag37 Ag61 142.8(2) . . ?
Ag12 Ag37 Ag61 113.8(3) . . ?
S22 Ag37 Ag54 148.5(2) . . ?
S33 Ag37 Ag54 50.38(19) . . ?
S36 Ag37 Ag54 62.29(18) . . ?
Ag19 Ag37 Ag54 95.29(11) . . ?
Ag12 Ag37 Ag54 100.47(10) . . ?
Ag62 Ag38 S23 139.2(6) . . ?
Ag62 Ag38 S36 54.3(5) . . ?
S23 Ag38 S36 123.4(4) . . ?
Ag62 Ag38 S37 113.9(6) . . ?
S23 Ag38 S37 106.3(3) . . ?
S36 Ag38 S37 102.3(3) . . ?
Ag62 Ag38 S32 49.4(5) . . ?
S23 Ag38 S32 120.9(3) . . ?
S36 Ag38 S32 102.7(3) . . ?
S37 Ag38 S32 96.5(3) . . ?
Ag62 Ag38 Ag19 86.7(5) . . ?
S23 Ag38 Ag19 52.6(2) . . ?
S36 Ag38 Ag19 95.1(2) . . ?
S37 Ag38 Ag19 158.4(3) . . ?
S32 Ag38 Ag19 92.1(2) . . ?
S23 Ag38 Ag49 169.1(3) . . ?
S36 Ag38 Ag49 56.85(18) . . ?
S37 Ag38 Ag49 64.2(2) . . ?
S32 Ag38 Ag49 67.5(2) . . ?
Ag19 Ag38 Ag49 137.22(17) . . ?
Ag62 Ag38 Ag58 102.0(7) . . ?
S23 Ag38 Ag58 106.0(4) . . ?
S36 Ag38 Ag58 125.6(4) . . ?
S37 Ag38 Ag58 37.2(4) . . ?
S32 Ag38 Ag58 64.4(4) . . ?
Ag19 Ag38 Ag58 135.5(4) . . ?
S24 Ag39 S38 121.1(3) . . ?
S24 Ag39 S32 108.0(3) . . ?
S38 Ag39 S32 102.1(3) . . ?
S24 Ag39 S33 117.4(3) . . ?
S38 Ag39 S33 99.3(3) . . ?
S32 Ag39 S33 107.3(3) . . ?
S24 Ag39 Ag54 137.0(3) . . ?
S38 Ag39 Ag54 101.6(2) . . ?
S32 Ag39 Ag54 54.1(2) . . ?
S33 Ag39 Ag54 53.75(19) . . ?
S24 Ag39 Ag62 114.7(5) . . ?
S38 Ag39 Ag62 122.7(5) . . ?
S32 Ag39 Ag62 46.3(5) . . ?
S33 Ag39 Ag62 63.7(5) . . ?
S24 Ag39 Ag57 122.5(3) . . ?
S38 Ag39 Ag57 58.0(2) . . ?
S32 Ag39 Ag57 129.2(3) . . ?
S33 Ag39 Ag57 45.0(2) . . ?
Ag62 Ag39 Ag57 101.8(5) . . ?
S39 Ag40 S31 98.7(3) . . ?
S39 Ag40 S30 101.3(3) . . ?
S31 Ag40 S30 159.6(3) . . ?
S39 Ag40 Ag56 168.3(2) . . ?
S31 Ag40 Ag56 92.84(19) . . ?
S30 Ag40 Ag56 67.1(3) . . ?
S39 Ag40 Ag48 100.9(2) . . ?
S31 Ag40 Ag48 117.78(19) . . ?
S30 Ag40 Ag48 53.8(2) . . ?
Ag56 Ag40 Ag48 71.33(12) . . ?
S39 Ag40 Ag46 121.8(2) . . ?
S31 Ag40 Ag46 55.64(18) . . ?
S30 Ag40 Ag46 115.4(3) . . ?
Ag56 Ag40 Ag46 67.06(11) . . ?
Ag48 Ag40 Ag46 137.03(15) . . ?
S39 Ag40 Ag45 100.9(3) . . ?
S31 Ag40 Ag45 51.54(17) . . ?
S30 Ag40 Ag45 119.4(2) . . ?
Ag56 Ag40 Ag45 84.42(11) . . ?
Ag48 Ag40 Ag45 66.93(10) . . ?
Ag46 Ag40 Ag45 98.34(11) . . ?
S39 Ag40 Ag59 73.6(4) . . ?
S31 Ag40 Ag59 49.9(3) . . ?
S30 Ag40 Ag59 133.2(4) . . ?
S39 Ag40 Ag26 67.7(2) . . ?
S31 Ag40 Ag26 144.4(2) . . ?
S30 Ag40 Ag26 50.6(2) . . ?
Ag56 Ag40 Ag26 103.89(12) . . ?
Ag48 Ag40 Ag26 97.41(11) . . ?
Ag46 Ag40 Ag26 102.34(12) . . ?
Ag45 Ag40 Ag26 159.31(13) . . ?
Ag59 Ag40 Ag26 140.2(3) . . ?
S39 Ag40 Ag30 59.3(2) . . ?
S31 Ag40 Ag30 70.61(18) . . ?
S30 Ag40 Ag30 124.1(2) . . ?
Ag56 Ag40 Ag30 127.83(12) . . ?
Ag48 Ag40 Ag30 160.16(14) . . ?
Ag46 Ag40 Ag30 62.81(10) . . ?
Ag45 Ag40 Ag30 115.71(11) . . ?
Ag59 Ag40 Ag30 93.8(3) . . ?
Ag26 Ag40 Ag30 74.36(10) . . ?
S39 Ag40 Ag60 64.8(4) . . ?
S31 Ag40 Ag60 115.9(3) . . ?
S30 Ag40 Ag60 69.7(4) . . ?
Ag59 Ag40 Ag60 66.3(4) . . ?
Ag26 Ag40 Ag60 88.8(3) . . ?
Ag30 Ag40 Ag60 124.0(3) . . ?
S39 Ag40 Ag43 48.9(3) . . ?
S31 Ag40 Ag43 88.33(18) . . ?
S30 Ag40 Ag43 101.5(3) . . ?
Ag56 Ag40 Ag43 129.66(13) . . ?
Ag48 Ag40 Ag43 64.00(11) . . ?
Ag46 Ag40 Ag43 142.95(12) . . ?
Ag45 Ag40 Ag43 57.92(9) . . ?
Ag26 Ag40 Ag43 103.71(12) . . ?
Ag30 Ag40 Ag43 99.86(11) . . ?
S28 Ag41 S33 128.4(4) . . ?
S28 Ag41 S8 122.4(4) . . ?
S33 Ag41 S8 102.3(3) . . ?
S28 Ag41 S43 77.4(4) . . ?
S33 Ag41 S43 69.1(3) . . ?
S8 Ag41 S43 155.6(4) . . ?
S28 Ag41 Ag52 71.0(3) . . ?
S33 Ag41 Ag52 58.5(2) . . ?
S8 Ag41 Ag52 137.0(3) . . ?
S43 Ag41 Ag52 59.2(3) . . ?
S28 Ag41 Ag22 51.5(2) . . ?
S33 Ag41 Ag22 128.5(2) . . ?
S8 Ag41 Ag22 117.8(2) . . ?
S43 Ag41 Ag22 61.0(3) . . ?
Ag52 Ag41 Ag22 102.3(2) . . ?
S28 Ag41 Ag07 101.2(3) . . ?
S33 Ag41 Ag07 89.4(2) . . ?
S8 Ag41 Ag07 48.4(2) . . ?
S43 Ag41 Ag07 148.8(3) . . ?
Ag52 Ag41 Ag07 90.56(14) . . ?
Ag22 Ag41 Ag07 141.27(17) . . ?
S28 Ag41 Ag55 50.3(3) . . ?
S33 Ag41 Ag55 88.3(2) . . ?
S8 Ag41 Ag55 168.7(3) . . ?
S43 Ag41 Ag55 27.5(3) . . ?
Ag52 Ag41 Ag55 52.40(14) . . ?
Ag22 Ag41 Ag55 51.29(11) . . ?
Ag07 Ag41 Ag55 136.71(17) . . ?
S28 Ag41 Ag27 48.0(2) . . ?
S33 Ag41 Ag27 104.0(2) . . ?
S8 Ag41 Ag27 100.1(2) . . ?
S43 Ag41 Ag27 104.1(3) . . ?
Ag52 Ag41 Ag27 56.09(14) . . ?
Ag22 Ag41 Ag27 99.44(17) . . ?
Ag07 Ag41 Ag27 58.15(10) . . ?
Ag55 Ag41 Ag27 80.62(15) . . ?
S15 Ag42 S32 117.7(3) . . ?
S15 Ag42 S37 110.0(3) . . ?
S32 Ag42 S37 102.8(3) . . ?
S15 Ag42 Ag50 130.9(3) . . ?
S32 Ag42 Ag50 58.8(2) . . ?
S37 Ag42 Ag50 118.5(2) . . ?
S15 Ag42 S34 113.5(3) . . ?
S32 Ag42 S34 109.4(3) . . ?
S37 Ag42 S34 101.6(3) . . ?
Ag50 Ag42 S34 51.33(19) . . ?
S15 Ag42 Ag35 110.7(2) . . ?
S32 Ag42 Ag35 131.3(3) . . ?
S37 Ag42 Ag35 54.0(2) . . ?
Ag50 Ag42 Ag35 92.91(16) . . ?
S34 Ag42 Ag35 50.90(19) . . ?
S15 Ag42 Ag49 171.1(2) . . ?
S32 Ag42 Ag49 71.0(2) . . ?
S37 Ag42 Ag49 64.3(2) . . ?
Ag50 Ag42 Ag49 54.27(11) . . ?
S34 Ag42 Ag49 62.8(2) . . ?
Ag35 Ag42 Ag49 60.46(11) . . ?
S15 Ag42 Ag13 48.33(19) . . ?
S32 Ag42 Ag13 90.8(3) . . ?
S37 Ag42 Ag13 158.3(2) . . ?
Ag50 Ag42 Ag13 82.91(14) . . ?
S34 Ag42 Ag13 89.4(2) . . ?
Ag35 Ag42 Ag13 126.87(15) . . ?
Ag49 Ag42 Ag13 137.06(17) . . ?
S39 Ag43 S18 111.8(3) . . ?
S39 Ag43 S20 119.3(3) . . ?
S18 Ag43 S20 126.3(3) . . ?
S39 Ag43 Ag45 104.5(2) . . ?
S18 Ag43 Ag45 113.6(3) . . ?
S20 Ag43 Ag45 69.0(2) . . ?
S39 Ag43 Ag40 54.5(2) . . ?
S18 Ag43 Ag40 106.7(3) . . ?
S20 Ag43 Ag40 115.2(2) . . ?
Ag45 Ag43 Ag40 56.41(9) . . ?
S39 Ag43 Ag48 96.0(2) . . ?
S18 Ag43 Ag48 60.8(3) . . ?
S20 Ag43 Ag48 125.0(2) . . ?
Ag45 Ag43 Ag48 61.70(10) . . ?
Ag40 Ag43 Ag48 52.61(9) . . ?
S21 Ag44 S35 106.7(3) . . ?
S21 Ag44 S36 130.6(3) . . ?
S35 Ag44 S36 109.8(3) . . ?
S21 Ag44 S37 116.9(3) . . ?
S35 Ag44 S37 86.7(3) . . ?
S36 Ag44 S37 97.3(2) . . ?
S21 Ag44 Ag49 163.7(3) . . ?
S35 Ag44 Ag49 57.1(2) . . ?
S36 Ag44 Ag49 60.52(18) . . ?
S37 Ag44 Ag49 67.8(2) . . ?
S21 Ag44 Ag45 104.4(2) . . ?
S35 Ag44 Ag45 48.3(2) . . ?
S36 Ag44 Ag45 77.85(18) . . ?
S37 Ag44 Ag45 126.6(2) . . ?
Ag49 Ag44 Ag45 63.85(12) . . ?
S21 Ag44 Ag17 50.73(19) . . ?
S35 Ag44 Ag17 87.3(2) . . ?
S36 Ag44 Ag17 99.16(19) . . ?
S37 Ag44 Ag17 163.5(2) . . ?
Ag49 Ag44 Ag17 120.78(16) . . ?
Ag45 Ag44 Ag17 57.40(10) . . ?
S21 Ag44 Ag18 83.1(2) . . ?
S35 Ag44 Ag18 158.5(3) . . ?
S36 Ag44 Ag18 52.38(17) . . ?
S37 Ag44 Ag18 106.2(2) . . ?
Ag49 Ag44 Ag18 111.27(14) . . ?
Ag45 Ag44 Ag18 111.18(13) . . ?
Ag17 Ag44 Ag18 84.42(10) . . ?
S35 Ag45 S31 162.2(3) . . ?
S35 Ag45 Ag40 104.9(2) . . ?
S31 Ag45 Ag40 59.3(2) . . ?
S35 Ag45 Ag43 80.4(3) . . ?
S31 Ag45 Ag43 98.4(2) . . ?
Ag40 Ag45 Ag43 65.66(10) . . ?
S35 Ag45 Ag47 115.6(3) . . ?
S31 Ag45 Ag47 56.0(2) . . ?
Ag40 Ag45 Ag47 77.84(11) . . ?
Ag43 Ag45 Ag47 143.11(14) . . ?
S35 Ag45 Ag17 93.4(2) . . ?
S31 Ag45 Ag17 104.4(2) . . ?
Ag40 Ag45 Ag17 151.70(13) . . ?
Ag43 Ag45 Ag17 97.14(11) . . ?
Ag47 Ag45 Ag17 113.76(12) . . ?
S35 Ag45 Ag36 118.0(3) . . ?
S31 Ag45 Ag36 71.8(2) . . ?
Ag40 Ag45 Ag36 125.80(13) . . ?
Ag43 Ag45 Ag36 148.53(13) . . ?
Ag47 Ag45 Ag36 55.04(10) . . ?
Ag17 Ag45 Ag36 58.73(9) . . ?
S35 Ag45 Ag44 52.3(3) . . ?
S31 Ag45 Ag44 136.3(2) . . ?
Ag40 Ag45 Ag44 146.03(13) . . ?
Ag43 Ag45 Ag44 123.50(14) . . ?
Ag47 Ag45 Ag44 89.89(13) . . ?
Ag17 Ag45 Ag44 62.06(9) . . ?
Ag36 Ag45 Ag44 65.89(11) . . ?
S35 Ag45 Ag48 49.6(2) . . ?
S31 Ag45 Ag48 114.0(2) . . ?
Ag40 Ag45 Ag48 55.31(9) . . ?
Ag43 Ag45 Ag48 62.89(10) . . ?
Ag47 Ag45 Ag48 100.97(13) . . ?
Ag17 Ag45 Ag48 138.43(13) . . ?
Ag36 Ag45 Ag48 148.57(14) . . ?
Ag44 Ag45 Ag48 97.37(11) . . ?
S35 Ag45 Ag49 53.6(2) . . ?
S31 Ag45 Ag49 115.1(2) . . ?
Ag40 Ag45 Ag49 91.81(12) . . ?
Ag43 Ag45 Ag49 122.09(12) . . ?
Ag47 Ag45 Ag49 62.00(11) . . ?
Ag17 Ag45 Ag49 116.49(12) . . ?
Ag36 Ag45 Ag49 88.48(11) . . ?
Ag44 Ag45 Ag49 54.85(10) . . ?
Ag48 Ag45 Ag49 60.69(11) . . ?
S27 Ag46 S26 119.2(3) . . ?
S27 Ag46 S31 119.2(3) . . ?
S26 Ag46 S31 115.1(3) . . ?
S27 Ag46 Ag40 168.9(2) . . ?
S26 Ag46 Ag40 68.6(2) . . ?
S31 Ag46 Ag40 58.86(18) . . ?
S27 Ag46 Ag51 85.5(2) . . ?
S26 Ag46 Ag51 63.3(2) . . ?
S31 Ag46 Ag51 144.9(2) . . ?
Ag40 Ag46 Ag51 91.84(13) . . ?
S27 Ag46 Ag31 60.85(18) . . ?
S26 Ag46 Ag31 138.9(2) . . ?
S31 Ag46 Ag31 60.81(19) . . ?
Ag40 Ag46 Ag31 119.48(13) . . ?
Ag51 Ag46 Ag31 145.41(16) . . ?
S27 Ag46 Ag29 56.46(18) . . ?
S26 Ag46 Ag29 64.2(2) . . ?
S31 Ag46 Ag29 142.4(2) . . ?
Ag40 Ag46 Ag29 132.61(14) . . ?
Ag51 Ag46 Ag29 71.16(13) . . ?
Ag31 Ag46 Ag29 94.27(12) . . ?
S27 Ag46 Ag52 55.30(17) . . ?
S26 Ag46 Ag52 122.3(2) . . ?
S31 Ag46 Ag52 112.8(2) . . ?
Ag40 Ag46 Ag52 114.28(14) . . ?
Ag51 Ag46 Ag52 59.04(16) . . ?
Ag31 Ag46 Ag52 92.47(16) . . ?
Ag29 Ag46 Ag52 94.68(16) . . ?
S27 Ag46 Ag47 91.2(2) . . ?
S26 Ag46 Ag47 144.0(2) . . ?
S31 Ag46 Ag47 55.0(2) . . ?
Ag40 Ag46 Ag47 78.94(14) . . ?
Ag51 Ag46 Ag47 104.04(14) . . ?
Ag31 Ag46 Ag47 71.11(12) . . ?
Ag29 Ag46 Ag47 147.22(17) . . ?
Ag52 Ag46 Ag47 58.16(16) . . ?
S27 Ag46 Ag30 129.0(2) . . ?
S26 Ag46 Ag30 50.87(19) . . ?
S31 Ag46 Ag30 71.30(19) . . ?
Ag40 Ag46 Ag30 61.80(10) . . ?
Ag51 Ag46 Ag30 113.89(13) . . ?
Ag31 Ag46 Ag30 95.01(12) . . ?
Ag29 Ag46 Ag30 84.66(13) . . ?
Ag52 Ag46 Ag30 172.52(17) . . ?
Ag47 Ag46 Ag30 124.73(15) . . ?
S27 Ag46 Ag56 114.14(19) . . ?
S26 Ag46 Ag56 92.67(18) . . ?
S31 Ag46 Ag56 87.75(19) . . ?
Ag40 Ag46 Ag56 55.85(10) . . ?
Ag51 Ag46 Ag56 58.19(12) . . ?
Ag31 Ag46 Ag56 126.21(14) . . ?
Ag29 Ag46 Ag56 129.32(14) . . ?
Ag52 Ag46 Ag56 58.91(11) . . ?
Ag47 Ag46 Ag56 55.15(11) . . ?
Ag30 Ag46 Ag56 116.06(12) . . ?
S31 Ag47 S36 121.6(3) . . ?
S31 Ag47 Ag56 94.4(2) . . ?
S36 Ag47 Ag56 113.8(2) . . ?
S31 Ag47 Ag36 75.5(2) . . ?
S36 Ag47 Ag36 52.33(19) . . ?
Ag56 Ag47 Ag36 146.1(2) . . ?
S31 Ag47 Ag54 158.4(2) . . ?
S36 Ag47 Ag54 69.65(19) . . ?
Ag56 Ag47 Ag54 64.09(11) . . ?
Ag36 Ag47 Ag54 120.99(15) . . ?
S31 Ag47 Ag52 115.0(2) . . ?
S36 Ag47 Ag52 123.2(2) . . ?
Ag56 Ag47 Ag52 63.25(14) . . ?
Ag36 Ag47 Ag52 150.3(2) . . ?
Ag54 Ag47 Ag52 58.56(12) . . ?
S31 Ag47 Ag46 54.86(19) . . ?
S36 Ag47 Ag46 175.6(3) . . ?
Ag56 Ag47 Ag46 65.15(11) . . ?
Ag36 Ag47 Ag46 125.96(14) . . ?
Ag54 Ag47 Ag46 112.69(15) . . ?
Ag52 Ag47 Ag46 60.56(14) . . ?
S31 Ag47 Ag45 51.38(19) . . ?
S36 Ag47 Ag45 81.4(2) . . ?
Ag56 Ag47 Ag45 82.85(16) . . ?
Ag36 Ag47 Ag45 65.40(13) . . ?
Ag54 Ag47 Ag45 119.54(18) . . ?
Ag52 Ag47 Ag45 143.49(18) . . ?
Ag46 Ag47 Ag45 94.13(13) . . ?
S31 Ag47 Ag49 111.6(3) . . ?
S36 Ag47 Ag49 57.02(19) . . ?
Ag56 Ag47 Ag49 58.54(12) . . ?
Ag36 Ag47 Ag49 94.66(16) . . ?
Ag54 Ag47 Ag49 56.77(11) . . ?
Ag52 Ag47 Ag49 105.65(13) . . ?
Ag46 Ag47 Ag49 120.66(15) . . ?
Ag45 Ag47 Ag49 62.86(13) . . ?
S35 Ag48 S30 162.2(4) . . ?
S35 Ag48 Ag40 106.4(2) . . ?
S30 Ag48 Ag40 60.0(2) . . ?
S35 Ag48 Ag34 136.1(3) . . ?
S30 Ag48 Ag34 55.4(2) . . ?
Ag40 Ag48 Ag34 115.38(12) . . ?
S35 Ag48 Ag45 48.6(2) . . ?
S30 Ag48 Ag45 116.5(3) . . ?
Ag40 Ag48 Ag45 57.76(9) . . ?
Ag34 Ag48 Ag45 165.51(15) . . ?
S35 Ag48 Ag15 88.7(2) . . ?
S30 Ag48 Ag15 108.8(3) . . ?
Ag40 Ag48 Ag15 149.61(16) . . ?
Ag34 Ag48 Ag15 61.68(9) . . ?
Ag45 Ag48 Ag15 131.30(13) . . ?
S35 Ag48 Ag43 75.1(2) . . ?
S30 Ag48 Ag43 105.3(3) . . ?
Ag40 Ag48 Ag43 63.38(10) . . ?
Ag34 Ag48 Ag43 135.65(14) . . ?
Ag45 Ag48 Ag43 55.42(9) . . ?
Ag15 Ag48 Ag43 96.78(12) . . ?
S35 Ag48 Ag49 53.4(2) . . ?
S30 Ag48 Ag49 113.0(4) . . ?
Ag40 Ag48 Ag49 93.31(12) . . ?
Ag34 Ag48 Ag49 109.54(13) . . ?
Ag45 Ag48 Ag49 60.67(10) . . ?
Ag15 Ag48 Ag49 116.57(13) . . ?
Ag43 Ag48 Ag49 114.81(12) . . ?
S35 Ag48 Ag56 101.7(2) . . ?
S30 Ag48 Ag56 61.5(3) . . ?
Ag40 Ag48 Ag56 54.02(9) . . ?
Ag34 Ag48 Ag56 92.56(11) . . ?
Ag45 Ag48 Ag56 73.07(10) . . ?
Ag15 Ag48 Ag56 149.59(14) . . ?
Ag43 Ag48 Ag56 113.47(11) . . ?
Ag49 Ag48 Ag56 54.15(10) . . ?
S35 Ag49 Ag50 132.9(2) . . ?
S35 Ag49 S36 102.0(3) . . ?
Ag50 Ag49 S36 124.6(2) . . ?
S35 Ag49 Ag54 157.0(3) . . ?
Ag50 Ag49 Ag54 59.82(11) . . ?
S36 Ag49 Ag54 66.33(19) . . ?
S35 Ag49 Ag44 53.8(2) . . ?
Ag50 Ag49 Ag44 163.15(19) . . ?
S36 Ag49 Ag44 54.86(19) . . ?
Ag54 Ag49 Ag44 120.86(15) . . ?
S35 Ag49 Ag56 105.3(3) . . ?
Ag50 Ag49 Ag56 60.45(11) . . ?
S36 Ag49 Ag56 104.28(19) . . ?
Ag54 Ag49 Ag56 61.65(12) . . ?
Ag44 Ag49 Ag56 136.07(16) . . ?
S35 Ag49 Ag35 55.6(2) . . ?
Ag50 Ag49 Ag35 92.44(12) . . ?
S36 Ag49 Ag35 131.2(2) . . ?
Ag54 Ag49 Ag35 146.98(14) . . ?
Ag44 Ag49 Ag35 80.29(12) . . ?
Ag56 Ag49 Ag35 122.52(15) . . ?
S35 Ag49 Ag47 102.0(2) . . ?
Ag50 Ag49 Ag47 102.25(14) . . ?
S36 Ag49 Ag47 51.50(16) . . ?
Ag54 Ag49 Ag47 55.09(11) . . ?
Ag44 Ag49 Ag47 89.60(13) . . ?
Ag56 Ag49 Ag47 54.29(10) . . ?
Ag35 Ag49 Ag47 157.16(16) . . ?
S35 Ag49 Ag45 46.9(2) . . ?
Ag50 Ag49 Ag45 135.48(16) . . ?
S36 Ag49 Ag45 74.31(17) . . ?
Ag54 Ag49 Ag45 110.14(13) . . ?
Ag44 Ag49 Ag45 61.30(12) . . ?
Ag56 Ag49 Ag45 76.47(12) . . ?
Ag35 Ag49 Ag45 102.24(12) . . ?
Ag47 Ag49 Ag45 55.13(11) . . ?
S35 Ag49 Ag48 47.6(2) . . ?
Ag50 Ag49 Ag48 90.57(13) . . ?
S36 Ag49 Ag48 132.85(19) . . ?
Ag54 Ag49 Ag48 125.39(15) . . ?
Ag44 Ag49 Ag48 100.43(14) . . ?
Ag56 Ag49 Ag48 63.85(12) . . ?
Ag35 Ag49 Ag48 67.28(11) . . ?
Ag47 Ag49 Ag48 94.87(14) . . ?
Ag45 Ag49 Ag48 58.65(10) . . ?
S35 Ag49 Ag42 112.2(2) . . ?
Ag50 Ag49 Ag42 56.89(13) . . ?
S36 Ag49 Ag42 114.4(2) . . ?
Ag54 Ag49 Ag42 90.78(13) . . ?
Ag44 Ag49 Ag42 106.83(16) . . ?
Ag56 Ag49 Ag42 117.09(14) . . ?
Ag35 Ag49 Ag42 57.27(11) . . ?
Ag47 Ag49 Ag42 145.54(15) . . ?
Ag45 Ag49 Ag42 159.00(14) . . ?
Ag48 Ag49 Ag42 111.01(13) . . ?
S35 Ag49 Ag38 116.9(3) . . ?
Ag50 Ag49 Ag38 100.28(18) . . ?
S36 Ag49 Ag38 48.70(17) . . ?
Ag54 Ag49 Ag38 71.36(14) . . ?
Ag44 Ag49 Ag38 66.33(17) . . ?
Ag56 Ag49 Ag38 132.77(15) . . ?
Ag35 Ag49 Ag38 99.25(15) . . ?
Ag47 Ag49 Ag38 95.25(13) . . ?
Ag45 Ag49 Ag38 118.01(16) . . ?
Ag48 Ag49 Ag38 163.23(16) . . ?
Ag42 Ag49 Ag38 65.96(15) . . ?
S34 Ag50 S43 169.4(4) . . ?
S34 Ag50 S32 118.2(3) . . ?
S43 Ag50 S32 69.8(3) . . ?
S34 Ag50 S29 113.2(3) . . ?
S43 Ag50 S29 68.2(3) . . ?
S32 Ag50 S29 107.7(3) . . ?
S34 Ag50 Ag49 74.1(2) . . ?
S43 Ag50 Ag49 102.6(3) . . ?
S32 Ag50 Ag49 76.2(3) . . ?
S29 Ag50 Ag49 167.0(2) . . ?
S34 Ag50 Ag55 139.7(2) . . ?
S43 Ag50 Ag55 31.8(3) . . ?
S32 Ag50 Ag55 101.6(2) . . ?
S29 Ag50 Ag55 55.12(18) . . ?
Ag49 Ag50 Ag55 112.14(14) . . ?
S34 Ag50 Ag54 135.4(3) . . ?
S43 Ag50 Ag54 42.0(3) . . ?
S32 Ag50 Ag54 54.96(19) . . ?
S29 Ag50 Ag54 110.2(2) . . ?
Ag49 Ag50 Ag54 61.32(11) . . ?
Ag55 Ag50 Ag54 63.69(12) . . ?
S34 Ag50 Ag32 55.3(2) . . ?
S43 Ag50 Ag32 127.6(3) . . ?
S32 Ag50 Ag32 123.1(2) . . ?
S29 Ag50 Ag32 59.53(18) . . ?
Ag49 Ag50 Ag32 129.33(16) . . ?
Ag55 Ag50 Ag32 108.56(15) . . ?
Ag54 Ag50 Ag32 169.32(17) . . ?
S34 Ag50 Ag53 79.1(2) . . ?
S43 Ag50 Ag53 93.0(3) . . ?
S32 Ag50 Ag53 162.7(3) . . ?
S29 Ag50 Ag53 61.65(19) . . ?
Ag49 Ag50 Ag53 111.24(15) . . ?
Ag55 Ag50 Ag53 61.19(12) . . ?
Ag54 Ag50 Ag53 113.74(14) . . ?
Ag32 Ag50 Ag53 65.13(11) . . ?
S34 Ag50 Ag42 65.2(2) . . ?
S43 Ag50 Ag42 123.5(3) . . ?
S32 Ag50 Ag42 53.8(2) . . ?
S29 Ag50 Ag42 123.7(2) . . ?
Ag49 Ag50 Ag42 68.85(14) . . ?
Ag55 Ag50 Ag42 155.17(17) . . ?
Ag54 Ag50 Ag42 98.77(15) . . ?
Ag32 Ag50 Ag42 86.07(14) . . ?
Ag53 Ag50 Ag42 143.10(16) . . ?
S34 Ag50 Ag56 95.4(2) . . ?
S43 Ag50 Ag56 74.4(3) . . ?
S32 Ag50 Ag56 116.1(2) . . ?
S29 Ag50 Ag56 105.4(2) . . ?
Ag49 Ag50 Ag56 62.29(12) . . ?
Ag55 Ag50 Ag56 58.98(11) . . ?
Ag54 Ag50 Ag56 62.77(11) . . ?
Ag32 Ag50 Ag56 120.76(15) . . ?
Ag53 Ag50 Ag56 58.86(11) . . ?
Ag42 Ag50 Ag56 130.80(16) . . ?
S34 Ag50 Ag33 127.1(3) . . ?
S43 Ag50 Ag33 62.5(3) . . ?
S32 Ag50 Ag33 56.9(3) . . ?
S29 Ag50 Ag33 51.98(19) . . ?
Ag49 Ag50 Ag33 133.14(16) . . ?
Ag55 Ag50 Ag33 79.14(12) . . ?
Ag54 Ag50 Ag33 88.33(14) . . ?
Ag32 Ag50 Ag33 82.78(14) . . ?
Ag53 Ag50 Ag33 113.59(15) . . ?
Ag42 Ag50 Ag33 83.10(13) . . ?
Ag56 Ag50 Ag33 136.07(16) . . ?
S44 Ag51 S25 68.3(6) . . ?
S44 Ag51 S26 67.1(6) . . ?
S25 Ag51 S26 102.2(2) . . ?
S44 Ag51 Ag52 110.1(5) . . ?
S25 Ag51 Ag52 139.9(2) . . ?
S26 Ag51 Ag52 114.0(2) . . ?
S44 Ag51 Ag46 84.1(6) . . ?
S25 Ag51 Ag46 149.3(2) . . ?
S26 Ag51 Ag46 52.58(16) . . ?
Ag52 Ag51 Ag46 61.46(13) . . ?
S44 Ag51 Ag55 86.7(5) . . ?
S25 Ag51 Ag55 82.9(2) . . ?
S26 Ag51 Ag55 148.3(2) . . ?
Ag52 Ag51 Ag55 57.33(12) . . ?
Ag46 Ag51 Ag55 109.53(15) . . ?
S44 Ag51 Ag56 48.3(5) . . ?
S25 Ag51 Ag56 102.8(2) . . ?
S26 Ag51 Ag56 90.6(2) . . ?
Ag52 Ag51 Ag56 61.91(13) . . ?
Ag46 Ag51 Ag56 64.81(12) . . ?
Ag55 Ag51 Ag56 58.02(12) . . ?
S44 Ag51 Ag24 78.4(5) . . ?
S25 Ag51 Ag24 59.1(2) . . ?
S26 Ag51 Ag24 51.99(17) . . ?
Ag52 Ag51 Ag24 160.65(17) . . ?
Ag46 Ag51 Ag24 103.55(14) . . ?
Ag55 Ag51 Ag24 141.91(16) . . ?
Ag56 Ag51 Ag24 125.22(18) . . ?
S44 Ag51 Ag27 167.5(5) . . ?
S25 Ag51 Ag27 122.0(2) . . ?
S26 Ag51 Ag27 114.2(2) . . ?
Ag52 Ag51 Ag27 57.63(13) . . ?
Ag46 Ag51 Ag27 87.35(13) . . ?
Ag55 Ag51 Ag27 87.62(14) . . ?
Ag56 Ag51 Ag27 119.52(15) . . ?
Ag24 Ag51 Ag27 112.62(16) . . ?
S44 Ag51 Ag21 116.2(6) . . ?
S25 Ag51 Ag21 47.96(19) . . ?
S26 Ag51 Ag21 123.3(2) . . ?
Ag52 Ag51 Ag21 116.06(18) . . ?
Ag46 Ag51 Ag21 157.14(19) . . ?
Ag55 Ag51 Ag21 83.50(14) . . ?
Ag56 Ag51 Ag21 136.30(16) . . ?
Ag24 Ag51 Ag21 72.49(13) . . ?
Ag27 Ag51 Ag21 74.17(13) . . ?
S27 Ag52 S33 113.0(3) . . ?
S27 Ag52 Ag55 144.4(3) . . ?
S33 Ag52 Ag55 97.1(2) . . ?
S27 Ag52 Ag54 148.6(3) . . ?
S33 Ag52 Ag54 55.1(2) . . ?
Ag55 Ag52 Ag54 65.19(12) . . ?
S27 Ag52 Ag28 56.75(19) . . ?
S33 Ag52 Ag28 56.3(2) . . ?
Ag55 Ag52 Ag28 149.24(17) . . ?
Ag54 Ag52 Ag28 103.4(2) . . ?
S27 Ag52 S43 169.0(4) . . ?
S33 Ag52 S43 66.8(3) . . ?
Ag55 Ag52 S43 31.2(3) . . ?
Ag54 Ag52 S43 41.0(3) . . ?
Ag28 Ag52 S43 122.4(3) . . ?
S27 Ag52 Ag47 92.5(2) . . ?
S33 Ag52 Ag47 86.0(3) . . ?
Ag55 Ag52 Ag47 108.80(16) . . ?
Ag54 Ag52 Ag47 59.89(15) . . ?
Ag28 Ag52 Ag47 86.3(2) . . ?
S43 Ag52 Ag47 98.5(3) . . ?
S27 Ag52 Ag51 85.0(2) . . ?
S33 Ag52 Ag51 157.8(2) . . ?
Ag55 Ag52 Ag51 61.92(16) . . ?
Ag54 Ag52 Ag51 115.49(17) . . ?
Ag28 Ag52 Ag51 140.47(19) . . ?
S43 Ag52 Ag51 93.0(3) . . ?
Ag47 Ag52 Ag51 106.81(16) . . ?
S27 Ag52 Ag46 53.94(17) . . ?
S33 Ag52 Ag46 141.5(3) . . ?
Ag55 Ag52 Ag46 111.71(19) . . ?
Ag54 Ag52 Ag46 114.49(17) . . ?
Ag28 Ag52 Ag46 99.03(16) . . ?
S43 Ag52 Ag46 133.5(3) . . ?
Ag47 Ag52 Ag46 61.28(12) . . ?
Ag51 Ag52 Ag46 59.50(13) . . ?
S27 Ag52 Ag41 112.4(2) . . ?
S33 Ag52 Ag41 54.3(2) . . ?
Ag55 Ag52 Ag41 69.69(16) . . ?
Ag54 Ag52 Ag41 84.84(14) . . ?
Ag28 Ag52 Ag41 81.19(16) . . ?
S43 Ag52 Ag41 57.9(3) . . ?
Ag47 Ag52 Ag41 138.6(2) . . ?
Ag51 Ag52 Ag41 107.9(2) . . ?
Ag46 Ag52 Ag41 159.7(3) . . ?
S27 Ag52 Ag27 56.58(19) . . ?
S33 Ag52 Ag27 110.5(2) . . ?
Ag55 Ag52 Ag27 96.0(2) . . ?
Ag54 Ag52 Ag27 151.54(18) . . ?
Ag28 Ag52 Ag27 81.60(13) . . ?
S43 Ag52 Ag27 112.7(3) . . ?
Ag47 Ag52 Ag27 148.38(16) . . ?
Ag51 Ag52 Ag27 67.66(18) . . ?
Ag46 Ag52 Ag27 91.85(16) . . ?
Ag41 Ag52 Ag27 68.07(15) . . ?
S27 Ag52 Ag56 117.3(2) . . ?
S33 Ag52 Ag56 117.2(2) . . ?
Ag55 Ag52 Ag56 58.72(12) . . ?
Ag54 Ag52 Ag56 62.41(11) . . ?
Ag28 Ag52 Ag56 143.8(2) . . ?
S43 Ag52 Ag56 70.4(3) . . ?
Ag47 Ag52 Ag56 57.49(13) . . ?
Ag51 Ag52 Ag56 59.90(14) . . ?
Ag46 Ag52 Ag56 63.41(11) . . ?
Ag41 Ag52 Ag56 126.53(17) . . ?
Ag27 Ag52 Ag56 127.5(2) . . ?
S44 Ag53 S42 135.4(4) . . ?
S44 Ag53 S30 58.7(4) . . ?
S42 Ag53 S30 96.1(3) . . ?
S44 Ag53 S25 56.3(3) . . ?
S42 Ag53 S25 94.8(2) . . ?
S30 Ag53 S25 94.9(3) . . ?
S44 Ag53 Ag56 48.4(3) . . ?
S42 Ag53 Ag56 156.3(2) . . ?
S30 Ag53 Ag56 65.4(3) . . ?
S25 Ag53 Ag56 101.17(18) . . ?
S44 Ag53 S29 122.5(4) . . ?
S42 Ag53 S29 91.9(2) . . ?
S30 Ag53 S29 164.1(3) . . ?
S25 Ag53 S29 98.1(2) . . ?
Ag56 Ag53 S29 102.92(18) . . ?
S44 Ag53 Ag23 107.9(3) . . ?
S42 Ag53 Ag23 70.35(19) . . ?
S30 Ag53 Ag23 144.8(3) . . ?
S25 Ag53 Ag23 55.87(18) . . ?
Ag56 Ag53 Ag23 133.26(16) . . ?
S29 Ag53 Ag23 51.04(16) . . ?
S44 Ag53 Ag50 107.0(3) . . ?
S42 Ag53 Ag50 116.0(2) . . ?
S30 Ag53 Ag50 107.7(3) . . ?
S25 Ag53 Ag50 138.6(2) . . ?
Ag56 Ag53 Ag50 60.75(11) . . ?
S29 Ag53 Ag50 56.41(17) . . ?
Ag23 Ag53 Ag50 107.40(13) . . ?
S44 Ag53 Ag55 71.4(4) . . ?
S42 Ag53 Ag55 142.4(2) . . ?
S30 Ag53 Ag55 121.3(3) . . ?
S25 Ag53 Ag55 80.27(19) . . ?
Ag56 Ag53 Ag55 58.67(11) . . ?
S29 Ag53 Ag55 52.73(16) . . ?
Ag23 Ag53 Ag55 76.40(12) . . ?
Ag50 Ag53 Ag55 58.36(11) . . ?
S44 Ag53 Ag32 163.3(3) . . ?
S42 Ag53 Ag32 59.39(17) . . ?
S30 Ag53 Ag32 118.2(3) . . ?
S25 Ag53 Ag32 138.33(19) . . ?
Ag56 Ag53 Ag32 114.85(15) . . ?
S29 Ag53 Ag32 55.22(17) . . ?
Ag23 Ag53 Ag32 83.51(12) . . ?
Ag50 Ag53 Ag32 56.97(11) . . ?
Ag55 Ag53 Ag32 100.47(13) . . ?
S44 Ag53 Ag25 75.0(3) . . ?
S42 Ag53 Ag25 60.88(17) . . ?
S30 Ag53 Ag25 67.1(2) . . ?
S25 Ag53 Ag25 48.38(18) . . ?
Ag56 Ag53 Ag25 119.04(13) . . ?
S29 Ag53 Ag25 128.7(2) . . ?
Ag23 Ag53 Ag25 78.13(12) . . ?
Ag50 Ag53 Ag25 172.77(16) . . ?
Ag55 Ag53 Ag25 128.38(16) . . ?
Ag32 Ag53 Ag25 120.26(12) . . ?
S44 Ag53 Ag34 111.2(4) . . ?
S42 Ag53 Ag34 56.88(17) . . ?
S30 Ag53 Ag34 52.4(2) . . ?
S25 Ag53 Ag34 127.24(19) . . ?
Ag56 Ag53 Ag34 99.45(13) . . ?
S29 Ag53 Ag34 123.48(19) . . ?
Ag23 Ag53 Ag34 127.14(13) . . ?
Ag50 Ag53 Ag34 93.65(14) . . ?
Ag55 Ag53 Ag34 149.82(16) . . ?
Ag32 Ag53 Ag34 68.26(11) . . ?
Ag25 Ag53 Ag34 79.20(11) . . ?
S43 Ag54 S32 83.9(5) . . ?
S43 Ag54 S33 84.8(5) . . ?
S32 Ag54 S33 115.7(3) . . ?
S43 Ag54 Ag52 71.5(4) . . ?
S32 Ag54 Ag52 155.3(3) . . ?
S33 Ag54 Ag52 61.6(2) . . ?
S43 Ag54 Ag47 128.4(4) . . ?
S32 Ag54 Ag47 141.5(3) . . ?
S33 Ag54 Ag47 90.6(2) . . ?
Ag52 Ag54 Ag47 61.55(15) . . ?
S43 Ag54 Ag50 64.1(4) . . ?
S32 Ag54 Ag50 59.4(2) . . ?
S33 Ag54 Ag50 148.6(2) . . ?
Ag52 Ag54 Ag50 108.81(18) . . ?
Ag47 Ag54 Ag50 111.57(15) . . ?
S43 Ag54 Ag49 121.9(4) . . ?
S32 Ag54 Ag49 77.0(3) . . ?
S33 Ag54 Ag49 152.5(2) . . ?
Ag52 Ag54 Ag49 117.24(15) . . ?
Ag47 Ag54 Ag49 68.13(15) . . ?
Ag50 Ag54 Ag49 58.86(11) . . ?
S43 Ag54 Ag39 71.5(4) . . ?
S32 Ag54 Ag39 57.6(2) . . ?
S33 Ag54 Ag39 58.70(19) . . ?
Ag52 Ag54 Ag39 110.78(14) . . ?
Ag47 Ag54 Ag39 143.95(15) . . ?
Ag50 Ag54 Ag39 104.24(13) . . ?
Ag49 Ag54 Ag39 131.94(15) . . ?
S43 Ag54 Ag56 82.6(4) . . ?
S32 Ag54 Ag56 117.4(2) . . ?
S33 Ag54 Ag56 123.3(2) . . ?
Ag52 Ag54 Ag56 62.01(12) . . ?
Ag47 Ag54 Ag56 57.82(11) . . ?
Ag50 Ag54 Ag56 59.73(11) . . ?
Ag49 Ag54 Ag56 60.44(12) . . ?
Ag39 Ag54 Ag56 153.90(15) . . ?
S43 Ag54 Ag55 26.7(4) . . ?
S32 Ag54 Ag55 100.7(3) . . ?
S33 Ag54 Ag55 96.0(2) . . ?
Ag52 Ag54 Ag55 57.18(16) . . ?
Ag47 Ag54 Ag55 104.07(13) . . ?
Ag50 Ag54 Ag55 58.09(12) . . ?
Ag49 Ag54 Ag55 105.75(13) . . ?
Ag39 Ag54 Ag55 98.06(13) . . ?
Ag56 Ag54 Ag55 56.36(10) . . ?
S43 Ag54 Ag37 132.3(4) . . ?
S32 Ag54 Ag37 104.4(2) . . ?
S33 Ag54 Ag37 48.96(18) . . ?
Ag52 Ag54 Ag37 91.50(16) . . ?
Ag47 Ag54 Ag37 71.08(11) . . ?
Ag50 Ag54 Ag37 158.34(15) . . ?
Ag49 Ag54 Ag37 105.59(12) . . ?
Ag39 Ag54 Ag37 74.14(11) . . ?
Ag56 Ag54 Ag37 128.74(12) . . ?
Ag55 Ag54 Ag37 143.38(13) . . ?
S43 Ag55 S28 103.5(7) . . ?
S43 Ag55 S29 91.4(5) . . ?
S28 Ag55 S29 116.9(3) . . ?
S43 Ag55 Ag52 77.6(5) . . ?
S28 Ag55 Ag52 71.8(3) . . ?
S29 Ag55 Ag52 167.6(3) . . ?
S43 Ag55 Ag22 85.3(5) . . ?
S28 Ag55 Ag22 56.6(2) . . ?
S29 Ag55 Ag22 64.3(2) . . ?
Ag52 Ag55 Ag22 119.44(16) . . ?
S43 Ag55 Ag56 97.1(5) . . ?
S28 Ag55 Ag56 125.6(3) . . ?
S29 Ag55 Ag56 112.3(2) . . ?
Ag52 Ag55 Ag56 64.36(12) . . ?
Ag22 Ag55 Ag56 175.98(17) . . ?
S43 Ag55 Ag50 67.7(6) . . ?
S28 Ag55 Ag50 170.1(4) . . ?
S29 Ag55 Ag50 60.5(2) . . ?
Ag52 Ag55 Ag50 109.34(17) . . ?
Ag22 Ag55 Ag50 116.52(14) . . ?
Ag56 Ag55 Ag50 61.79(12) . . ?
S43 Ag55 Ag51 138.0(5) . . ?
S28 Ag55 Ag51 70.0(3) . . ?
S29 Ag55 Ag51 129.4(2) . . ?
Ag52 Ag55 Ag51 60.75(15) . . ?
Ag22 Ag55 Ag51 118.75(16) . . ?
Ag56 Ag55 Ag51 61.34(12) . . ?
Ag50 Ag55 Ag51 119.49(16) . . ?
S43 Ag55 Ag53 128.1(6) . . ?
S28 Ag55 Ag53 128.1(4) . . ?
S29 Ag55 Ag53 63.1(2) . . ?
Ag52 Ag55 Ag53 119.72(14) . . ?
Ag22 Ag55 Ag53 116.49(14) . . ?
Ag56 Ag55 Ag53 59.50(11) . . ?
Ag50 Ag55 Ag53 60.46(12) . . ?
Ag51 Ag55 Ag53 74.26(14) . . ?
S43 Ag55 Ag54 36.0(4) . . ?
S28 Ag55 Ag54 117.5(4) . . ?
S29 Ag55 Ag54 110.0(2) . . ?
Ag52 Ag55 Ag54 57.63(15) . . ?
Ag22 Ag55 Ag54 120.89(15) . . ?
Ag56 Ag55 Ag54 61.81(11) . . ?
Ag50 Ag55 Ag54 58.23(11) . . ?
Ag51 Ag55 Ag54 108.44(13) . . ?
Ag53 Ag55 Ag54 108.70(14) . . ?
S43 Ag55 Ag41 59.0(6) . . ?
S28 Ag55 Ag41 45.1(4) . . ?
S29 Ag55 Ag41 120.9(2) . . ?
Ag52 Ag55 Ag41 57.91(12) . . ?
Ag22 Ag55 Ag41 63.41(12) . . ?
Ag56 Ag55 Ag41 120.59(15) . . ?
Ag50 Ag55 Ag41 126.61(16) . . ?
Ag51 Ag55 Ag41 99.22(15) . . ?
Ag53 Ag55 Ag41 172.69(17) . . ?
Ag54 Ag55 Ag41 76.26(13) . . ?
S44 Ag56 Ag40 75.8(3) . . ?
S44 Ag56 Ag47 128.4(6) . . ?
Ag40 Ag56 Ag47 82.16(12) . . ?
S44 Ag56 Ag55 77.5(3) . . ?
Ag40 Ag56 Ag55 152.13(15) . . ?
Ag47 Ag56 Ag55 108.78(17) . . ?
S44 Ag56 Ag53 58.3(5) . . ?
Ag40 Ag56 Ag53 109.17(13) . . ?
Ag47 Ag56 Ag53 168.58(16) . . ?
Ag55 Ag56 Ag53 61.83(11) . . ?
S44 Ag56 Ag50 116.1(4) . . ?
Ag40 Ag56 Ag50 142.47(16) . . ?
Ag47 Ag56 Ag50 109.82(14) . . ?
Ag55 Ag56 Ag50 59.24(12) . . ?
Ag53 Ag56 Ag50 60.39(11) . . ?
S44 Ag56 Ag51 30.5(5) . . ?
Ag40 Ag56 Ag51 91.87(12) . . ?
Ag47 Ag56 Ag51 106.86(16) . . ?
Ag55 Ag56 Ag51 60.64(12) . . ?
Ag53 Ag56 Ag51 74.94(13) . . ?
Ag50 Ag56 Ag51 116.46(14) . . ?
S44 Ag56 Ag49 161.9(6) . . ?
Ag40 Ag56 Ag49 99.75(13) . . ?
Ag47 Ag56 Ag49 67.17(13) . . ?
Ag55 Ag56 Ag49 108.11(14) . . ?
Ag53 Ag56 Ag49 108.34(14) . . ?
Ag50 Ag56 Ag49 57.27(11) . . ?
Ag51 Ag56 Ag49 165.83(17) . . ?
S44 Ag56 Ag52 88.6(6) . . ?
Ag40 Ag56 Ag52 114.30(13) . . ?
Ag47 Ag56 Ag52 59.27(18) . . ?
Ag55 Ag56 Ag52 56.92(14) . . ?
Ag53 Ag56 Ag52 115.00(18) . . ?
Ag50 Ag56 Ag52 101.91(14) . . ?
Ag51 Ag56 Ag52 58.19(17) . . ?
Ag49 Ag56 Ag52 109.06(17) . . ?
S44 Ag56 Ag54 135.7(4) . . ?
Ag40 Ag56 Ag54 138.99(13) . . ?
Ag47 Ag56 Ag54 58.09(11) . . ?
Ag55 Ag56 Ag54 61.83(12) . . ?
Ag53 Ag56 Ag54 110.52(13) . . ?
Ag50 Ag56 Ag54 57.50(10) . . ?
Ag51 Ag56 Ag54 107.93(15) . . ?
Ag49 Ag56 Ag54 57.91(11) . . ?
Ag52 Ag56 Ag54 55.58(13) . . ?
S44 Ag56 Ag46 69.1(5) . . ?
Ag40 Ag56 Ag46 57.10(9) . . ?
Ag47 Ag56 Ag46 59.70(11) . . ?
Ag55 Ag56 Ag46 105.43(14) . . ?
Ag53 Ag56 Ag46 127.29(14) . . ?
Ag50 Ag56 Ag46 159.46(16) . . ?
Ag51 Ag56 Ag46 57.00(11) . . ?
Ag49 Ag56 Ag46 123.64(13) . . ?
Ag52 Ag56 Ag46 57.68(10) . . ?
Ag54 Ag56 Ag46 104.16(12) . . ?
S44 Ag56 Ag48 102.5(5) . . ?
Ag40 Ag56 Ag48 54.65(10) . . ?
Ag47 Ag56 Ag48 101.53(15) . . ?
Ag55 Ag56 Ag48 140.94(14) . . ?
Ag53 Ag56 Ag48 84.60(12) . . ?
Ag50 Ag56 Ag48 87.84(12) . . ?
Ag51 Ag56 Ag48 132.10(15) . . ?
Ag49 Ag56 Ag48 62.00(11) . . ?
Ag52 Ag56 Ag48 160.40(17) . . ?
Ag54 Ag56 Ag48 119.81(13) . . ?
Ag46 Ag56 Ag48 110.97(12) . . ?
S8 Ag57 S33 134.2(5) . . ?
S8 Ag57 Ag07 53.9(3) . . ?
S33 Ag57 Ag07 97.9(3) . . ?
S8 Ag57 Ag39 134.5(4) . . ?
S33 Ag57 Ag39 53.1(2) . . ?
Ag07 Ag57 Ag39 148.2(3) . . ?
S37 Ag58 S15 160.7(12) . . ?
S37 Ag58 Ag64 107.7(9) . . ?
S15 Ag58 Ag64 83.6(7) . . ?
S37 Ag58 Ag35 59.7(6) . . ?
S15 Ag58 Ag35 112.4(6) . . ?
Ag64 Ag58 Ag35 70.4(5) . . ?
S37 Ag58 Ag38 58.2(4) . . ?
S15 Ag58 Ag38 139.7(9) . . ?
Ag64 Ag58 Ag38 87.3(6) . . ?
Ag35 Ag58 Ag38 101.1(5) . . ?
S37 Ag58 Ag20 119.6(7) . . ?
S15 Ag58 Ag20 75.7(6) . . ?
Ag64 Ag58 Ag20 86.4(7) . . ?
Ag35 Ag58 Ag20 153.7(8) . . ?
Ag38 Ag58 Ag20 64.6(4) . . ?
S20 Ag59 S31 141.8(8) . . ?
S20 Ag59 Ag40 150.8(6) . . ?
S31 Ag59 Ag40 58.6(3) . . ?
S20 Ag59 Ag17 56.8(4) . . ?
S31 Ag59 Ag17 106.8(5) . . ?
Ag40 Ag59 Ag17 150.2(6) . . ?
S20 Ag59 Ag60 98.2(6) . . ?
S31 Ag59 Ag60 117.7(6) . . ?
Ag40 Ag59 Ag60 59.3(4) . . ?
Ag17 Ag59 Ag60 124.4(5) . . ?
S20 Ag59 Ag11 93.8(6) . . ?
S31 Ag59 Ag11 48.5(3) . . ?
Ag40 Ag59 Ag11 97.9(3) . . ?
Ag17 Ag59 Ag11 86.5(3) . . ?
Ag60 Ag59 Ag11 148.4(5) . . ?
S18 Ag60 P18 53.5(6) . . ?
S18 Ag60 Ag40 174.6(10) . . ?
P18 Ag60 Ag40 122.1(6) . . ?
S18 Ag60 Ag15 50.9(6) . . ?
P18 Ag60 Ag15 71.4(4) . . ?
Ag40 Ag60 Ag15 132.6(6) . . ?
S18 Ag60 Ag59 126.7(9) . . ?
P18 Ag60 Ag59 145.6(8) . . ?
Ag40 Ag60 Ag59 54.4(3) . . ?
Ag15 Ag60 Ag59 139.4(5) . . ?
S40 Ag61 Ag66 127.5(7) . . ?
S40 Ag61 Ag28 59.1(3) . . ?
Ag66 Ag61 Ag28 69.5(5) . . ?
S40 Ag61 Ag31 56.2(3) . . ?
Ag66 Ag61 Ag31 99.9(5) . . ?
Ag28 Ag61 Ag31 72.2(3) . . ?
S40 Ag61 Ag62 111.0(6) . . ?
Ag66 Ag61 Ag62 92.0(6) . . ?
Ag28 Ag61 Ag62 106.1(5) . . ?
Ag31 Ag61 Ag62 166.3(6) . . ?
S40 Ag61 Ag37 60.3(3) . . ?
Ag66 Ag61 Ag37 112.6(6) . . ?
Ag28 Ag61 Ag37 70.3(3) . . ?
Ag31 Ag61 Ag37 116.0(3) . . ?
Ag62 Ag61 Ag37 52.2(5) . . ?
S40 Ag61 Ag36 58.7(3) . . ?
Ag66 Ag61 Ag36 172.9(6) . . ?
Ag28 Ag61 Ag36 117.2(3) . . ?
Ag31 Ag61 Ag36 80.9(2) . . ?
Ag62 Ag61 Ag36 88.2(5) . . ?
Ag37 Ag61 Ag36 73.0(2) . . ?
S32 Ag62 S36 136.7(12) . . ?
S32 Ag62 Ag38 74.1(7) . . ?
S36 Ag62 Ag38 64.9(6) . . ?
S32 Ag62 Ag37 133.3(8) . . ?
S36 Ag62 Ag37 63.0(6) . . ?
Ag38 Ag62 Ag37 91.2(7) . . ?
S32 Ag62 Ag39 59.6(5) . . ?
S36 Ag62 Ag39 139.7(10) . . ?
Ag38 Ag62 Ag39 100.6(6) . . ?
Ag37 Ag62 Ag39 81.0(6) . . ?
S32 Ag62 Ag61 152.2(10) . . ?
S36 Ag62 Ag61 66.5(5) . . ?
Ag38 Ag62 Ag61 131.3(8) . . ?
Ag37 Ag62 Ag61 65.6(5) . . ?
Ag39 Ag62 Ag61 115.7(8) . . ?
S28 Ag63 Ag21 101.4(9) . . ?
S28 Ag63 S25 170.4(10) . . ?
Ag21 Ag63 S25 71.7(5) . . ?
S28 Ag63 Ag66 60.7(6) . . ?
Ag21 Ag63 Ag66 132.6(8) . . ?
S25 Ag63 Ag66 118.7(7) . . ?
S28 Ag63 Ag65 91.8(8) . . ?
Ag21 Ag63 Ag65 161.1(7) . . ?
S25 Ag63 Ag65 96.6(7) . . ?
Ag66 Ag63 Ag65 65.8(6) . . ?
S28 Ag63 Ag22 57.6(5) . . ?
Ag21 Ag63 Ag22 108.1(6) . . ?
S25 Ag63 Ag22 130.3(6) . . ?
Ag66 Ag63 Ag22 98.0(6) . . ?
Ag65 Ag63 Ag22 67.7(5) . . ?
S28 Ag63 Ag23 129.6(7) . . ?
Ag21 Ag63 Ag23 89.0(5) . . ?
S25 Ag63 Ag23 58.1(4) . . ?
Ag66 Ag63 Ag23 137.3(7) . . ?
Ag65 Ag63 Ag23 72.2(5) . . ?
Ag22 Ag63 Ag23 72.2(3) . . ?
S34 Ag64 S32 158.0(10) . . ?
S34 Ag64 Ag58 105.5(8) . . ?
S32 Ag64 Ag58 76.7(6) . . ?
S34 Ag64 Ag32 59.9(4) . . ?
S32 Ag64 Ag32 134.2(6) . . ?
Ag58 Ag64 Ag32 133.2(8) . . ?
S34 Ag64 Ag33 137.3(7) . . ?
S32 Ag64 Ag33 55.0(4) . . ?
Ag58 Ag64 Ag33 112.5(7) . . ?
Ag32 Ag64 Ag33 79.6(3) . . ?
S34 Ag64 Ag13 109.2(7) . . ?
S32 Ag64 Ag13 92.8(5) . . ?
Ag58 Ag64 Ag13 85.9(6) . . ?
Ag32 Ag64 Ag13 62.7(3) . . ?
Ag33 Ag64 Ag13 56.6(3) . . ?
S34 Ag64 Ag65 94.5(8) . . ?
S32 Ag64 Ag65 77.5(6) . . ?
Ag58 Ag64 Ag65 152.0(7) . . ?
Ag32 Ag64 Ag65 73.9(5) . . ?
Ag33 Ag64 Ag65 59.1(4) . . ?
Ag13 Ag64 Ag65 106.1(5) . . ?
S43 Ag65 S29 107.4(10) . . ?
S43 Ag65 Ag63 97.3(10) . . ?
S29 Ag65 Ag63 90.9(7) . . ?
S43 Ag65 Ag66 65.2(8) . . ?
S29 Ag65 Ag66 143.5(10) . . ?
Ag63 Ag65 Ag66 57.0(6) . . ?
S43 Ag65 Ag33 65.4(7) . . ?
S29 Ag65 Ag33 51.4(5) . . ?
Ag63 Ag65 Ag33 123.6(6) . . ?
Ag66 Ag65 Ag33 130.0(7) . . ?
S43 Ag65 Ag64 95.8(9) . . ?
S29 Ag65 Ag64 81.6(7) . . ?
Ag63 Ag65 Ag64 166.4(7) . . ?
Ag66 Ag65 Ag64 133.3(7) . . ?
Ag33 Ag65 Ag64 59.4(4) . . ?
S43 Ag65 Ag22 67.1(7) . . ?
S29 Ag65 Ag22 59.1(5) . . ?
Ag63 Ag65 Ag22 56.7(4) . . ?
Ag66 Ag65 Ag22 86.8(6) . . ?
Ag33 Ag65 Ag22 67.4(3) . . ?
Ag64 Ag65 Ag22 126.4(6) . . ?
Ag27 Ag66 S27 61.9(4) . . ?
Ag27 Ag66 S28 57.2(5) . . ?
S27 Ag66 S28 119.0(7) . . ?
Ag27 Ag66 Ag61 130.7(7) . . ?
S27 Ag66 Ag61 72.3(6) . . ?
S28 Ag66 Ag61 156.1(11) . . ?
Ag27 Ag66 S43 124.0(6) . . ?
S27 Ag66 S43 153.2(12) . . ?
S28 Ag66 S43 71.1(5) . . ?
Ag61 Ag66 S43 90.0(8) . . ?
Ag27 Ag66 Ag63 77.0(7) . . ?
S27 Ag66 Ag63 129.5(10) . . ?
S28 Ag66 Ag63 37.4(5) . . ?
Ag61 Ag66 Ag63 151.7(7) . . ?
S43 Ag66 Ag63 74.5(5) . . ?
Ag27 Ag66 Ag65 130.0(8) . . ?
S27 Ag66 Ag65 166.7(7) . . ?
S28 Ag66 Ag65 73.6(5) . . ?
Ag61 Ag66 Ag65 97.9(7) . . ?
S43 Ag66 Ag65 30.6(4) . . ?
Ag63 Ag66 Ag65 57.2(5) . . ?
Ag63 S25 Ag25 157.6(6) . . ?
Ag63 S25 Ag21 47.9(5) . . ?
Ag25 S25 Ag21 153.9(4) . . ?
Ag63 S25 S44 77.4(6) . . ?
Ag25 S25 S44 88.5(5) . . ?
Ag21 S25 S44 113.3(6) . . ?
Ag63 S25 Ag02 120.8(5) . . ?
Ag25 S25 Ag02 78.9(2) . . ?
Ag21 S25 Ag02 75.3(3) . . ?
S44 S25 Ag02 153.5(4) . . ?
Ag25 S25 Ag51 120.5(3) . . ?
Ag21 S25 Ag51 79.6(2) . . ?
S44 S25 Ag51 33.8(5) . . ?
Ag02 S25 Ag51 142.2(3) . . ?
Ag63 S25 Ag23 75.4(4) . . ?
Ag25 S25 Ag23 95.6(3) . . ?
Ag21 S25 Ag23 87.9(3) . . ?
S44 S25 Ag23 115.6(5) . . ?
Ag02 S25 Ag23 89.0(2) . . ?
Ag51 S25 Ag23 117.9(3) . . ?
Ag63 S25 Ag24 105.6(5) . . ?
Ag25 S25 Ag24 85.2(2) . . ?
Ag21 S25 Ag24 89.2(3) . . ?
S44 S25 Ag24 69.4(4) . . ?
Ag02 S25 Ag24 86.3(3) . . ?
Ag51 S25 Ag24 65.52(18) . . ?
Ag23 S25 Ag24 174.9(3) . . ?
Ag25 S25 Ag53 72.4(2) . . ?
Ag21 S25 Ag53 131.1(3) . . ?
S44 S25 Ag53 56.6(5) . . ?
Ag02 S25 Ag53 137.4(3) . . ?
Ag51 S25 Ag53 80.2(2) . . ?
Ag23 S25 Ag53 63.9(2) . . ?
Ag24 S25 Ag53 121.0(3) . . ?
Ag30 S26 Ag24 154.9(3) . . ?
Ag30 S26 Ag46 75.6(2) . . ?
Ag24 S26 Ag46 128.0(3) . . ?
Ag30 S26 Ag04 76.4(2) . . ?
Ag24 S26 Ag04 79.9(2) . . ?
Ag46 S26 Ag04 134.0(3) . . ?
Ag30 S26 Ag26 91.5(3) . . ?
Ag24 S26 Ag26 82.1(2) . . ?
Ag46 S26 Ag26 122.9(3) . . ?
Ag04 S26 Ag26 93.5(3) . . ?
Ag30 S26 Ag51 139.4(3) . . ?
Ag24 S26 Ag51 65.4(2) . . ?
Ag46 S26 Ag51 64.2(2) . . ?
Ag04 S26 Ag51 137.3(3) . . ?
Ag26 S26 Ag51 105.0(2) . . ?
Ag30 S26 Ag29 96.7(2) . . ?
Ag24 S26 Ag29 88.5(3) . . ?
Ag46 S26 Ag29 64.0(2) . . ?
Ag04 S26 Ag29 84.1(2) . . ?
Ag26 S26 Ag29 170.6(3) . . ?
Ag51 S26 Ag29 71.4(2) . . ?
Ag46 S27 Ag52 70.8(2) . . ?
Ag46 S27 Ag28 119.4(3) . . ?
Ag52 S27 Ag28 67.2(2) . . ?
Ag46 S27 Ag29 69.5(2) . . ?
Ag52 S27 Ag29 113.3(3) . . ?
Ag28 S27 Ag29 169.4(3) . . ?
Ag28 S27 Ag66 81.2(6) . . ?
Ag29 S27 Ag66 97.9(7) . . ?
Ag46 S27 Ag06 131.7(3) . . ?
Ag52 S27 Ag06 156.1(3) . . ?
Ag28 S27 Ag06 100.6(2) . . ?
Ag29 S27 Ag06 74.9(2) . . ?
Ag66 S27 Ag06 149.7(5) . . ?
Ag46 S27 Ag27 110.6(3) . . ?
Ag52 S27 Ag27 69.5(2) . . ?
Ag28 S27 Ag27 93.3(2) . . ?
Ag29 S27 Ag27 77.5(2) . . ?
Ag66 S27 Ag27 58.1(5) . . ?
Ag06 S27 Ag27 91.6(2) . . ?
Ag46 S27 Ag31 66.25(19) . . ?
Ag52 S27 Ag31 104.7(3) . . ?
Ag28 S27 Ag31 84.4(2) . . ?
Ag29 S27 Ag31 105.3(2) . . ?
Ag66 S27 Ag31 116.2(5) . . ?
Ag06 S27 Ag31 94.1(2) . . ?
Ag27 S27 Ag31 174.2(3) . . ?
Ag63 S28 Ag27 106.0(7) . . ?
Ag41 S28 Ag27 87.3(5) . . ?
Ag41 S28 Ag55 84.6(5) . . ?
Ag27 S28 Ag55 117.1(4) . . ?
Ag63 S28 Ag22 85.3(6) . . ?
Ag41 S28 Ag22 82.6(5) . . ?
Ag27 S28 Ag22 168.7(8) . . ?
Ag55 S28 Ag22 67.3(3) . . ?
Ag63 S28 Ag08 125.8(9) . . ?
Ag41 S28 Ag08 89.2(5) . . ?
Ag27 S28 Ag08 86.0(3) . . ?
Ag55 S28 Ag08 155.6(4) . . ?
Ag22 S28 Ag08 88.5(3) . . ?
Ag63 S28 Ag66 81.9(8) . . ?
Ag27 S28 Ag66 60.1(4) . . ?
Ag22 S28 Ag66 121.6(6) . . ?
Ag08 S28 Ag66 142.6(6) . . ?
Ag63 S28 Ag21 40.8(6) . . ?
Ag41 S28 Ag21 175.6(5) . . ?
Ag27 S28 Ag21 93.9(5) . . ?
Ag55 S28 Ag21 98.6(5) . . ?
Ag22 S28 Ag21 95.7(5) . . ?
Ag08 S28 Ag21 86.7(4) . . ?
Ag66 S28 Ag21 109.4(8) . . ?
Ag65 S29 Ag23 101.1(6) . . ?
Ag65 S29 Ag33 88.6(6) . . ?
Ag23 S29 Ag33 162.8(4) . . ?
Ag23 S29 Ag55 90.3(3) . . ?
Ag33 S29 Ag55 93.9(3) . . ?
Ag65 S29 Ag09 167.5(7) . . ?
Ag23 S29 Ag09 79.5(2) . . ?
Ag33 S29 Ag09 87.9(3) . . ?
Ag55 S29 Ag09 146.5(3) . . ?
Ag23 S29 Ag50 126.4(3) . . ?
Ag33 S29 Ag50 70.0(2) . . ?
Ag55 S29 Ag50 64.4(2) . . ?
Ag09 S29 Ag50 145.2(3) . . ?
Ag65 S29 Ag32 98.4(6) . . ?
Ag23 S29 Ag32 98.3(3) . . ?
Ag33 S29 Ag32 94.1(3) . . ?
Ag55 S29 Ag32 119.3(3) . . ?
Ag09 S29 Ag32 93.8(2) . . ?
Ag50 S29 Ag32 62.6(2) . . ?
Ag65 S29 Ag22 82.6(6) . . ?
Ag23 S29 Ag22 82.8(2) . . ?
Ag33 S29 Ag22 84.5(2) . . ?
Ag55 S29 Ag22 61.87(18) . . ?
Ag09 S29 Ag22 85.1(2) . . ?
Ag50 S29 Ag22 117.8(3) . . ?
Ag32 S29 Ag22 178.3(3) . . ?
Ag23 S29 Ag53 64.6(2) . . ?
Ag33 S29 Ag53 131.9(3) . . ?
Ag55 S29 Ag53 64.2(2) . . ?
Ag09 S29 Ag53 134.3(3) . . ?
Ag50 S29 Ag53 61.9(2) . . ?
Ag32 S29 Ag53 66.3(2) . . ?
Ag22 S29 Ag53 115.4(3) . . ?
Ag26 S30 Ag48 125.3(4) . . ?
Ag26 S30 Ag34 138.0(6) . . ?
Ag48 S30 Ag34 73.5(3) . . ?
Ag26 S30 Ag40 72.2(2) . . ?
Ag48 S30 Ag40 66.1(2) . . ?
Ag34 S30 Ag40 139.6(4) . . ?
Ag26 S30 Ag53 125.7(4) . . ?
Ag48 S30 Ag53 104.3(4) . . ?
Ag34 S30 Ag53 71.8(2) . . ?
Ag40 S30 Ag53 116.4(5) . . ?
Ag26 S30 Ag10 70.6(3) . . ?
Ag48 S30 Ag10 96.3(4) . . ?
Ag34 S30 Ag10 70.1(3) . . ?
Ag40 S30 Ag10 114.7(4) . . ?
Ag53 S30 Ag10 128.8(4) . . ?
Ag59 S31 Ag11 86.3(4) . . ?
Ag45 S31 Ag11 113.1(3) . . ?
Ag45 S31 Ag46 120.3(3) . . ?
Ag11 S31 Ag46 126.1(3) . . ?
Ag45 S31 Ag47 72.6(2) . . ?
Ag11 S31 Ag47 136.4(3) . . ?
Ag46 S31 Ag47 70.2(2) . . ?
Ag59 S31 Ag40 71.5(4) . . ?
Ag45 S31 Ag40 69.1(2) . . ?
Ag11 S31 Ag40 134.0(3) . . ?
Ag46 S31 Ag40 65.50(19) . . ?
Ag47 S31 Ag40 89.3(2) . . ?
Ag59 S31 Ag31 157.8(5) . . ?
Ag45 S31 Ag31 145.3(3) . . ?
Ag11 S31 Ag31 75.4(2) . . ?
Ag46 S31 Ag31 65.21(19) . . ?
Ag47 S31 Ag31 78.8(2) . . ?
Ag40 S31 Ag31 130.5(3) . . ?
Ag62 S32 Ag64 102.1(8) . . ?
Ag42 S32 Ag54 117.9(4) . . ?
Ag62 S32 Ag20 131.2(7) . . ?
Ag64 S32 Ag20 111.9(6) . . ?
Ag42 S32 Ag20 82.7(3) . . ?
Ag54 S32 Ag20 152.6(4) . . ?
Ag62 S32 Ag39 74.1(6) . . ?
Ag64 S32 Ag39 148.8(6) . . ?
Ag42 S32 Ag39 173.8(4) . . ?
Ag54 S32 Ag39 68.3(2) . . ?
Ag20 S32 Ag39 91.6(3) . . ?
Ag42 S32 Ag50 67.5(2) . . ?
Ag54 S32 Ag50 65.6(2) . . ?
Ag20 S32 Ag50 141.8(3) . . ?
Ag39 S32 Ag50 116.7(4) . . ?
Ag62 S32 Ag33 128.4(7) . . ?
Ag64 S32 Ag33 77.0(4) . . ?
Ag42 S32 Ag33 96.4(3) . . ?
Ag54 S32 Ag33 101.2(4) . . ?
Ag20 S32 Ag33 93.7(3) . . ?
Ag39 S32 Ag33 81.6(3) . . ?
Ag50 S32 Ag33 67.9(3) . . ?
Ag62 S32 Ag38 56.4(7) . . ?
Ag64 S32 Ag38 104.1(5) . . ?
Ag42 S32 Ag38 82.2(4) . . ?
Ag54 S32 Ag38 83.7(3) . . ?
Ag20 S32 Ag38 81.4(3) . . ?
Ag39 S32 Ag38 99.2(3) . . ?
Ag50 S32 Ag38 115.7(4) . . ?
Ag33 S32 Ag38 175.0(4) . . ?
Ag57 S33 Ag37 159.7(4) . . ?
Ag37 S33 Ag54 80.7(3) . . ?
Ag37 S33 Ag41 178.0(4) . . ?
Ag54 S33 Ag41 97.4(3) . . ?
Ag57 S33 Ag28 95.7(3) . . ?
Ag37 S33 Ag28 89.2(3) . . ?
Ag54 S33 Ag28 116.8(3) . . ?
Ag41 S33 Ag28 92.2(3) . . ?
Ag57 S33 Ag12 84.3(3) . . ?
Ag37 S33 Ag12 76.0(2) . . ?
Ag54 S33 Ag12 144.3(3) . . ?
Ag41 S33 Ag12 105.5(3) . . ?
Ag28 S33 Ag12 89.7(2) . . ?
Ag57 S33 Ag39 81.9(3) . . ?
Ag37 S33 Ag39 92.0(3) . . ?
Ag54 S33 Ag39 67.6(2) . . ?
Ag41 S33 Ag39 86.8(3) . . ?
Ag28 S33 Ag39 175.6(4) . . ?
Ag12 S33 Ag39 86.5(2) . . ?
Ag37 S33 Ag52 112.2(3) . . ?
Ag54 S33 Ag52 63.4(2) . . ?
Ag41 S33 Ag52 67.2(2) . . ?
Ag28 S33 Ag52 63.9(2) . . ?
Ag12 S33 Ag52 151.4(3) . . ?
Ag39 S33 Ag52 119.4(3) . . ?
Ag64 S34 Ag32 74.7(5) . . ?
Ag32 S34 Ag50 69.1(2) . . ?
Ag64 S34 Ag35 92.2(5) . . ?
Ag32 S34 Ag35 149.5(4) . . ?
Ag50 S34 Ag35 115.6(4) . . ?
Ag64 S34 Ag14 105.8(7) . . ?
Ag32 S34 Ag14 81.6(3) . . ?
Ag50 S34 Ag14 136.2(4) . . ?
Ag35 S34 Ag14 75.5(2) . . ?
Ag64 S34 Ag34 149.0(6) . . ?
Ag32 S34 Ag34 84.1(3) . . ?
Ag50 S34 Ag34 114.7(3) . . ?
Ag35 S34 Ag34 116.6(3) . . ?
Ag14 S34 Ag34 93.0(3) . . ?
Ag32 S34 Ag42 91.8(3) . . ?
Ag50 S34 Ag42 63.5(2) . . ?
Ag35 S34 Ag42 67.1(2) . . ?
Ag14 S34 Ag42 86.4(3) . . ?
Ag34 S34 Ag42 176.0(4) . . ?
Ag45 S35 Ag48 81.8(3) . . ?
Ag45 S35 Ag44 79.4(3) . . ?
Ag48 S35 Ag44 145.2(4) . . ?
Ag45 S35 Ag16 112.0(4) . . ?
Ag48 S35 Ag16 113.6(4) . . ?
Ag44 S35 Ag16 100.5(3) . . ?
Ag45 S35 Ag49 79.5(3) . . ?
Ag48 S35 Ag49 78.9(3) . . ?
Ag44 S35 Ag49 69.1(3) . . ?
Ag16 S35 Ag49 163.5(5) . . ?
Ag45 S35 Ag35 150.8(4) . . ?
Ag48 S35 Ag35 86.2(3) . . ?
Ag44 S35 Ag35 96.4(4) . . ?
Ag16 S35 Ag35 97.2(3) . . ?
Ag49 S35 Ag35 72.2(3) . . ?
Ag62 S36 Ag36 141.9(7) . . ?
Ag62 S36 Ag38 60.8(6) . . ?
Ag36 S36 Ag38 157.3(4) . . ?
Ag36 S36 Ag47 67.8(2) . . ?
Ag38 S36 Ag47 134.1(3) . . ?
Ag62 S36 Ag18 138.9(6) . . ?
Ag36 S36 Ag18 73.7(2) . . ?
Ag38 S36 Ag18 85.4(3) . . ?
Ag47 S36 Ag18 140.4(3) . . ?
Ag36 S36 Ag44 84.6(3) . . ?
Ag38 S36 Ag44 81.6(3) . . ?
Ag47 S36 Ag44 109.5(3) . . ?
Ag18 S36 Ag44 74.9(2) . . ?
Ag62 S36 Ag37 68.0(6) . . ?
Ag36 S36 Ag37 97.5(3) . . ?
Ag38 S36 Ag37 91.8(3) . . ?
Ag47 S36 Ag37 83.9(3) . . ?
Ag18 S36 Ag37 92.3(2) . . ?
Ag44 S36 Ag37 166.0(3) . . ?
Ag36 S36 Ag49 115.3(3) . . ?
Ag38 S36 Ag49 74.4(2) . . ?
Ag47 S36 Ag49 71.5(2) . . ?
Ag18 S36 Ag49 136.7(3) . . ?
Ag44 S36 Ag49 64.62(19) . . ?
Ag37 S36 Ag49 125.6(3) . . ?
Ag58 S37 Ag35 80.5(6) . . ?
Ag58 S37 Ag38 84.6(6) . . ?
Ag35 S37 Ag38 126.8(4) . . ?
Ag35 S37 Ag42 67.7(2) . . ?
Ag38 S37 Ag42 77.8(3) . . ?
Ag35 S37 Ag44 90.3(3) . . ?
Ag38 S37 Ag44 73.6(2) . . ?
Ag42 S37 Ag44 120.7(3) . . ?
Ag39 S38 Ag22 130.0(3) . . ?
Ag39 S38 Ag33 79.7(3) . . ?
Ag22 S38 Ag33 81.6(2) . . ?
Ag43 S39 Ag40 76.5(3) . . ?
Ag43 S39 Ag30 127.5(4) . . ?
Ag40 S39 Ag30 67.1(2) . . ?
Ag61 S40 Ag31 71.1(3) . . ?
Ag61 S40 Ag28 68.6(4) . . ?
Ag31 S40 Ag28 81.8(2) . . ?
Ag61 S40 Ag36 72.0(4) . . ?
Ag31 S40 Ag36 93.7(3) . . ?
Ag28 S40 Ag36 139.6(3) . . ?
Ag29 S41 Ag24 86.6(3) . . ?
Ag29 S41 Ag21 139.0(4) . . ?
Ag24 S41 Ag21 79.7(3) . . ?
Ag29 S41 Ag27 71.4(2) . . ?
Ag24 S41 Ag27 125.7(4) . . ?
Ag21 S41 Ag27 85.7(3) . . ?
Ag53 S42 Ag34 70.53(19) . . ?
Ag53 S42 Ag32 68.02(18) . . ?
Ag34 S42 Ag32 76.32(19) . . ?
Ag53 S42 Ag25 67.09(19) . . ?
Ag34 S42 Ag25 87.9(2) . . ?
Ag32 S42 Ag25 135.1(3) . . ?
Ag55 S43 Ag54 117.3(7) . . ?
Ag55 S43 Ag50 80.5(6) . . ?
Ag54 S43 Ag50 73.9(4) . . ?
Ag55 S43 Ag41 93.5(6) . . ?
Ag54 S43 Ag41 106.7(6) . . ?
Ag50 S43 Ag41 173.3(5) . . ?
Ag55 S43 Ag52 71.2(5) . . ?
Ag54 S43 Ag52 67.5(4) . . ?
Ag50 S43 Ag52 112.0(4) . . ?
Ag41 S43 Ag52 62.9(3) . . ?
Ag65 S43 Ag66 84.2(9) . . ?
Ag51 S44 Ag56 101.2(8) . . ?
Ag51 S44 S25 77.9(5) . . ?
Ag56 S44 S25 133.4(7) . . ?
Ag51 S44 Ag53 118.5(6) . . ?
Ag56 S44 Ag53 73.3(5) . . ?
S25 S44 Ag53 67.2(5) . . ?
C1G P1 C1A 106.5(12) . . ?
C1G P1 S1 101.4(11) . . ?
C1A P1 S1 103.3(9) . . ?
C1G P1 Ag08 113.6(10) . . ?
C1A P1 Ag08 109.8(8) . . ?
S1 P1 Ag08 120.8(5) . . ?
P1 S1 Ag21 99.2(5) . . ?
P1 S1 Ag01 96.3(4) . . ?
Ag21 S1 Ag01 77.6(4) . . ?
C1B C1A C1F 120.0 . . ?
C1B C1A P1 123.1(13) . . ?
C1F C1A P1 116.9(13) . . ?
C1A C1B C1C 120.0 . . ?
C1A C1B H1B 120.0 . . ?
C1C C1B H1B 120.0 . . ?
C1B C1C C1D 120.0 . . ?
C1B C1C H1C 120.0 . . ?
C1D C1C H1C 120.0 . . ?
C1E C1D C1C 120.0 . . ?
C1E C1D H1D 120.0 . . ?
C1C C1D H1D 120.0 . . ?
C1D C1E C1F 120.0 . . ?
C1D C1E H1E 120.0 . . ?
C1F C1E H1E 120.0 . . ?
C1E C1F C1A 120.0 . . ?
C1E C1F H1F 120.0 . . ?
C1A C1F H1F 120.0 . . ?
C1H C1G C1L 120.0 . . ?
C1H C1G P1 113.9(15) . . ?
C1L C1G P1 126.0(15) . . ?
C1G C1H C1I 120.0 . . ?
C1G C1H H1H 120.0 . . ?
C1I C1H H1H 120.0 . . ?
C1H C1I C1J 120.0 . . ?
C1H C1I H1I 120.0 . . ?
C1J C1I H1I 120.0 . . ?
C1K C1J C1I 120.0 . . ?
C1K C1J H1J 120.0 . . ?
C1I C1J H1J 120.0 . . ?
C1L C1K C1J 120.0 . . ?
C1L C1K H1K 120.0 . . ?
C1J C1K H1K 120.0 . . ?
C1K C1L C1G 120.0 . . ?
C1K C1L H1L 120.0 . . ?
C1G C1L H1L 120.0 . . ?
C2G P2 C2A 101.4(14) . . ?
C2G P2 S2 100.3(14) . . ?
C2A P2 S2 103.7(8) . . ?
C2G P2 Ag09 113.8(13) . . ?
C2A P2 Ag09 116.5(8) . . ?
S2 P2 Ag09 118.5(4) . . ?
P2 S2 Ag22 99.9(4) . . ?
P2 S2 Ag01 94.7(4) . . ?
Ag22 S2 Ag01 82.6(3) . . ?
C2B C2A C2F 120.0 . . ?
C2B C2A P2 117.2(12) . . ?
C2F C2A P2 122.8(12) . . ?
C2A C2B C2C 120.0 . . ?
C2A C2B H2B 120.0 . . ?
C2C C2B H2B 120.0 . . ?
C2D C2C C2B 120.0 . . ?
C2D C2C H2C 120.0 . . ?
C2B C2C H2C 120.0 . . ?
C2E C2D C2C 120.0 . . ?
C2E C2D H2D 120.0 . . ?
C2C C2D H2D 120.0 . . ?
C2D C2E C2F 120.0 . . ?
C2D C2E H2E 120.0 . . ?
C2F C2E H2E 120.0 . . ?
C2E C2F C2A 120.0 . . ?
C2E C2F H2F 120.0 . . ?
C2A C2F H2F 120.0 . . ?
C2H C2G C2L 120.0 . . ?
C2H C2G P2 110(2) . . ?
C2L C2G P2 129(2) . . ?
C2I C2H C2G 120.0 . . ?
C2I C2H H2H 120.0 . . ?
C2G C2H H2H 120.0 . . ?
C2J C2I C2H 120.0 . . ?
C2J C2I H2I 120.0 . . ?
C2H C2I H2I 120.0 . . ?
C2I C2J C2K 120.0 . . ?
C2I C2J H2J 120.0 . . ?
C2K C2J H2J 120.0 . . ?
C2L C2K C2J 120.0 . . ?
C2L C2K H2K 120.0 . . ?
C2J C2K H2K 120.0 . . ?
C2K C2L C2G 120.0 . . ?
C2K C2L H2L 120.0 . . ?
C2G C2L H2L 120.0 . . ?
C3A P3 C3G 98.1(17) . . ?
C3A P3 S3 106.0(8) . . ?
C3G P3 S3 107.8(13) . . ?
C3A P3 Ag02 111.5(8) . . ?
C3G P3 Ag02 114.5(13) . . ?
S3 P3 Ag02 117.0(4) . . ?
P3 S3 Ag23 101.0(4) . . ?
P3 S3 Ag01 96.5(4) . . ?
Ag23 S3 Ag01 74.7(3) . . ?
C3B C3A C3F 120.0 . . ?
C3B C3A P3 124.2(13) . . ?
C3F C3A P3 115.5(13) . . ?
C3A C3B C3C 120.0 . . ?
C3A C3B H3B 120.0 . . ?
C3C C3B H3B 120.0 . . ?
C3D C3C C3B 120.0 . . ?
C3D C3C H3C 120.0 . . ?
C3B C3C H3C 120.0 . . ?
C3C C3D C3E 120.0 . . ?
C3C C3D H3D 120.0 . . ?
C3E C3D H3D 120.0 . . ?
C3F C3E C3D 120.0 . . ?
C3F C3E H3E 120.0 . . ?
C3D C3E H3E 120.0 . . ?
C3E C3F C3A 120.0 . . ?
C3E C3F H3F 120.0 . . ?
C3A C3F H3F 120.0 . . ?
C3H C3G C3L 120.0 . . ?
C3H C3G P3 119(2) . . ?
C3L C3G P3 120(2) . . ?
C3I C3H C3G 120.0 . . ?
C3I C3H H3H 120.0 . . ?
C3G C3H H3H 120.0 . . ?
C3J C3I C3H 120.0 . . ?
C3J C3I H3I 120.0 . . ?
C3H C3I H3I 120.0 . . ?
C3K C3J C3I 120.0 . . ?
C3K C3J H3J 120.0 . . ?
C3I C3J H3J 120.0 . . ?
C3J C3K C3L 120.0 . . ?
C3J C3K H3K 120.0 . . ?
C3L C3K H3K 120.0 . . ?
C3K C3L C3G 120.0 . . ?
C3K C3L H3L 120.0 . . ?
C3G C3L H3L 120.0 . . ?
C4G P4 C4A 102(3) . . ?
C4G P4 S4 104.1(17) . . ?
C4A P4 S4 103(2) . . ?
C4G P4 Ag02 114.0(13) . . ?
C4A P4 Ag02 113(2) . . ?
S4 P4 Ag02 119.0(5) . . ?
P4 S4 Ag24 97.0(4) . . ?
P4 S4 Ag03 99.9(4) . . ?
Ag24 S4 Ag03 77.9(3) . . ?
C4B C4A C4F 120.0 . . ?
C4B C4A P4 116(3) . . ?
C4F C4A P4 124(3) . . ?
C4A C4B C4C 120.0 . . ?
C4A C4B H4B 120.0 . . ?
C4C C4B H4B 120.0 . . ?
C4D C4C C4B 120.0 . . ?
C4D C4C H4C 120.0 . . ?
C4B C4C H4C 120.0 . . ?
C4E C4D C4C 120.0 . . ?
C4E C4D H4D 120.0 . . ?
C4C C4D H4D 120.0 . . ?
C4D C4E C4F 120.0 . . ?
C4D C4E H4E 120.0 . . ?
C4F C4E H4E 120.0 . . ?
C4E C4F C4A 120.0 . . ?
C4E C4F H4F 120.0 . . ?
C4A C4F H4F 120.0 . . ?
C4H C4G C4L 120.0 . . ?
C4H C4G P4 123(2) . . ?
C4L C4G P4 117(2) . . ?
C4G C4H C4I 120.0 . . ?
C4G C4H H4H 120.0 . . ?
C4I C4H H4H 120.0 . . ?
C4J C4I C4H 120.0 . . ?
C4J C4I H4I 120.0 . . ?
C4H C4I H4I 120.0 . . ?
C4K C4J C4I 120.0 . . ?
C4K C4J H4J 120.0 . . ?
C4I C4J H4J 120.0 . . ?
C4J C4K C4L 120.0 . . ?
C4J C4K H4K 120.0 . . ?
C4L C4K H4K 120.0 . . ?
C4K C4L C4G 120.0 . . ?
C4K C4L H4L 120.0 . . ?
C4G C4L H4L 120.0 . . ?
C5G P5 C5A 100.8(10) . . ?
C5G P5 S5 105.0(9) . . ?
C5A P5 S5 104.4(8) . . ?
C5G P5 Ag10 113.7(8) . . ?
C5A P5 Ag10 110.7(8) . . ?
S5 P5 Ag10 120.2(4) . . ?
P5 S5 Ag25 104.5(4) . . ?
P5 S5 Ag03 98.3(4) . . ?
Ag25 S5 Ag03 74.9(2) . . ?
C5B C5A C5F 120.0 . . ?
C5B C5A P5 123.2(10) . . ?
C5F C5A P5 116.8(10) . . ?
C5C C5B C5A 120.0 . . ?
C5C C5B H5B 120.0 . . ?
C5A C5B H5B 120.0 . . ?
C5D C5C C5B 120.0 . . ?
C5D C5C H5C 120.0 . . ?
C5B C5C H5C 120.0 . . ?
C5C C5D C5E 120.0 . . ?
C5C C5D H5D 120.0 . . ?
C5E C5D H5D 120.0 . . ?
C5F C5E C5D 120.0 . . ?
C5F C5E H5E 120.0 . . ?
C5D C5E H5E 120.0 . . ?
C5E C5F C5A 120.0 . . ?
C5E C5F H5F 120.0 . . ?
C5A C5F H5F 120.0 . . ?
C5H C5G C5L 120.0 . . ?
C5H C5G P5 118.3(14) . . ?
C5L C5G P5 121.7(14) . . ?
C5I C5H C5G 120.0 . . ?
C5I C5H H5H 120.0 . . ?
C5G C5H H5H 120.0 . . ?
C5J C5I C5H 120.0 . . ?
C5J C5I H5I 120.0 . . ?
C5H C5I H5I 120.0 . . ?
C5K C5J C5I 120.0 . . ?
C5K C5J H5J 120.0 . . ?
C5I C5J H5J 120.0 . . ?
C5J C5K C5L 120.0 . . ?
C5J C5K H5K 120.0 . . ?
C5L C5K H5K 120.0 . . ?
C5K C5L C5G 120.0 . . ?
C5K C5L H5L 120.0 . . ?
C5G C5L H5L 120.0 . . ?
C6A P6 C6G 102.4(13) . . ?
C6A P6 S6 104.3(10) . . ?
C6G P6 S6 102.1(12) . . ?
C6A P6 Ag04 108.4(8) . . ?
C6G P6 Ag04 118.0(14) . . ?
S6 P6 Ag04 119.6(4) . . ?
P6 S6 Ag26 102.0(4) . . ?
P6 S6 Ag03 95.2(5) . . ?
Ag26 S6 Ag03 75.3(3) . . ?
C6B C6A C6F 120.0 . . ?
C6B C6A P6 118.5(15) . . ?
C6F C6A P6 119.7(16) . . ?
C6A C6B C6C 120.0 . . ?
C6A C6B H6B 120.0 . . ?
C6C C6B H6B 120.0 . . ?
C6D C6C C6B 120.0 . . ?
C6D C6C H6C 120.0 . . ?
C6B C6C H6C 120.0 . . ?
C6C C6D C6E 120.0 . . ?
C6C C6D H6D 120.0 . . ?
C6E C6D H6D 120.0 . . ?
C6F C6E C6D 120.0 . . ?
C6F C6E H6E 120.0 . . ?
C6D C6E H6E 120.0 . . ?
C6E C6F C6A 120.0 . . ?
C6E C6F H6F 120.0 . . ?
C6A C6F H6F 120.0 . . ?
C6H C6G C6L 120.0 . . ?
C6H C6G P6 111(2) . . ?
C6L C6G P6 129(2) . . ?
C6I C6H C6G 120.0 . . ?
C6I C6H H6H 120.0 . . ?
C6G C6H H6H 120.0 . . ?
C6H C6I C6J 120.0 . . ?
C6H C6I H6I 120.0 . . ?
C6J C6I H6I 120.0 . . ?
C6K C6J C6I 120.0 . . ?
C6K C6J H6J 120.0 . . ?
C6I C6J H6J 120.0 . . ?
C6J C6K C6L 120.0 . . ?
C6J C6K H6K 120.0 . . ?
C6L C6K H6K 120.0 . . ?
C6K C6L C6G 120.0 . . ?
C6K C6L H6L 120.0 . . ?
C6G C6L H6L 120.0 . . ?
C7G P7 C7A 104.1(14) . . ?
C7G P7 S7 104.2(13) . . ?
C7A P7 S7 103.1(8) . . ?
C7G P7 Ag06 113.8(11) . . ?
C7A P7 Ag06 111.6(7) . . ?
S7 P7 Ag06 118.5(4) . . ?
P7 S7 Ag27 101.0(3) . . ?
P7 S7 Ag07 97.8(3) . . ?
Ag27 S7 Ag07 80.0(2) . . ?
C7B C7A C7F 120.0 . . ?
C7B C7A P7 124.4(11) . . ?
C7F C7A P7 115.6(11) . . ?
C7A C7B C7C 120.0 . . ?
C7A C7B H7B 120.0 . . ?
C7C C7B H7B 120.0 . . ?
C7D C7C C7B 120.0 . . ?
C7D C7C H7C 120.0 . . ?
C7B C7C H7C 120.0 . . ?
C7E C7D C7C 120.0 . . ?
C7E C7D H7D 120.0 . . ?
C7C C7D H7D 120.0 . . ?
C7D C7E C7F 120.0 . . ?
C7D C7E H7E 120.0 . . ?
C7F C7E H7E 120.0 . . ?
C7E C7F C7A 120.0 . . ?
C7E C7F H7F 120.0 . . ?
C7A C7F H7F 120.0 . . ?
C7H C7G C7L 120.0 . . ?
C7H C7G P7 120.9(19) . . ?
C7L C7G P7 119.1(19) . . ?
C7G C7H C7I 120.0 . . ?
C7G C7H H7H 120.0 . . ?
C7I C7H H7H 120.0 . . ?
C7J C7I C7H 120.0 . . ?
C7J C7I H7I 120.0 . . ?
C7H C7I H7I 120.0 . . ?
C7I C7J C7K 120.0 . . ?
C7I C7J H7J 120.0 . . ?
C7K C7J H7J 120.0 . . ?
C7L C7K C7J 120.0 . . ?
C7L C7K H7K 120.0 . . ?
C7J C7K H7K 120.0 . . ?
C7K C7L C7G 120.0 . . ?
C7K C7L H7L 120.0 . . ?
C7G C7L H7L 120.0 . . ?
C8A P8 C8G 105.2(12) . . ?
C8A P8 S8 105.9(10) . . ?
C8G P8 S8 102.7(9) . . ?
C8A P8 Ag08 115.9(9) . . ?
C8G P8 Ag08 109.2(8) . . ?
S8 P8 Ag08 116.6(5) . . ?
P8 S8 Ag57 110.4(6) . . ?
P8 S8 Ag07 95.2(4) . . ?
Ag57 S8 Ag07 82.3(4) . . ?
P8 S8 Ag41 94.6(5) . . ?
Ag07 S8 Ag41 76.1(3) . . ?
C8B C8A C8F 120.0 . . ?
C8B C8A P8 119.4(15) . . ?
C8F C8A P8 120.6(15) . . ?
C8C C8B C8A 120.0 . . ?
C8C C8B H8B 120.0 . . ?
C8A C8B H8B 120.0 . . ?
C8B C8C C8D 120.0 . . ?
C8B C8C H8C 120.0 . . ?
C8D C8C H8C 120.0 . . ?
C8E C8D C8C 120.0 . . ?
C8E C8D H8D 120.0 . . ?
C8C C8D H8D 120.0 . . ?
C8D C8E C8F 120.0 . . ?
C8D C8E H8E 120.0 . . ?
C8F C8E H8E 120.0 . . ?
C8E C8F C8A 120.0 . . ?
C8E C8F H8F 120.0 . . ?
C8A C8F H8F 120.0 . . ?
C8H C8G C8L 120.0 . . ?
C8H C8G P8 122.8(14) . . ?
C8L C8G P8 117.2(14) . . ?
C8I C8H C8G 120.0 . . ?
C8I C8H H8H 120.0 . . ?
C8G C8H H8H 120.0 . . ?
C8H C8I C8J 120.0 . . ?
C8H C8I H8I 120.0 . . ?
C8J C8I H8I 120.0 . . ?
C8K C8J C8I 120.0 . . ?
C8K C8J H8J 120.0 . . ?
C8I C8J H8J 120.0 . . ?
C8J C8K C8L 120.0 . . ?
C8J C8K H8K 120.0 . . ?
C8L C8K H8K 120.0 . . ?
C8K C8L C8G 120.0 . . ?
C8K C8L H8L 120.0 . . ?
C8G C8L H8L 120.0 . . ?
C9G P9 C9A 104.7(14) . . ?
C9G P9 S9 99.1(10) . . ?
C9A P9 S9 105.7(9) . . ?
C9G P9 Ag12 113.8(9) . . ?
C9A P9 Ag12 111.2(11) . . ?
S9 P9 Ag12 120.6(4) . . ?
P9 S9 Ag07 101.1(4) . . ?
P9 S9 Ag28 96.9(4) . . ?
Ag07 S9 Ag28 79.5(2) . . ?
C9B C9A C9F 120.0 . . ?
C9B C9A P9 122.7(16) . . ?
C9F C9A P9 116.9(17) . . ?
C9C C9B C9A 120.0 . . ?
C9C C9B H9B 120.0 . . ?
C9A C9B H9B 120.0 . . ?
C9B C9C C9D 120.0 . . ?
C9B C9C H9C 120.0 . . ?
C9D C9C H9C 120.0 . . ?
C9E C9D C9C 120.0 . . ?
C9E C9D H9D 120.0 . . ?
C9C C9D H9D 120.0 . . ?
C9F C9E C9D 120.0 . . ?
C9F C9E H9E 120.0 . . ?
C9D C9E H9E 120.0 . . ?
C9E C9F C9A 120.0 . . ?
C9E C9F H9F 120.0 . . ?
C9A C9F H9F 120.0 . . ?
C9H C9G C9L 120.0 . . ?
C9H C9G P9 118.3(14) . . ?
C9L C9G P9 121.4(14) . . ?
C9I C9H C9G 120.0 . . ?
C9I C9H H9H 120.0 . . ?
C9G C9H H9H 120.0 . . ?
C9J C9I C9H 120.0 . . ?
C9J C9I H9I 120.0 . . ?
C9H C9I H9I 120.0 . . ?
C9I C9J C9K 120.0 . . ?
C9I C9J H9J 120.0 . . ?
C9K C9J H9J 120.0 . . ?
C9L C9K C9J 120.0 . . ?
C9L C9K H9K 120.0 . . ?
C9J C9K H9K 120.0 . . ?
C9K C9L C9G 120.0 . . ?
C9K C9L H9L 120.0 . . ?
C9G C9L H9L 120.0 . . ?
C10G P10 C10A 105.4(18) . . ?
C10G P10 S10 103.1(14) . . ?
C10A P10 S10 104.5(9) . . ?
C10G P10 Ag04 112.3(11) . . ?
C10A P10 Ag04 113.9(9) . . ?
S10 P10 Ag04 116.4(4) . . ?
P10 S10 Ag29 98.5(4) . . ?
P10 S10 Ag05 97.3(4) . . ?
Ag29 S10 Ag05 88.1(3) . . ?
C10B C10A C10F 120.0 . . ?
C10B C10A P10 118.6(14) . . ?
C10F C10A P10 121.1(14) . . ?
C10C C10B C10A 120.0 . . ?
C10C C10B H10B 120.0 . . ?
C10A C10B H10B 120.0 . . ?
C10B C10C C10D 120.0 . . ?
C10B C10C H10C 120.0 . . ?
C10D C10C H10C 120.0 . . ?
C10E C10D C10C 120.0 . . ?
C10E C10D H10D 120.0 . . ?
C10C C10D H10D 120.0 . . ?
C10D C10E C10F 120.0 . . ?
C10D C10E H10E 120.0 . . ?
C10F C10E H10E 120.0 . . ?
C10E C10F C10A 120.0 . . ?
C10E C10F H10F 120.0 . . ?
C10A C10F H10F 120.0 . . ?
C10H C10G C10L 120.0 . . ?
C10H C10G P10 124(2) . . ?
C10L C10G P10 115(2) . . ?
C10G C10H C10I 120.0 . . ?
C10G C10H H10H 120.0 . . ?
C10I C10H H10H 120.0 . . ?
C10J C10I C10H 120.0 . . ?
C10J C10I H10I 120.0 . . ?
C10H C10I H10I 120.0 . . ?
C10I C10J C10K 120.0 . . ?
C10I C10J H10J 120.0 . . ?
C10K C10J H10J 120.0 . . ?
C10J C10K C10L 120.0 . . ?
C10J C10K H10K 120.0 . . ?
C10L C10K H10K 120.0 . . ?
C10K C10L C10G 120.0 . . ?
C10K C10L H10L 120.0 . . ?
C10G C10L H10L 120.0 . . ?
C11A P11 C11G 104.4(10) . . ?
C11A P11 S11 104.3(8) . . ?
C11G P11 S11 105.5(7) . . ?
C11A P11 Ag11 115.9(8) . . ?
C11G P11 Ag11 103.7(7) . . ?
S11 P11 Ag11 121.3(3) . . ?
P11 S11 Ag30 105.1(3) . . ?
P11 S11 Ag05 91.9(3) . . ?
Ag30 S11 Ag05 75.2(2) . . ?
C11B C11A C11F 120.0 . . ?
C11B C11A P11 115.7(12) . . ?
C11F C11A P11 124.1(12) . . ?
C11A C11B C11C 120.0 . . ?
C11A C11B H11B 120.0 . . ?
C11C C11B H11B 120.0 . . ?
C11D C11C C11B 120.0 . . ?
C11D C11C H11C 120.0 . . ?
C11B C11C H11C 120.0 . . ?
C11C C11D C11E 120.0 . . ?
C11C C11D H11D 120.0 . . ?
C11E C11D H11D 120.0 . . ?
C11F C11E C11D 120.0 . . ?
C11F C11E H11E 120.0 . . ?
C11D C11E H11E 120.0 . . ?
C11E C11F C11A 120.0 . . ?
C11E C11F H11F 120.0 . . ?
C11A C11F H11F 120.0 . . ?
C11H C11G C11L 120.0 . . ?
C11H C11G P11 117.9(10) . . ?
C11L C11G P11 121.5(11) . . ?
C11I C11H C11G 120.0 . . ?
C11I C11H H11H 120.0 . . ?
C11G C11H H11H 120.0 . . ?
C11J C11I C11H 120.0 . . ?
C11J C11I H11I 120.0 . . ?
C11H C11I H11I 120.0 . . ?
C11I C11J C11K 120.0 . . ?
C11I C11J H11J 120.0 . . ?
C11K C11J H11J 120.0 . . ?
C11L C11K C11J 120.0 . . ?
C11L C11K H11K 120.0 . . ?
C11J C11K H11K 120.0 . . ?
C11K C11L C11G 120.0 . . ?
C11K C11L H11L 120.0 . . ?
C11G C11L H11L 120.0 . . ?
C12A P12 C12G 103.2(11) . . ?
C12A P12 S12 105.5(7) . . ?
C12G P12 S12 106.5(11) . . ?
C12A P12 Ag06 114.8(8) . . ?
C12G P12 Ag06 106.2(9) . . ?
S12 P12 Ag06 119.2(4) . . ?
P12 S12 Ag31 101.8(3) . . ?
P12 S12 Ag05 92.6(3) . . ?
Ag31 S12 Ag05 88.9(2) . . ?
C12B C12A C12F 120.0 . . ?
C12B C12A P12 121.1(12) . . ?
C12F C12A P12 118.8(12) . . ?
C12C C12B C12A 120.0 . . ?
C12C C12B H12B 120.0 . . ?
C12A C12B H12B 120.0 . . ?
C12B C12C C12D 120.0 . . ?
C12B C12C H12C 120.0 . . ?
C12D C12C H12C 120.0 . . ?
C12E C12D C12C 120.0 . . ?
C12E C12D H12D 120.0 . . ?
C12C C12D H12D 120.0 . . ?
C12D C12E C12F 120.0 . . ?
C12D C12E H12E 120.0 . . ?
C12F C12E H12E 120.0 . . ?
C12E C12F C12A 120.0 . . ?
C12E C12F H12F 120.0 . . ?
C12A C12F H12F 120.0 . . ?
C12H C12G C12L 120.0 . . ?
C12H C12G P12 116.9(14) . . ?
C12L C12G P12 123.1(14) . . ?
C12I C12H C12G 120.0 . . ?
C12I C12H H12H 120.0 . . ?
C12G C12H H12H 120.0 . . ?
C12H C12I C12J 120.0 . . ?
C12H C12I H12I 120.0 . . ?
C12J C12I H12I 120.0 . . ?
C12K C12J C12I 120.0 . . ?
C12K C12J H12J 120.0 . . ?
C12I C12J H12J 120.0 . . ?
C12L C12K C12J 120.0 . . ?
C12L C12K H12K 120.0 . . ?
C12J C12K H12K 120.0 . . ?
C12K C12L C12G 120.0 . . ?
C12K C12L H12L 120.0 . . ?
C12G C12L H12L 120.0 . . ?
C13G P13 C13A 105.3(9) . . ?
C13G P13 S13 101.1(7) . . ?
C13A P13 S13 103.4(7) . . ?
C13G P13 Ag09 111.9(6) . . ?
C13A P13 Ag09 114.2(7) . . ?
S13 P13 Ag09 119.3(3) . . ?
P13 S13 Ag32 104.1(3) . . ?
P13 S13 Ag13 98.2(3) . . ?
Ag32 S13 Ag13 80.8(2) . . ?
C13B C13A C13F 120.0 . . ?
C13B C13A P13 122.9(11) . . ?
C13F C13A P13 117.0(11) . . ?
C13A C13B C13C 120.0 . . ?
C13A C13B H13B 120.0 . . ?
C13C C13B H13B 120.0 . . ?
C13D C13C C13B 120.0 . . ?
C13D C13C H13C 120.0 . . ?
C13B C13C H13C 120.0 . . ?
C13E C13D C13C 120.0 . . ?
C13E C13D H13D 120.0 . . ?
C13C C13D H13D 120.0 . . ?
C13D C13E C13F 120.0 . . ?
C13D C13E H13E 120.0 . . ?
C13F C13E H13E 120.0 . . ?
C13E C13F C13A 120.0 . . ?
C13E C13F H13F 120.0 . . ?
C13A C13F H13F 120.0 . . ?
C13H C13G C13L 120.0 . . ?
C13H C13G P13 123.4(9) . . ?
C13L C13G P13 116.5(9) . . ?
C13G C13H C13I 120.0 . . ?
C13G C13H H13H 120.0 . . ?
C13I C13H H13H 120.0 . . ?
C13J C13I C13H 120.0 . . ?
C13J C13I H13I 120.0 . . ?
C13H C13I H13I 120.0 . . ?
C13I C13J C13K 120.0 . . ?
C13I C13J H13J 120.0 . . ?
C13K C13J H13J 120.0 . . ?
C13J C13K C13L 120.0 . . ?
C13J C13K H13K 120.0 . . ?
C13L C13K H13K 120.0 . . ?
C13K C13L C13G 120.0 . . ?
C13K C13L H13L 120.0 . . ?
C13G C13L H13L 120.0 . . ?
C14A P14 C14G 104.8(11) . . ?
C14A P14 S14 104.6(9) . . ?
C14G P14 S14 104.5(7) . . ?
C14A P14 Ag20 113.5(8) . . ?
C14G P14 Ag20 105.5(7) . . ?
S14 P14 Ag20 122.3(4) . . ?
P14 S14 Ag33 100.3(4) . . ?
P14 S14 Ag13 96.2(4) . . ?
Ag33 S14 Ag13 76.9(2) . . ?
C14B C14A C14F 120.0 . . ?
C14B C14A P14 118.7(13) . . ?
C14F C14A P14 121.2(13) . . ?
C14A C14B C14C 120.0 . . ?
C14A C14B H14B 120.0 . . ?
C14C C14B H14B 120.0 . . ?
C14D C14C C14B 120.0 . . ?
C14D C14C H14C 120.0 . . ?
C14B C14C H14C 120.0 . . ?
C14E C14D C14C 120.0 . . ?
C14E C14D H14D 120.0 . . ?
C14C C14D H14D 120.0 . . ?
C14D C14E C14F 120.0 . . ?
C14D C14E H14E 120.0 . . ?
C14F C14E H14E 120.0 . . ?
C14E C14F C14A 120.0 . . ?
C14E C14F H14F 120.0 . . ?
C14A C14F H14F 120.0 . . ?
C14H C14G C14L 120.0 . . ?
C14H C14G P14 118.5(10) . . ?
C14L C14G P14 120.8(10) . . ?
C14I C14H C14G 120.0 . . ?
C14I C14H H14H 120.0 . . ?
C14G C14H H14H 120.0 . . ?
C14H C14I C14J 120.0 . . ?
C14H C14I H14I 120.0 . . ?
C14J C14I H14I 120.0 . . ?
C14I C14J C14K 120.0 . . ?
C14I C14J H14J 120.0 . . ?
C14K C14J H14J 120.0 . . ?
C14J C14K C14L 120.0 . . ?
C14J C14K H14K 120.0 . . ?
C14L C14K H14K 120.0 . . ?
C14K C14L C14G 120.0 . . ?
C14K C14L H14L 120.0 . . ?
C14G C14L H14L 120.0 . . ?
C15G P15 C15A 102.9(12) . . ?
C15G P15 S15 103.9(9) . . ?
C15A P15 S15 102.5(8) . . ?
C15G P15 Ag14 113.2(9) . . ?
C15A P15 Ag14 113.0(8) . . ?
S15 P15 Ag14 119.3(4) . . ?
P15 S15 Ag58 101.3(6) . . ?
P15 S15 Ag42 100.5(3) . . ?
P15 S15 Ag13 96.3(3) . . ?
Ag58 S15 Ag13 115.7(6) . . ?
Ag42 S15 Ag13 84.6(3) . . ?
C15B C15A C15F 120.0 . . ?
C15B C15A P15 120.5(12) . . ?
C15F C15A P15 119.5(12) . . ?
C15A C15B C15C 120.0 . . ?
C15A C15B H15B 120.0 . . ?
C15C C15B H15B 120.0 . . ?
C15D C15C C15B 120.0 . . ?
C15D C15C H15C 120.0 . . ?
C15B C15C H15C 120.0 . . ?
C15E C15D C15C 120.0 . . ?
C15E C15D H15D 120.0 . . ?
C15C C15D H15D 120.0 . . ?
C15D C15E C15F 120.0 . . ?
C15D C15E H15E 120.0 . . ?
C15F C15E H15E 120.0 . . ?
C15E C15F C15A 120.0 . . ?
C15E C15F H15F 120.0 . . ?
C15A C15F H15F 120.0 . . ?
C15H C15G C15L 120.0 . . ?
C15H C15G P15 122.9(15) . . ?
C15L C15G P15 117.1(15) . . ?
C15G C15H C15I 120.0 . . ?
C15G C15H H15H 120.0 . . ?
C15I C15H H15H 120.0 . . ?
C15H C15I C15J 120.0 . . ?
C15H C15I H15I 120.0 . . ?
C15J C15I H15I 120.0 . . ?
C15K C15J C15I 120.0 . . ?
C15K C15J H15J 120.0 . . ?
C15I C15J H15J 120.0 . . ?
C15L C15K C15J 120.0 . . ?
C15L C15K H15K 120.0 . . ?
C15J C15K H15K 120.0 . . ?
C15K C15L C15G 120.0 . . ?
C15K C15L H15L 120.0 . . ?
C15G C15L H15L 120.0 . . ?
C16G P16 C16A 101.2(12) . . ?
C16G P16 S16 102.7(9) . . ?
C16A P16 S16 103.7(9) . . ?
C16G P16 Ag14 119.6(9) . . ?
C16A P16 Ag14 110.1(8) . . ?
S16 P16 Ag14 117.3(4) . . ?
P16 S16 Ag34 102.7(4) . . ?
P16 S16 Ag15 91.1(3) . . ?
Ag34 S16 Ag15 79.6(2) . . ?
C16B C16A C16F 120.0 . . ?
C16B C16A P16 116.1(12) . . ?
C16F C16A P16 123.6(12) . . ?
C16A C16B C16C 120.0 . . ?
C16A C16B H16B 120.0 . . ?
C16C C16B H16B 120.0 . . ?
C16B C16C C16D 120.0 . . ?
C16B C16C H16C 120.0 . . ?
C16D C16C H16C 120.0 . . ?
C16E C16D C16C 120.0 . . ?
C16E C16D H16D 120.0 . . ?
C16C C16D H16D 120.0 . . ?
C16D C16E C16F 120.0 . . ?
C16D C16E H16E 120.0 . . ?
C16F C16E H16E 120.0 . . ?
C16E C16F C16A 120.0 . . ?
C16E C16F H16F 120.0 . . ?
C16A C16F H16F 120.0 . . ?
C16H C16G C16L 120.0 . . ?
C16H C16G P16 114.3(14) . . ?
C16L C16G P16 125.7(14) . . ?
C16I C16H C16G 120.0 . . ?
C16I C16H H16H 120.0 . . ?
C16G C16H H16H 120.0 . . ?
C16J C16I C16H 120.0 . . ?
C16J C16I H16I 120.0 . . ?
C16H C16I H16I 120.0 . . ?
C16I C16J C16K 120.0 . . ?
C16I C16J H16J 120.0 . . ?
C16K C16J H16J 120.0 . . ?
C16L C16K C16J 120.0 . . ?
C16L C16K H16K 120.0 . . ?
C16J C16K H16K 120.0 . . ?
C16K C16L C16G 120.0 . . ?
C16K C16L H16L 120.0 . . ?
C16G C16L H16L 120.0 . . ?
C17A P17 C17G 105.8(14) . . ?
C17A P17 S17 102.8(9) . . ?
C17G P17 S17 104.8(10) . . ?
C17A P17 Ag16 113.5(8) . . ?
C17G P17 Ag16 112.3(10) . . ?
S17 P17 Ag16 116.5(5) . . ?
P17 S17 Ag35 98.9(4) . . ?
P17 S17 Ag15 101.7(4) . . ?
Ag35 S17 Ag15 87.3(3) . . ?
C17B C17A C17F 120.0 . . ?
C17B C17A P17 122.9(14) . . ?
C17F C17A P17 117.0(14) . . ?
C17A C17B C17C 120.0 . . ?
C17A C17B H17B 120.0 . . ?
C17C C17B H17B 120.0 . . ?
C17D C17C C17B 120.0 . . ?
C17D C17C H17C 120.0 . . ?
C17B C17C H17C 120.0 . . ?
C17C C17D C17E 120.0 . . ?
C17C C17D H17D 120.0 . . ?
C17E C17D H17D 120.0 . . ?
C17F C17E C17D 120.0 . . ?
C17F C17E H17E 120.0 . . ?
C17D C17E H17E 120.0 . . ?
C17E C17F C17A 120.0 . . ?
C17E C17F H17F 120.0 . . ?
C17A C17F H17F 120.0 . . ?
C17H C17G C17L 120.0 . . ?
C17H C17G P17 118.6(16) . . ?
C17L C17G P17 121.4(16) . . ?
C17I C17H C17G 120.0 . . ?
C17I C17H H17H 120.0 . . ?
C17G C17H H17H 120.0 . . ?
C17H C17I C17J 120.0 . . ?
C17H C17I H17I 120.0 . . ?
C17J C17I H17I 120.0 . . ?
C17K C17J C17I 120.0 . . ?
C17K C17J H17J 120.0 . . ?
C17I C17J H17J 120.0 . . ?
C17J C17K C17L 120.0 . . ?
C17J C17K H17K 120.0 . . ?
C17L C17K H17K 120.0 . . ?
C17K C17L C17G 120.0 . . ?
C17K C17L H17L 120.0 . . ?
C17G C17L H17L 120.0 . . ?
C18G P18 C18A 102.7(15) . . ?
C18G P18 S18 104.4(12) . . ?
C18A P18 S18 106.5(10) . . ?
C18G P18 Ag10 109.1(12) . . ?
C18A P18 Ag10 114.2(9) . . ?
S18 P18 Ag10 118.4(6) . . ?
C18G P18 Ag60 137.5(13) . . ?
C18A P18 Ag60 103.0(10) . . ?
S18 P18 Ag60 35.4(5) . . ?
Ag10 P18 Ag60 90.2(5) . . ?
Ag60 S18 P18 91.2(8) . . ?
Ag60 S18 Ag15 101.6(9) . . ?
P18 S18 Ag15 94.9(5) . . ?
P18 S18 Ag43 103.7(5) . . ?
Ag15 S18 Ag43 138.3(5) . . ?
C18B C18A C18F 120.0 . . ?
C18B C18A P18 117.6(14) . . ?
C18F C18A P18 122.3(14) . . ?
C18A C18B C18C 120.0 . . ?
C18A C18B H18B 120.0 . . ?
C18C C18B H18B 120.0 . . ?
C18B C18C C18D 120.0 . . ?
C18B C18C H18C 120.0 . . ?
C18D C18C H18C 120.0 . . ?
C18C C18D C18E 120.0 . . ?
C18C C18D H18D 120.0 . . ?
C18E C18D H18D 120.0 . . ?
C18F C18E C18D 120.0 . . ?
C18F C18E H18E 120.0 . . ?
C18D C18E H18E 120.0 . . ?
C18E C18F C18A 120.0 . . ?
C18E C18F H18F 120.0 . . ?
C18A C18F H18F 120.0 . . ?
C18H C18G C18L 120.0 . . ?
C18H C18G P18 119(2) . . ?
C18L C18G P18 121(2) . . ?
C18G C18H C18I 120.0 . . ?
C18G C18H H18H 120.0 . . ?
C18I C18H H18H 120.0 . . ?
C18J C18I C18H 120.0 . . ?
C18J C18I H18I 120.0 . . ?
C18H C18I H18I 120.0 . . ?
C18I C18J C18K 120.0 . . ?
C18I C18J H18J 120.0 . . ?
C18K C18J H18J 120.0 . . ?
C18J C18K C18L 120.0 . . ?
C18J C18K H18K 120.0 . . ?
C18L C18K H18K 120.0 . . ?
C18K C18L C18G 120.0 . . ?
C18K C18L H18L 120.0 . . ?
C18G C18L H18L 120.0 . . ?
C19G P19 C19A 107.9(9) . . ?
C19G P19 S19 105.6(8) . . ?
C19A P19 S19 102.1(7) . . ?
C19G P19 Ag11 105.4(8) . . ?
C19A P19 Ag11 114.4(7) . . ?
S19 P19 Ag11 120.7(3) . . ?
P19 S19 Ag36 105.7(4) . . ?
P19 S19 Ag17 100.3(4) . . ?
Ag36 S19 Ag17 76.5(2) . . ?
C19B C19A C19F 120.0 . . ?
C19B C19A P19 121.9(11) . . ?
C19F C19A P19 118.1(11) . . ?
C19A C19B C19C 120.0 . . ?
C19A C19B H19B 120.0 . . ?
C19C C19B H19B 120.0 . . ?
C19B C19C C19D 120.0 . . ?
C19B C19C H19C 120.0 . . ?
C19D C19C H19C 120.0 . . ?
C19E C19D C19C 120.0 . . ?
C19E C19D H19D 120.0 . . ?
C19C C19D H19D 120.0 . . ?
C19D C19E C19F 120.0 . . ?
C19D C19E H19E 120.0 . . ?
C19F C19E H19E 120.0 . . ?
C19E C19F C19A 120.0 . . ?
C19E C19F H19F 120.0 . . ?
C19A C19F H19F 120.0 . . ?
C19H C19G C19L 120.0 . . ?
C19H C19G P19 120.8(11) . . ?
C19L C19G P19 119.1(11) . . ?
C19G C19H C19I 120.0 . . ?
C19G C19H H19H 120.0 . . ?
C19I C19H H19H 120.0 . . ?
C19J C19I C19H 120.0 . . ?
C19J C19I H19I 120.0 . . ?
C19H C19I H19I 120.0 . . ?
C19I C19J C19K 120.0 . . ?
C19I C19J H19J 120.0 . . ?
C19K C19J H19J 120.0 . . ?
C19L C19K C19J 120.0 . . ?
C19L C19K H19K 120.0 . . ?
C19J C19K H19K 120.0 . . ?
C19K C19L C19G 120.0 . . ?
C19K C19L H19L 120.0 . . ?
C19G C19L H19L 120.0 . . ?
C20A P20 C20G 99.4(14) . . ?
C20A P20 S20 106.1(10) . . ?
C20G P20 S20 107.4(10) . . ?
C20A P20 Ag16 116.0(8) . . ?
C20G P20 Ag16 113.5(10) . . ?
S20 P20 Ag16 113.3(4) . . ?
P20 S20 Ag59 124.2(7) . . ?
P20 S20 Ag17 94.2(4) . . ?
Ag59 S20 Ag17 80.2(5) . . ?
P20 S20 Ag43 88.9(4) . . ?
Ag17 S20 Ag43 121.7(4) . . ?
C20B C20A C20F 120.0 . . ?
C20B C20A P20 118.8(15) . . ?
C20F C20A P20 121.2(15) . . ?
C20C C20B C20A 120.0 . . ?
C20C C20B H20B 120.0 . . ?
C20A C20B H20B 120.0 . . ?
C20D C20C C20B 120.0 . . ?
C20D C20C H20C 120.0 . . ?
C20B C20C H20C 120.0 . . ?
C20C C20D C20E 120.0 . . ?
C20C C20D H20D 120.0 . . ?
C20E C20D H20D 120.0 . . ?
C20F C20E C20D 120.0 . . ?
C20F C20E H20E 120.0 . . ?
C20D C20E H20E 120.0 . . ?
C20E C20F C20A 120.0 . . ?
C20E C20F H20F 120.0 . . ?
C20A C20F H20F 120.0 . . ?
C20H C20G C20L 120.0 . . ?
C20H C20G P20 118.3(17) . . ?
C20L C20G P20 121.2(17) . . ?
C20G C20H C20I 120.0 . . ?
C20G C20H H20H 120.0 . . ?
C20I C20H H20H 120.0 . . ?
C20J C20I C20H 120.0 . . ?
C20J C20I H20I 120.0 . . ?
C20H C20I H20I 120.0 . . ?
C20I C20J C20K 120.0 . . ?
C20I C20J H20J 120.0 . . ?
C20K C20J H20J 120.0 . . ?
C20J C20K C20L 120.0 . . ?
C20J C20K H20K 120.0 . . ?
C20L C20K H20K 120.0 . . ?
C20K C20L C20G 120.0 . . ?
C20K C20L H20L 120.0 . . ?
C20G C20L H20L 120.0 . . ?
C21G P21 C21A 105.7(12) . . ?
C21G P21 S21 102.1(11) . . ?
C21A P21 S21 108.5(9) . . ?
C21G P21 Ag18 112.1(9) . . ?
C21A P21 Ag18 111.7(10) . . ?
S21 P21 Ag18 115.9(4) . . ?
P21 S21 Ag44 89.8(4) . . ?
P21 S21 Ag17 99.1(4) . . ?
Ag44 S21 Ag17 78.8(3) . . ?
C21B C21A C21F 120.0 . . ?
C21B C21A P21 120.4(14) . . ?
C21F C21A P21 119.6(14) . . ?
C21C C21B C21A 120.0 . . ?
C21C C21B H21B 120.0 . . ?
C21A C21B H21B 120.0 . . ?
C21B C21C C21D 120.0 . . ?
C21B C21C H21C 120.0 . . ?
C21D C21C H21C 120.0 . . ?
C21C C21D C21E 120.0 . . ?
C21C C21D H21D 120.0 . . ?
C21E C21D H21D 120.0 . . ?
C21F C21E C21D 120.0 . . ?
C21F C21E H21E 120.0 . . ?
C21D C21E H21E 120.0 . . ?
C21E C21F C21A 120.0 . . ?
C21E C21F H21F 120.0 . . ?
C21A C21F H21F 120.0 . . ?
C21H C21G C21L 120.0 . . ?
C21H C21G P21 118.8(14) . . ?
C21L C21G P21 121.2(14) . . ?
C21G C21H C21I 120.0 . . ?
C21G C21H H21H 120.0 . . ?
C21I C21H H21H 120.0 . . ?
C21H C21I C21J 120.0 . . ?
C21H C21I H21I 120.0 . . ?
C21J C21I H21I 120.0 . . ?
C21I C21J C21K 120.0 . . ?
C21I C21J H21J 120.0 . . ?
C21K C21J H21J 120.0 . . ?
C21L C21K C21J 120.0 . . ?
C21L C21K H21K 120.0 . . ?
C21J C21K H21K 120.0 . . ?
C21K C21L C21G 120.0 . . ?
C21K C21L H21L 120.0 . . ?
C21G C21L H21L 120.0 . . ?
C22G P22 C22A 104.2(11) . . ?
C22G P22 S22 106.1(9) . . ?
C22A P22 S22 103.6(10) . . ?
C22G P22 Ag18 111.8(8) . . ?
C22A P22 Ag18 109.7(8) . . ?
S22 P22 Ag18 120.1(4) . . ?
P22 S22 Ag37 101.3(4) . . ?
P22 S22 Ag19 96.0(4) . . ?
Ag37 S22 Ag19 75.2(2) . . ?
C22B C22A C22F 120.0 . . ?
C22B C22A P22 118.2(13) . . ?
C22F C22A P22 121.8(13) . . ?
C22A C22B C22C 120.0 . . ?
C22A C22B H22B 120.0 . . ?
C22C C22B H22B 120.0 . . ?
C22B C22C C22D 120.0 . . ?
C22B C22C H22C 120.0 . . ?
C22D C22C H22C 120.0 . . ?
C22E C22D C22C 120.0 . . ?
C22E C22D H22D 120.0 . . ?
C22C C22D H22D 120.0 . . ?
C22D C22E C22F 120.0 . . ?
C22D C22E H22E 120.0 . . ?
C22F C22E H22E 120.0 . . ?
C22E C22F C22A 120.0 . . ?
C22E C22F H22F 120.0 . . ?
C22A C22F H22F 120.0 . . ?
C22H C22G C22L 120.0 . . ?
C22H C22G P22 118.1(12) . . ?
C22L C22G P22 121.8(12) . . ?
C22G C22H C22I 120.0 . . ?
C22G C22H H22H 120.0 . . ?
C22I C22H H22H 120.0 . . ?
C22J C22I C22H 120.0 . . ?
C22J C22I H22I 120.0 . . ?
C22H C22I H22I 120.0 . . ?
C22I C22J C22K 120.0 . . ?
C22I C22J H22J 120.0 . . ?
C22K C22J H22J 120.0 . . ?
C22J C22K C22L 120.0 . . ?
C22J C22K H22K 120.0 . . ?
C22L C22K H22K 120.0 . . ?
C22K C22L C22G 120.0 . . ?
C22K C22L H22L 120.0 . . ?
C22G C22L H22L 120.0 . . ?
C23A P23 C23G 102.3(11) . . ?
C23A P23 S23 103.9(8) . . ?
C23G P23 S23 105.1(9) . . ?
C23A P23 Ag20 115.0(7) . . ?
C23G P23 Ag20 112.0(9) . . ?
S23 P23 Ag20 117.1(4) . . ?
P23 S23 Ag38 96.2(4) . . ?
P23 S23 Ag19 96.1(4) . . ?
Ag38 S23 Ag19 75.6(3) . . ?
C23B C23A C23F 120.0 . . ?
C23B C23A P23 116.7(11) . . ?
C23F C23A P23 123.1(11) . . ?
C23A C23B C23C 120.0 . . ?
C23A C23B H23B 120.0 . . ?
C23C C23B H23B 120.0 . . ?
C23D C23C C23B 120.0 . . ?
C23D C23C H23C 120.0 . . ?
C23B C23C H23C 120.0 . . ?
C23C C23D C23E 120.0 . . ?
C23C C23D H23D 120.0 . . ?
C23E C23D H23D 120.0 . . ?
C23D C23E C23F 120.0 . . ?
C23D C23E H23E 120.0 . . ?
C23F C23E H23E 120.0 . . ?
C23E C23F C23A 120.0 . . ?
C23E C23F H23F 120.0 . . ?
C23A C23F H23F 120.0 . . ?
C23H C23G C23L 120.0 . . ?
C23H C23G P23 121.6(13) . . ?
C23L C23G P23 118.2(13) . . ?
C23G C23H C23I 120.0 . . ?
C23G C23H H23H 120.0 . . ?
C23I C23H H23H 120.0 . . ?
C23J C23I C23H 120.0 . . ?
C23J C23I H23I 120.0 . . ?
C23H C23I H23I 120.0 . . ?
C23I C23J C23K 120.0 . . ?
C23I C23J H23J 120.0 . . ?
C23K C23J H23J 120.0 . . ?
C23L C23K C23J 120.0 . . ?
C23L C23K H23K 120.0 . . ?
C23J C23K H23K 120.0 . . ?
C23K C23L C23G 120.0 . . ?
C23K C23L H23L 120.0 . . ?
C23G C23L H23L 120.0 . . ?
C24A P24 C24G 99.7(11) . . ?
C24A P24 S24 105.8(7) . . ?
C24G P24 S24 105.4(11) . . ?
C24A P24 Ag12 117.0(7) . . ?
C24G P24 Ag12 110.4(9) . . ?
S24 P24 Ag12 116.7(4) . . ?
P24 S24 Ag39 97.1(4) . . ?
P24 S24 Ag19 94.3(4) . . ?
Ag39 S24 Ag19 91.0(3) . . ?
C24B C24A C24F 120.0 . . ?
C24B C24A P24 117.8(11) . . ?
C24F C24A P24 122.0(11) . . ?
C24C C24B C24A 120.0 . . ?
C24C C24B H24B 120.0 . . ?
C24A C24B H24B 120.0 . . ?
C24B C24C C24D 120.0 . . ?
C24B C24C H24C 120.0 . . ?
C24D C24C H24C 120.0 . . ?
C24E C24D C24C 120.0 . . ?
C24E C24D H24D 120.0 . . ?
C24C C24D H24D 120.0 . . ?
C24F C24E C24D 120.0 . . ?
C24F C24E H24E 120.0 . . ?
C24D C24E H24E 120.0 . . ?
C24E C24F C24A 120.0 . . ?
C24E C24F H24F 120.0 . . ?
C24A C24F H24F 120.0 . . ?
C24H C24G C24L 120.0 . . ?
C24H C24G P24 125.7(15) . . ?
C24L C24G P24 114.3(15) . . ?
C24I C24H C24G 120.0 . . ?
C24I C24H H24H 120.0 . . ?
C24G C24H H24H 120.0 . . ?
C24H C24I C24J 120.0 . . ?
C24H C24I H24I 120.0 . . ?
C24J C24I H24I 120.0 . . ?
C24I C24J C24K 120.0 . . ?
C24I C24J H24J 120.0 . . ?
C24K C24J H24J 120.0 . . ?
C24J C24K C24L 120.0 . . ?
C24J C24K H24K 120.0 . . ?
C24L C24K H24K 120.0 . . ?
C24K C24L C24G 120.0 . . ?
C24K C24L H24L 120.0 . . ?
C24G C24L H24L 120.0 . . ?
 
loop_
 _geom_torsion_atom_site_label_1
 _geom_torsion_atom_site_label_2
 _geom_torsion_atom_site_label_3
 _geom_torsion_atom_site_label_4
 _geom_torsion
 _geom_torsion_site_symmetry_1
 _geom_torsion_site_symmetry_2
 _geom_torsion_site_symmetry_3
 _geom_torsion_site_symmetry_4
 _geom_torsion_publ_flag
Ag21 Ag63 S28 Ag27 -77.1(7) . . . . ?
Ag66 Ag63 S28 Ag27 55.6(6) . . . . ?
Ag65 Ag63 S28 Ag27 116.5(6) . . . . ?
Ag22 Ag63 S28 Ag27 178.5(7) . . . . ?
Ag23 Ag63 S28 Ag27 -175.4(7) . . . . ?
Ag21 Ag63 S28 Ag22 104.4(6) . . . . ?
Ag66 Ag63 S28 Ag22 -122.9(6) . . . . ?
Ag65 Ag63 S28 Ag22 -62.0(5) . . . . ?
Ag23 Ag63 S28 Ag22 6.1(10) . . . . ?
Ag21 Ag63 S28 Ag08 19.6(10) . . . . ?
Ag66 Ag63 S28 Ag08 152.3(9) . . . . ?
Ag65 Ag63 S28 Ag08 -146.8(6) . . . . ?
Ag22 Ag63 S28 Ag08 -84.8(6) . . . . ?
Ag23 Ag63 S28 Ag08 -78.6(12) . . . . ?
Ag21 Ag63 S28 Ag66 -132.7(7) . . . . ?
Ag65 Ag63 S28 Ag66 60.9(6) . . . . ?
Ag22 Ag63 S28 Ag66 122.9(6) . . . . ?
Ag23 Ag63 S28 Ag66 129.0(10) . . . . ?
Ag66 Ag63 S28 Ag21 132.7(7) . . . . ?
Ag65 Ag63 S28 Ag21 -166.4(8) . . . . ?
Ag22 Ag63 S28 Ag21 -104.4(6) . . . . ?
Ag23 Ag63 S28 Ag21 -98.2(10) . . . . ?
S28 Ag55 S43 Ag54 -118.6(8) . . . . ?
S29 Ag55 S43 Ag54 123.3(8) . . . . ?
Ag52 Ag55 S43 Ag54 -51.0(7) . . . . ?
Ag22 Ag55 S43 Ag54 -172.5(8) . . . . ?
Ag56 Ag55 S43 Ag54 10.7(8) . . . . ?
Ag50 Ag55 S43 Ag54 66.2(7) . . . . ?
Ag51 Ag55 S43 Ag54 -43.6(13) . . . . ?
Ag53 Ag55 S43 Ag54 67.2(10) . . . . ?
Ag41 Ag55 S43 Ag54 -110.8(9) . . . . ?
S28 Ag55 S43 Ag50 175.2(3) . . . . ?
S29 Ag55 S43 Ag50 57.1(3) . . . . ?
Ag52 Ag55 S43 Ag50 -117.2(3) . . . . ?
Ag22 Ag55 S43 Ag50 121.2(2) . . . . ?
Ag56 Ag55 S43 Ag50 -55.5(3) . . . . ?
Ag51 Ag55 S43 Ag50 -109.8(6) . . . . ?
Ag53 Ag55 S43 Ag50 1.0(5) . . . . ?
Ag54 Ag55 S43 Ag50 -66.2(7) . . . . ?
Ag41 Ag55 S43 Ag50 -177.1(4) . . . . ?
S28 Ag55 S43 Ag41 -7.7(4) . . . . ?
S29 Ag55 S43 Ag41 -125.8(3) . . . . ?
Ag52 Ag55 S43 Ag41 59.9(3) . . . . ?
Ag22 Ag55 S43 Ag41 -61.7(3) . . . . ?
Ag56 Ag55 S43 Ag41 121.6(3) . . . . ?
Ag50 Ag55 S43 Ag41 177.1(4) . . . . ?
Ag51 Ag55 S43 Ag41 67.3(8) . . . . ?
Ag53 Ag55 S43 Ag41 178.0(2) . . . . ?
Ag54 Ag55 S43 Ag41 110.8(9) . . . . ?
S28 Ag55 S43 Ag52 -67.6(3) . . . . ?
S29 Ag55 S43 Ag52 174.3(3) . . . . ?
Ag22 Ag55 S43 Ag52 -121.6(2) . . . . ?
Ag56 Ag55 S43 Ag52 61.7(2) . . . . ?
Ag50 Ag55 S43 Ag52 117.2(3) . . . . ?
Ag51 Ag55 S43 Ag52 7.4(7) . . . . ?
Ag53 Ag55 S43 Ag52 118.2(4) . . . . ?
Ag54 Ag55 S43 Ag52 51.0(7) . . . . ?
Ag41 Ag55 S43 Ag52 -59.9(3) . . . . ?
S29 Ag65 S43 Ag66 -141.6(10) . . . . ?
Ag63 Ag65 S43 Ag66 -48.4(6) . . . . ?
Ag33 Ag65 S43 Ag66 -172.1(6) . . . . ?
Ag64 Ag65 S43 Ag66 135.4(6) . . . . ?
Ag22 Ag65 S43 Ag66 -97.4(5) . . . . ?
S25 Ag51 S44 Ag56 -132.4(7) . . . . ?
S26 Ag51 S44 Ag56 113.0(6) . . . . ?
Ag52 Ag51 S44 Ag56 4.6(7) . . . . ?
Ag46 Ag51 S44 Ag56 61.3(5) . . . . ?
Ag55 Ag51 S44 Ag56 -48.8(5) . . . . ?
Ag24 Ag51 S44 Ag56 166.5(6) . . . . ?
Ag27 Ag51 S44 Ag56 14(3) . . . . ?
Ag21 Ag51 S44 Ag56 -129.9(4) . . . . ?
S26 Ag51 S44 S25 -114.6(4) . . . . ?
Ag52 Ag51 S44 S25 137.0(3) . . . . ?
Ag46 Ag51 S44 S25 -166.3(3) . . . . ?
Ag55 Ag51 S44 S25 83.6(3) . . . . ?
Ag56 Ag51 S44 S25 132.4(7) . . . . ?
Ag24 Ag51 S44 S25 -61.1(3) . . . . ?
Ag27 Ag51 S44 S25 147(3) . . . . ?
Ag21 Ag51 S44 S25 2.5(5) . . . . ?
S25 Ag51 S44 Ag53 -55.4(6) . . . . ?
S26 Ag51 S44 Ag53 -170.0(8) . . . . ?
Ag52 Ag51 S44 Ag53 81.6(7) . . . . ?
Ag46 Ag51 S44 Ag53 138.3(7) . . . . ?
Ag55 Ag51 S44 Ag53 28.2(6) . . . . ?
Ag56 Ag51 S44 Ag53 77.0(7) . . . . ?
Ag24 Ag51 S44 Ag53 -116.5(7) . . . . ?
Ag27 Ag51 S44 Ag53 91(3) . . . . ?
Ag21 Ag51 S44 Ag53 -52.9(8) . . . . ?
C1G P1 C1A C1B 72.7(17) . . . . ?
S1 P1 C1A C1B -33.7(14) . . . . ?
Ag08 P1 C1A C1B -163.9(11) . . . . ?
C1G P1 C1A C1F -108.2(16) . . . . ?
S1 P1 C1A C1F 145.4(12) . . . . ?
Ag08 P1 C1A C1F 15.3(15) . . . . ?
C1F C1A C1B C1C 0.0 . . . . ?
P1 C1A C1B C1C 179.1(18) . . . . ?
C1A C1B C1C C1D 0.0 . . . . ?
C1B C1C C1D C1E 0.0 . . . . ?
C1C C1D C1E C1F 0.0 . . . . ?
C1D C1E C1F C1A 0.0 . . . . ?
C1B C1A C1F C1E 0.0 . . . . ?
P1 C1A C1F C1E -179.1(17) . . . . ?
C1A P1 C1G C1H 155.3(17) . . . . ?
S1 P1 C1G C1H -96.9(16) . . . . ?
Ag08 P1 C1G C1H 34.3(19) . . . . ?
C1A P1 C1G C1L -21(2) . . . . ?
S1 P1 C1G C1L 87(2) . . . . ?
Ag08 P1 C1G C1L -142.2(17) . . . . ?
C1L C1G C1H C1I 0.0 . . . . ?
P1 C1G C1H C1I -177(2) . . . . ?
C1G C1H C1I C1J 0.0 . . . . ?
C1H C1I C1J C1K 0.0 . . . . ?
C1I C1J C1K C1L 0.0 . . . . ?
C1J C1K C1L C1G 0.0 . . . . ?
C1H C1G C1L C1K 0.0 . . . . ?
P1 C1G C1L C1K 176(3) . . . . ?
C2G P2 C2A C2B -92.1(19) . . . . ?
S2 P2 C2A C2B 164.2(13) . . . . ?
Ag09 P2 C2A C2B 32.1(16) . . . . ?
C2G P2 C2A C2F 85(2) . . . . ?
S2 P2 C2A C2F -18.3(16) . . . . ?
Ag09 P2 C2A C2F -150.4(13) . . . . ?
C2F C2A C2B C2C 0.0 . . . . ?
P2 C2A C2B C2C 177.6(18) . . . . ?
C2A C2B C2C C2D 0.0 . . . . ?
C2B C2C C2D C2E 0.0 . . . . ?
C2C C2D C2E C2F 0.0 . . . . ?
C2D C2E C2F C2A 0.0 . . . . ?
C2B C2A C2F C2E 0.0 . . . . ?
P2 C2A C2F C2E -177.4(19) . . . . ?
C2A P2 C2G C2H 154.6(18) . . . . ?
S2 P2 C2G C2H -99.0(19) . . . . ?
Ag09 P2 C2G C2H 29(2) . . . . ?
C2A P2 C2G C2L -30(3) . . . . ?
S2 P2 C2G C2L 77(2) . . . . ?
Ag09 P2 C2G C2L -156(2) . . . . ?
C2L C2G C2H C2I 0.0 . . . . ?
P2 C2G C2H C2I 176(3) . . . . ?
C2G C2H C2I C2J 0.0 . . . . ?
C2H C2I C2J C2K 0.0 . . . . ?
C2I C2J C2K C2L 0.0 . . . . ?
C2J C2K C2L C2G 0.0 . . . . ?
C2H C2G C2L C2K 0.0 . . . . ?
P2 C2G C2L C2K -175(3) . . . . ?
C3G P3 C3A C3B -25.7(18) . . . . ?
S3 P3 C3A C3B 85.5(14) . . . . ?
Ag02 P3 C3A C3B -146.1(12) . . . . ?
C3G P3 C3A C3F 159.9(16) . . . . ?
S3 P3 C3A C3F -89.0(12) . . . . ?
Ag02 P3 C3A C3F 39.4(13) . . . . ?
C3F C3A C3B C3C 0.0 . . . . ?
P3 C3A C3B C3C -174.2(17) . . . . ?
C3A C3B C3C C3D 0.0 . . . . ?
C3B C3C C3D C3E 0.0 . . . . ?
C3C C3D C3E C3F 0.0 . . . . ?
C3D C3E C3F C3A 0.0 . . . . ?
C3B C3A C3F C3E 0.0 . . . . ?
P3 C3A C3F C3E 174.7(16) . . . . ?
C3A P3 C3G C3H 99(3) . . . . ?
S3 P3 C3G C3H -11(3) . . . . ?
Ag02 P3 C3G C3H -143(2) . . . . ?
C3A P3 C3G C3L -92(3) . . . . ?
S3 P3 C3G C3L 158(2) . . . . ?
Ag02 P3 C3G C3L 26(3) . . . . ?
C3L C3G C3H C3I 0.0 . . . . ?
P3 C3G C3H C3I 169(4) . . . . ?
C3G C3H C3I C3J 0.0 . . . . ?
C3H C3I C3J C3K 0.0 . . . . ?
C3I C3J C3K C3L 0.0 . . . . ?
C3J C3K C3L C3G 0.0 . . . . ?
C3H C3G C3L C3K 0.0 . . . . ?
P3 C3G C3L C3K -169(4) . . . . ?
C4G P4 C4A C4B 161(3) . . . . ?
S4 P4 C4A C4B -92(3) . . . . ?
Ag02 P4 C4A C4B 38(4) . . . . ?
C4G P4 C4A C4F -15(4) . . . . ?
S4 P4 C4A C4F 93(4) . . . . ?
Ag02 P4 C4A C4F -137(3) . . . . ?
C4F C4A C4B C4C 0.0 . . . . ?
P4 C4A C4B C4C -175(5) . . . . ?
C4A C4B C4C C4D 0.0 . . . . ?
C4B C4C C4D C4E 0.0 . . . . ?
C4C C4D C4E C4F 0.0 . . . . ?
C4D C4E C4F C4A 0.0 . . . . ?
C4B C4A C4F C4E 0.0 . . . . ?
P4 C4A C4F C4E 175(5) . . . . ?
C4A P4 C4G C4H -118(4) . . . . ?
S4 P4 C4G C4H 135(3) . . . . ?
Ag02 P4 C4G C4H 4(4) . . . . ?
C4A P4 C4G C4L 60(4) . . . . ?
S4 P4 C4G C4L -47(3) . . . . ?
Ag02 P4 C4G C4L -178(2) . . . . ?
C4L C4G C4H C4I 0.0 . . . . ?
P4 C4G C4H C4I 178(4) . . . . ?
C4G C4H C4I C4J 0.0 . . . . ?
C4H C4I C4J C4K 0.0 . . . . ?
C4I C4J C4K C4L 0.0 . . . . ?
C4J C4K C4L C4G 0.0 . . . . ?
C4H C4G C4L C4K 0.0 . . . . ?
P4 C4G C4L C4K -178(4) . . . . ?
C5G P5 C5A C5B 20.4(15) . . . . ?
S5 P5 C5A C5B 129.1(11) . . . . ?
Ag10 P5 C5A C5B -100.3(12) . . . . ?
C5G P5 C5A C5F -160.9(13) . . . . ?
S5 P5 C5A C5F -52.3(13) . . . . ?
Ag10 P5 C5A C5F 78.4(12) . . . . ?
C5F C5A C5B C5C 0.0 . . . . ?
P5 C5A C5B C5C 178.6(17) . . . . ?
C5A C5B C5C C5D 0.0 . . . . ?
C5B C5C C5D C5E 0.0 . . . . ?
C5C C5D C5E C5F 0.0 . . . . ?
C5D C5E C5F C5A 0.0 . . . . ?
C5B C5A C5F C5E 0.0 . . . . ?
P5 C5A C5F C5E -178.7(16) . . . . ?
C5A P5 C5G C5H 84.8(15) . . . . ?
S5 P5 C5G C5H -23.5(14) . . . . ?
Ag10 P5 C5G C5H -156.7(11) . . . . ?
C5A P5 C5G C5L -97.4(16) . . . . ?
S5 P5 C5G C5L 154.3(13) . . . . ?
Ag10 P5 C5G C5L 21.1(17) . . . . ?
C5L C5G C5H C5I 0.0 . . . . ?
P5 C5G C5H C5I 177.8(18) . . . . ?
C5G C5H C5I C5J 0.0 . . . . ?
C5H C5I C5J C5K 0.0 . . . . ?
C5I C5J C5K C5L 0.0 . . . . ?
C5J C5K C5L C5G 0.0 . . . . ?
C5H C5G C5L C5K 0.0 . . . . ?
P5 C5G C5L C5K -177.7(19) . . . . ?
C6G P6 C6A C6B -160.6(18) . . . . ?
S6 P6 C6A C6B -54.5(15) . . . . ?
Ag04 P6 C6A C6B 74.0(15) . . . . ?
C6G P6 C6A C6F 34.6(19) . . . . ?
S6 P6 C6A C6F 140.7(13) . . . . ?
Ag04 P6 C6A C6F -90.7(13) . . . . ?
C6F C6A C6B C6C 0.0 . . . . ?
P6 C6A C6B C6C -165(2) . . . . ?
C6A C6B C6C C6D 0.0 . . . . ?
C6B C6C C6D C6E 0.0 . . . . ?
C6C C6D C6E C6F 0.0 . . . . ?
C6D C6E C6F C6A 0.0 . . . . ?
C6B C6A C6F C6E 0.0 . . . . ?
P6 C6A C6F C6E 164.5(19) . . . . ?
C6A P6 C6G C6H -100.7(17) . . . . ?
S6 P6 C6G C6H 151.5(14) . . . . ?
Ag04 P6 C6G C6H 18.2(18) . . . . ?
C6A P6 C6G C6L 77(2) . . . . ?
S6 P6 C6G C6L -31(2) . . . . ?
Ag04 P6 C6G C6L -164.0(16) . . . . ?
C6L C6G C6H C6I 0.0 . . . . ?
P6 C6G C6H C6I 178(2) . . . . ?
C6G C6H C6I C6J 0.0 . . . . ?
C6H C6I C6J C6K 0.0 . . . . ?
C6I C6J C6K C6L 0.0 . . . . ?
C6J C6K C6L C6G 0.0 . . . . ?
C6H C6G C6L C6K 0.0 . . . . ?
P6 C6G C6L C6K -178(2) . . . . ?
C7G P7 C7A C7B 74.9(19) . . . . ?
S7 P7 C7A C7B -33.7(15) . . . . ?
Ag06 P7 C7A C7B -161.9(12) . . . . ?
C7G P7 C7A C7F -105.0(16) . . . . ?
S7 P7 C7A C7F 146.4(10) . . . . ?
Ag06 P7 C7A C7F 18.2(13) . . . . ?
C7F C7A C7B C7C 0.0 . . . . ?
P7 C7A C7B C7C -179.9(18) . . . . ?
C7A C7B C7C C7D 0.0 . . . . ?
C7B C7C C7D C7E 0.0 . . . . ?
C7C C7D C7E C7F 0.0 . . . . ?
C7D C7E C7F C7A 0.0 . . . . ?
C7B C7A C7F C7E 0.0 . . . . ?
P7 C7A C7F C7E 179.9(17) . . . . ?
C7A P7 C7G C7H -36(3) . . . . ?
S7 P7 C7G C7H 72(2) . . . . ?
Ag06 P7 C7G C7H -157.5(19) . . . . ?
C7A P7 C7G C7L 143(2) . . . . ?
S7 P7 C7G C7L -109(2) . . . . ?
Ag06 P7 C7G C7L 21(2) . . . . ?
C7L C7G C7H C7I 0.0 . . . . ?
P7 C7G C7H C7I 179(3) . . . . ?
C7G C7H C7I C7J 0.0 . . . . ?
C7H C7I C7J C7K 0.0 . . . . ?
C7I C7J C7K C7L 0.0 . . . . ?
C7J C7K C7L C7G 0.0 . . . . ?
C7H C7G C7L C7K 0.0 . . . . ?
P7 C7G C7L C7K -179(3) . . . . ?
C8G P8 C8A C8B -110.6(15) . . . . ?
S8 P8 C8A C8B 141.1(12) . . . . ?
Ag08 P8 C8A C8B 10.1(16) . . . . ?
C8G P8 C8A C8F 70.3(16) . . . . ?
S8 P8 C8A C8F -38.0(14) . . . . ?
Ag08 P8 C8A C8F -169.0(11) . . . . ?
C8F C8A C8B C8C 0.0 . . . . ?
P8 C8A C8B C8C -179.1(17) . . . . ?
C8A C8B C8C C8D 0.0 . . . . ?
C8B C8C C8D C8E 0.0 . . . . ?
C8C C8D C8E C8F 0.0 . . . . ?
C8D C8E C8F C8A 0.0 . . . . ?
C8B C8A C8F C8E 0.0 . . . . ?
P8 C8A C8F C8E 179.1(18) . . . . ?
C8A P8 C8G C8H -1.1(19) . . . . ?
S8 P8 C8G C8H 109.5(15) . . . . ?
Ag08 P8 C8G C8H -126.1(14) . . . . ?
C8A P8 C8G C8L -179.8(15) . . . . ?
S8 P8 C8G C8L -69.2(14) . . . . ?
Ag08 P8 C8G C8L 55.2(15) . . . . ?
C8L C8G C8H C8I 0.0 . . . . ?
P8 C8G C8H C8I -179(2) . . . . ?
C8G C8H C8I C8J 0.0 . . . . ?
C8H C8I C8J C8K 0.0 . . . . ?
C8I C8J C8K C8L 0.0 . . . . ?
C8J C8K C8L C8G 0.0 . . . . ?
C8H C8G C8L C8K 0.0 . . . . ?
P8 C8G C8L C8K 178.7(19) . . . . ?
C9G P9 C9A C9B 82(2) . . . . ?
S9 P9 C9A C9B -22(2) . . . . ?
Ag12 P9 C9A C9B -154.7(17) . . . . ?
C9G P9 C9A C9F -105.4(19) . . . . ?
S9 P9 C9A C9F 150.5(15) . . . . ?
Ag12 P9 C9A C9F 17.9(19) . . . . ?
C9F C9A C9B C9C 0.0 . . . . ?
P9 C9A C9B C9C 172(3) . . . . ?
C9A C9B C9C C9D 0.0 . . . . ?
C9B C9C C9D C9E 0.0 . . . . ?
C9C C9D C9E C9F 0.0 . . . . ?
C9D C9E C9F C9A 0.0 . . . . ?
C9B C9A C9F C9E 0.0 . . . . ?
P9 C9A C9F C9E -173(2) . . . . ?
C9A P9 C9G C9H 168.2(15) . . . . ?
S9 P9 C9G C9H -82.8(14) . . . . ?
Ag12 P9 C9G C9H 46.5(16) . . . . ?
C9A P9 C9G C9L -18.5(19) . . . . ?
S9 P9 C9G C9L 90.5(15) . . . . ?
Ag12 P9 C9G C9L -140.2(13) . . . . ?
C9L C9G C9H C9I 0.0 . . . . ?
P9 C9G C9H C9I 173(2) . . . . ?
C9G C9H C9I C9J 0.0 . . . . ?
C9H C9I C9J C9K 0.0 . . . . ?
C9I C9J C9K C9L 0.0 . . . . ?
C9J C9K C9L C9G 0.0 . . . . ?
C9H C9G C9L C9K 0.0 . . . . ?
P9 C9G C9L C9K -173(2) . . . . ?
C10G P10 C10A C10B -85(2) . . . . ?
S10 P10 C10A C10B 166.8(14) . . . . ?
Ag04 P10 C10A C10B 38.7(19) . . . . ?
C10G P10 C10A C10F 89(2) . . . . ?
S10 P10 C10A C10F -19.4(18) . . . . ?
Ag04 P10 C10A C10F -147.5(14) . . . . ?
C10F C10A C10B C10C 0.0 . . . . ?
P10 C10A C10B C10C 174(2) . . . . ?
C10A C10B C10C C10D 0.0 . . . . ?
C10B C10C C10D C10E 0.0 . . . . ?
C10C C10D C10E C10F 0.0 . . . . ?
C10D C10E C10F C10A 0.0 . . . . ?
C10B C10A C10F C10E 0.0 . . . . ?
P10 C10A C10F C10E -174(2) . . . . ?
C10A P10 C10G C10H -32(3) . . . . ?
S10 P10 C10G C10H 77(3) . . . . ?
Ag04 P10 C10G C10H -156(2) . . . . ?
C10A P10 C10G C10L 159(2) . . . . ?
S10 P10 C10G C10L -91(2) . . . . ?
Ag04 P10 C10G C10L 35(2) . . . . ?
C10L C10G C10H C10I 0.0 . . . . ?
P10 C10G C10H C10I -168(3) . . . . ?
C10G C10H C10I C10J 0.0 . . . . ?
C10H C10I C10J C10K 0.0 . . . . ?
C10I C10J C10K C10L 0.0 . . . . ?
C10J C10K C10L C10G 0.0 . . . . ?
C10H C10G C10L C10K 0.0 . . . . ?
P10 C10G C10L C10K 169(3) . . . . ?
C11G P11 C11A C11B -83.9(13) . . . . ?
S11 P11 C11A C11B 165.6(10) . . . . ?
Ag11 P11 C11A C11B 29.5(14) . . . . ?
C11G P11 C11A C11F 90.8(14) . . . . ?
S11 P11 C11A C11F -19.8(14) . . . . ?
Ag11 P11 C11A C11F -155.9(11) . . . . ?
C11F C11A C11B C11C 0.0 . . . . ?
P11 C11A C11B C11C 174.9(16) . . . . ?
C11A C11B C11C C11D 0.0 . . . . ?
C11B C11C C11D C11E 0.0 . . . . ?
C11C C11D C11E C11F 0.0 . . . . ?
C11D C11E C11F C11A 0.0 . . . . ?
C11B C11A C11F C11E 0.0 . . . . ?
P11 C11A C11F C11E -174.4(17) . . . . ?
C11A P11 C11G C11H -170.3(12) . . . . ?
S11 P11 C11G C11H -60.7(11) . . . . ?
Ag11 P11 C11G C11H 67.8(11) . . . . ?
C11A P11 C11G C11L 18.6(14) . . . . ?
S11 P11 C11G C11L 128.3(10) . . . . ?
Ag11 P11 C11G C11L -103.2(11) . . . . ?
C11L C11G C11H C11I 0.0 . . . . ?
P11 C11G C11H C11I -171.2(15) . . . . ?
C11G C11H C11I C11J 0.0 . . . . ?
C11H C11I C11J C11K 0.0 . . . . ?
C11I C11J C11K C11L 0.0 . . . . ?
C11J C11K C11L C11G 0.0 . . . . ?
C11H C11G C11L C11K 0.0 . . . . ?
P11 C11G C11L C11K 170.9(16) . . . . ?
C12G P12 C12A C12B 83.9(16) . . . . ?
S12 P12 C12A C12B -27.7(14) . . . . ?
Ag06 P12 C12A C12B -161.0(11) . . . . ?
C12G P12 C12A C12F -93.7(16) . . . . ?
S12 P12 C12A C12F 154.7(11) . . . . ?
Ag06 P12 C12A C12F 21.4(15) . . . . ?
C12F C12A C12B C12C 0.0 . . . . ?
P12 C12A C12B C12C -177.5(18) . . . . ?
C12A C12B C12C C12D 0.0 . . . . ?
C12B C12C C12D C12E 0.0 . . . . ?
C12C C12D C12E C12F 0.0 . . . . ?
C12D C12E C12F C12A 0.0 . . . . ?
C12B C12A C12F C12E 0.0 . . . . ?
P12 C12A C12F C12E 177.6(17) . . . . ?
C12A P12 C12G C12H 177.6(17) . . . . ?
S12 P12 C12G C12H -71.6(18) . . . . ?
Ag06 P12 C12G C12H 56.5(19) . . . . ?
C12A P12 C12G C12L 0(2) . . . . ?
S12 P12 C12G C12L 111.0(18) . . . . ?
Ag06 P12 C12G C12L -121.0(17) . . . . ?
C12L C12G C12H C12I 0.0 . . . . ?
P12 C12G C12H C12I -178(2) . . . . ?
C12G C12H C12I C12J 0.0 . . . . ?
C12H C12I C12J C12K 0.0 . . . . ?
C12I C12J C12K C12L 0.0 . . . . ?
C12J C12K C12L C12G 0.0 . . . . ?
C12H C12G C12L C12K 0.0 . . . . ?
P12 C12G C12L C12K 177(2) . . . . ?
C13G P13 C13A C13B 79.4(15) . . . . ?
S13 P13 C13A C13B -26.3(15) . . . . ?
Ag09 P13 C13A C13B -157.4(11) . . . . ?
C13G P13 C13A C13F -97.8(14) . . . . ?
S13 P13 C13A C13F 156.5(11) . . . . ?
Ag09 P13 C13A C13F 25.3(15) . . . . ?
C13F C13A C13B C13C 0.0 . . . . ?
P13 C13A C13B C13C -177.2(18) . . . . ?
C13A C13B C13C C13D 0.0 . . . . ?
C13B C13C C13D C13E 0.0 . . . . ?
C13C C13D C13E C13F 0.0 . . . . ?
C13D C13E C13F C13A 0.0 . . . . ?
C13B C13A C13F C13E 0.0 . . . . ?
P13 C13A C13F C13E 177.4(17) . . . . ?
C13A P13 C13G C13H -21.7(15) . . . . ?
S13 P13 C13G C13H 85.7(12) . . . . ?
Ag09 P13 C13G C13H -146.3(10) . . . . ?
C13A P13 C13G C13L 161.7(11) . . . . ?
S13 P13 C13G C13L -90.9(10) . . . . ?
Ag09 P13 C13G C13L 37.1(12) . . . . ?
C13L C13G C13H C13I 0.0 . . . . ?
P13 C13G C13H C13I -176.4(16) . . . . ?
C13G C13H C13I C13J 0.0 . . . . ?
C13H C13I C13J C13K 0.0 . . . . ?
C13I C13J C13K C13L 0.0 . . . . ?
C13J C13K C13L C13G 0.0 . . . . ?
C13H C13G C13L C13K 0.0 . . . . ?
P13 C13G C13L C13K 176.7(15) . . . . ?
C14G P14 C14A C14B -102.1(15) . . . . ?
S14 P14 C14A C14B 148.2(12) . . . . ?
Ag20 P14 C14A C14B 12.5(17) . . . . ?
C14G P14 C14A C14F 75.6(15) . . . . ?
S14 P14 C14A C14F -34.1(15) . . . . ?
Ag20 P14 C14A C14F -169.8(11) . . . . ?
C14F C14A C14B C14C 0.0 . . . . ?
P14 C14A C14B C14C 177.7(19) . . . . ?
C14A C14B C14C C14D 0.0 . . . . ?
C14B C14C C14D C14E 0.0 . . . . ?
C14C C14D C14E C14F 0.0 . . . . ?
C14D C14E C14F C14A 0.0 . . . . ?
C14B C14A C14F C14E 0.0 . . . . ?
P14 C14A C14F C14E -177.7(19) . . . . ?
C14A P14 C14G C14H -163.9(12) . . . . ?
S14 P14 C14G C14H -54.2(12) . . . . ?
Ag20 P14 C14G C14H 76.0(12) . . . . ?
C14A P14 C14G C14L 25.2(14) . . . . ?
S14 P14 C14G C14L 134.9(11) . . . . ?
Ag20 P14 C14G C14L -94.9(11) . . . . ?
C14L C14G C14H C14I 0.0 . . . . ?
P14 C14G C14H C14I -171.0(14) . . . . ?
C14G C14H C14I C14J 0.0 . . . . ?
C14H C14I C14J C14K 0.0 . . . . ?
C14I C14J C14K C14L 0.0 . . . . ?
C14J C14K C14L C14G 0.0 . . . . ?
C14H C14G C14L C14K 0.0 . . . . ?
P14 C14G C14L C14K 170.7(15) . . . . ?
C15G P15 C15A C15B -110.9(13) . . . . ?
S15 P15 C15A C15B 141.4(10) . . . . ?
Ag14 P15 C15A C15B 11.6(13) . . . . ?
C15G P15 C15A C15F 66.8(14) . . . . ?
S15 P15 C15A C15F -40.9(12) . . . . ?
Ag14 P15 C15A C15F -170.7(9) . . . . ?
C15F C15A C15B C15C 0.0 . . . . ?
P15 C15A C15B C15C 177.7(15) . . . . ?
C15A C15B C15C C15D 0.0 . . . . ?
C15B C15C C15D C15E 0.0 . . . . ?
C15C C15D C15E C15F 0.0 . . . . ?
C15D C15E C15F C15A 0.0 . . . . ?
C15B C15A C15F C15E 0.0 . . . . ?
P15 C15A C15F C15E -177.7(15) . . . . ?
C15A P15 C15G C15H -87(2) . . . . ?
S15 P15 C15G C15H 20(2) . . . . ?
Ag14 P15 C15G C15H 150.6(16) . . . . ?
C15A P15 C15G C15L 91.2(18) . . . . ?
S15 P15 C15G C15L -162.2(16) . . . . ?
Ag14 P15 C15G C15L -31.2(19) . . . . ?
C15L C15G C15H C15I 0.0 . . . . ?
P15 C15G C15H C15I 178(2) . . . . ?
C15G C15H C15I C15J 0.0 . . . . ?
C15H C15I C15J C15K 0.0 . . . . ?
C15I C15J C15K C15L 0.0 . . . . ?
C15J C15K C15L C15G 0.0 . . . . ?
C15H C15G C15L C15K 0.0 . . . . ?
P15 C15G C15L C15K -178(2) . . . . ?
C16G P16 C16A C16B 167.6(14) . . . . ?
S16 P16 C16A C16B -86.2(14) . . . . ?
Ag14 P16 C16A C16B 40.1(15) . . . . ?
C16G P16 C16A C16F -6.2(18) . . . . ?
S16 P16 C16A C16F 100.0(15) . . . . ?
Ag14 P16 C16A C16F -133.7(13) . . . . ?
C16F C16A C16B C16C 0.0 . . . . ?
P16 C16A C16B C16C -174.1(19) . . . . ?
C16A C16B C16C C16D 0.0 . . . . ?
C16B C16C C16D C16E 0.0 . . . . ?
C16C C16D C16E C16F 0.0 . . . . ?
C16D C16E C16F C16A 0.0 . . . . ?
C16B C16A C16F C16E 0.0 . . . . ?
P16 C16A C16F C16E 174(2) . . . . ?
C16A P16 C16G C16H -89.2(17) . . . . ?
S16 P16 C16G C16H 163.8(14) . . . . ?
Ag14 P16 C16G C16H 31.9(18) . . . . ?
C16A P16 C16G C16L 91(2) . . . . ?
S16 P16 C16G C16L -16(2) . . . . ?
Ag14 P16 C16G C16L -148.2(15) . . . . ?
C16L C16G C16H C16I 0.0 . . . . ?
P16 C16G C16H C16I 180(2) . . . . ?
C16G C16H C16I C16J 0.0 . . . . ?
C16H C16I C16J C16K 0.0 . . . . ?
C16I C16J C16K C16L 0.0 . . . . ?
C16J C16K C16L C16G 0.0 . . . . ?
C16H C16G C16L C16K 0.0 . . . . ?
P16 C16G C16L C16K -180(2) . . . . ?
C17G P17 C17A C17B -25.9(18) . . . . ?
S17 P17 C17A C17B 83.8(15) . . . . ?
Ag16 P17 C17A C17B -149.6(12) . . . . ?
C17G P17 C17A C17F 156.2(14) . . . . ?
S17 P17 C17A C17F -94.1(13) . . . . ?
Ag16 P17 C17A C17F 32.5(15) . . . . ?
C17F C17A C17B C17C 0.0 . . . . ?
P17 C17A C17B C17C -177.8(19) . . . . ?
C17A C17B C17C C17D 0.0 . . . . ?
C17B C17C C17D C17E 0.0 . . . . ?
C17C C17D C17E C17F 0.0 . . . . ?
C17D C17E C17F C17A 0.0 . . . . ?
C17B C17A C17F C17E 0.0 . . . . ?
P17 C17A C17F C17E 178.0(18) . . . . ?
C17A P17 C17G C17H -88(2) . . . . ?
S17 P17 C17G C17H 163.6(18) . . . . ?
Ag16 P17 C17G C17H 36(2) . . . . ?
C17A P17 C17G C17L 95(2) . . . . ?
S17 P17 C17G C17L -14(2) . . . . ?
Ag16 P17 C17G C17L -141.0(18) . . . . ?
C17L C17G C17H C17I 0.0 . . . . ?
P17 C17G C17H C17I -177(3) . . . . ?
C17G C17H C17I C17J 0.0 . . . . ?
C17H C17I C17J C17K 0.0 . . . . ?
C17I C17J C17K C17L 0.0 . . . . ?
C17J C17K C17L C17G 0.0 . . . . ?
C17H C17G C17L C17K 0.0 . . . . ?
P17 C17G C17L C17K 177(3) . . . . ?
Ag15 Ag60 S18 P18 95.2(5) . . . . ?
Ag59 Ag60 S18 P18 -136.8(9) . . . . ?
P18 Ag60 S18 Ag15 -95.2(5) . . . . ?
Ag59 Ag60 S18 Ag15 127.9(9) . . . . ?
C18G P18 C18A C18B 106.2(19) . . . . ?
S18 P18 C18A C18B -144.4(15) . . . . ?
Ag10 P18 C18A C18B -11.8(18) . . . . ?
Ag60 P18 C18A C18B -108.0(15) . . . . ?
C18G P18 C18A C18F -78(2) . . . . ?
S18 P18 C18A C18F 31.7(19) . . . . ?
Ag10 P18 C18A C18F 164.4(14) . . . . ?
Ag60 P18 C18A C18F 68.2(17) . . . . ?
C18F C18A C18B C18C 0.0 . . . . ?
P18 C18A C18B C18C 176(2) . . . . ?
C18A C18B C18C C18D 0.0 . . . . ?
C18B C18C C18D C18E 0.0 . . . . ?
C18C C18D C18E C18F 0.0 . . . . ?
C18D C18E C18F C18A 0.0 . . . . ?
C18B C18A C18F C18E 0.0 . . . . ?
P18 C18A C18F C18E -176(2) . . . . ?
C18A P18 C18G C18H -104(2) . . . . ?
S18 P18 C18G C18H 145.2(17) . . . . ?
Ag10 P18 C18G C18H 18(2) . . . . ?
Ag60 P18 C18G C18H 130.2(18) . . . . ?
C18A P18 C18G C18L 75(2) . . . . ?
S18 P18 C18G C18L -36(2) . . . . ?
Ag10 P18 C18G C18L -163.6(15) . . . . ?
Ag60 P18 C18G C18L -51(3) . . . . ?
C18L C18G C18H C18I 0.0 . . . . ?
P18 C18G C18H C18I 179(3) . . . . ?
C18G C18H C18I C18J 0.0 . . . . ?
C18H C18I C18J C18K 0.0 . . . . ?
C18I C18J C18K C18L 0.0 . . . . ?
C18J C18K C18L C18G 0.0 . . . . ?
C18H C18G C18L C18K 0.0 . . . . ?
P18 C18G C18L C18K -179(3) . . . . ?
C19G P19 C19A C19B -131.1(13) . . . . ?
S19 P19 C19A C19B 117.8(11) . . . . ?
Ag11 P19 C19A C19B -14.2(14) . . . . ?
C19G P19 C19A C19F 49.9(14) . . . . ?
S19 P19 C19A C19F -61.1(11) . . . . ?
Ag11 P19 C19A C19F 166.9(9) . . . . ?
C19F C19A C19B C19C 0.0 . . . . ?
P19 C19A C19B C19C -178.9(16) . . . . ?
C19A C19B C19C C19D 0.0 . . . . ?
C19B C19C C19D C19E 0.0 . . . . ?
C19C C19D C19E C19F 0.0 . . . . ?
C19D C19E C19F C19A 0.0 . . . . ?
C19B C19A C19F C19E 0.0 . . . . ?
P19 C19A C19F C19E 178.9(15) . . . . ?
C19A P19 C19G C19H 22.3(16) . . . . ?
S19 P19 C19G C19H 130.9(13) . . . . ?
Ag11 P19 C19G C19H -100.3(13) . . . . ?
C19A P19 C19G C19L -162.4(13) . . . . ?
S19 P19 C19G C19L -53.8(14) . . . . ?
Ag11 P19 C19G C19L 75.0(13) . . . . ?
C19L C19G C19H C19I 0.0 . . . . ?
P19 C19G C19H C19I 175.3(18) . . . . ?
C19G C19H C19I C19J 0.0 . . . . ?
C19H C19I C19J C19K 0.0 . . . . ?
C19I C19J C19K C19L 0.0 . . . . ?
C19J C19K C19L C19G 0.0 . . . . ?
C19H C19G C19L C19K 0.0 . . . . ?
P19 C19G C19L C19K -175.4(18) . . . . ?
C20G P20 C20A C20B -83.9(19) . . . . ?
S20 P20 C20A C20B 164.8(15) . . . . ?
Ag16 P20 C20A C20B 38(2) . . . . ?
C20G P20 C20A C20F 95.7(18) . . . . ?
S20 P20 C20A C20F -15.6(18) . . . . ?
Ag16 P20 C20A C20F -142.3(14) . . . . ?
C20F C20A C20B C20C 0.0 . . . . ?
P20 C20A C20B C20C 180(2) . . . . ?
C20A C20B C20C C20D 0.0 . . . . ?
C20B C20C C20D C20E 0.0 . . . . ?
C20C C20D C20E C20F 0.0 . . . . ?
C20D C20E C20F C20A 0.0 . . . . ?
C20B C20A C20F C20E 0.0 . . . . ?
P20 C20A C20F C20E -180(2) . . . . ?
C20A P20 C20G C20H -63.3(18) . . . . ?
S20 P20 C20G C20H 46.9(17) . . . . ?
Ag16 P20 C20G C20H 172.9(13) . . . . ?
C20A P20 C20G C20L 108.8(18) . . . . ?
S20 P20 C20G C20L -141.0(15) . . . . ?
Ag16 P20 C20G C20L -15.0(19) . . . . ?
C20L C20G C20H C20I 0.0 . . . . ?
P20 C20G C20H C20I 172(2) . . . . ?
C20G C20H C20I C20J 0.0 . . . . ?
C20H C20I C20J C20K 0.0 . . . . ?
C20I C20J C20K C20L 0.0 . . . . ?
C20J C20K C20L C20G 0.0 . . . . ?
C20H C20G C20L C20K 0.0 . . . . ?
P20 C20G C20L C20K -172(2) . . . . ?
C21G P21 C21A C21B 89.9(18) . . . . ?
S21 P21 C21A C21B -18.9(17) . . . . ?
Ag18 P21 C21A C21B -147.9(13) . . . . ?
C21G P21 C21A C21F -90.9(18) . . . . ?
S21 P21 C21A C21F 160.3(13) . . . . ?
Ag18 P21 C21A C21F 31.2(17) . . . . ?
C21F C21A C21B C21C 0.0 . . . . ?
P21 C21A C21B C21C 179(2) . . . . ?
C21A C21B C21C C21D 0.0 . . . . ?
C21B C21C C21D C21E 0.0 . . . . ?
C21C C21D C21E C21F 0.0 . . . . ?
C21D C21E C21F C21A 0.0 . . . . ?
C21B C21A C21F C21E 0.0 . . . . ?
P21 C21A C21F C21E -179(2) . . . . ?
C21A P21 C21G C21H 145.5(18) . . . . ?
S21 P21 C21G C21H -101.1(18) . . . . ?
Ag18 P21 C21G C21H 24(2) . . . . ?
C21A P21 C21G C21L -34(2) . . . . ?
S21 P21 C21G C21L 79.6(18) . . . . ?
Ag18 P21 C21G C21L -155.8(16) . . . . ?
C21L C21G C21H C21I 0.0 . . . . ?
P21 C21G C21H C21I -179(2) . . . . ?
C21G C21H C21I C21J 0.0 . . . . ?
C21H C21I C21J C21K 0.0 . . . . ?
C21I C21J C21K C21L 0.0 . . . . ?
C21J C21K C21L C21G 0.0 . . . . ?
C21H C21G C21L C21K 0.0 . . . . ?
P21 C21G C21L C21K 179(2) . . . . ?
C22G P22 C22A C22B 146.3(15) . . . . ?
S22 P22 C22A C22B -102.9(14) . . . . ?
Ag18 P22 C22A C22B 26.5(16) . . . . ?
C22G P22 C22A C22F -35.1(17) . . . . ?
S22 P22 C22A C22F 75.7(15) . . . . ?
Ag18 P22 C22A C22F -154.9(12) . . . . ?
C22F C22A C22B C22C 0.0 . . . . ?
P22 C22A C22B C22C 178.6(19) . . . . ?
C22A C22B C22C C22D 0.0 . . . . ?
C22B C22C C22D C22E 0.0 . . . . ?
C22C C22D C22E C22F 0.0 . . . . ?
C22D C22E C22F C22A 0.0 . . . . ?
C22B C22A C22F C22E 0.0 . . . . ?
P22 C22A C22F C22E -179(2) . . . . ?
C22A P22 C22G C22H -83.5(15) . . . . ?
S22 P22 C22G C22H 167.5(11) . . . . ?
Ag18 P22 C22G C22H 34.9(14) . . . . ?
C22A P22 C22G C22L 99.5(15) . . . . ?
S22 P22 C22G C22L -9.5(14) . . . . ?
Ag18 P22 C22G C22L -142.1(11) . . . . ?
C22L C22G C22H C22I 0.0 . . . . ?
P22 C22G C22H C22I -177.1(17) . . . . ?
C22G C22H C22I C22J 0.0 . . . . ?
C22H C22I C22J C22K 0.0 . . . . ?
C22I C22J C22K C22L 0.0 . . . . ?
C22J C22K C22L C22G 0.0 . . . . ?
C22H C22G C22L C22K 0.0 . . . . ?
P22 C22G C22L C22K 177.0(17) . . . . ?
C23G P23 C23A C23B -108.4(14) . . . . ?
S23 P23 C23A C23B 142.5(10) . . . . ?
Ag20 P23 C23A C23B 13.2(14) . . . . ?
C23G P23 C23A C23F 65.6(15) . . . . ?
S23 P23 C23A C23F -43.5(13) . . . . ?
Ag20 P23 C23A C23F -172.8(10) . . . . ?
C23F C23A C23B C23C 0.0 . . . . ?
P23 C23A C23B C23C 174.2(16) . . . . ?
C23A C23B C23C C23D 0.0 . . . . ?
C23B C23C C23D C23E 0.0 . . . . ?
C23C C23D C23E C23F 0.0 . . . . ?
C23D C23E C23F C23A 0.0 . . . . ?
C23B C23A C23F C23E 0.0 . . . . ?
P23 C23A C23F C23E -173.8(17) . . . . ?
C23A P23 C23G C23H 32.9(17) . . . . ?
S23 P23 C23G C23H 141.2(14) . . . . ?
Ag20 P23 C23G C23H -90.7(15) . . . . ?
C23A P23 C23G C23L -151.9(14) . . . . ?
S23 P23 C23G C23L -43.6(16) . . . . ?
Ag20 P23 C23G C23L 84.5(14) . . . . ?
C23L C23G C23H C23I 0.0 . . . . ?
P23 C23G C23H C23I 175(2) . . . . ?
C23G C23H C23I C23J 0.0 . . . . ?
C23H C23I C23J C23K 0.0 . . . . ?
C23I C23J C23K C23L 0.0 . . . . ?
C23J C23K C23L C23G 0.0 . . . . ?
C23H C23G C23L C23K 0.0 . . . . ?
P23 C23G C23L C23K -175(2) . . . . ?
C24G P24 C24A C24B -74.7(15) . . . . ?
S24 P24 C24A C24B 176.1(11) . . . . ?
Ag12 P24 C24A C24B 44.2(14) . . . . ?
C24G P24 C24A C24F 101.0(16) . . . . ?
S24 P24 C24A C24F -8.2(14) . . . . ?
Ag12 P24 C24A C24F -140.1(11) . . . . ?
C24F C24A C24B C24C 0.0 . . . . ?
P24 C24A C24B C24C 175.8(16) . . . . ?
C24A C24B C24C C24D 0.0 . . . . ?
C24B C24C C24D C24E 0.0 . . . . ?
C24C C24D C24E C24F 0.0 . . . . ?
C24D C24E C24F C24A 0.0 . . . . ?
C24B C24A C24F C24E 0.0 . . . . ?
P24 C24A C24F C24E -175.6(17) . . . . ?
C24A P24 C24G C24H -23(2) . . . . ?
S24 P24 C24G C24H 86(2) . . . . ?
Ag12 P24 C24G C24H -146.7(17) . . . . ?
C24A P24 C24G C24L 158.6(16) . . . . ?
S24 P24 C24G C24L -92.0(16) . . . . ?
Ag12 P24 C24G C24L 34.9(19) . . . . ?
C24L C24G C24H C24I 0.0 . . . . ?
P24 C24G C24H C24I -178(3) . . . . ?
C24G C24H C24I C24J 0.0 . . . . ?
C24H C24I C24J C24K 0.0 . . . . ?
C24I C24J C24K C24L 0.0 . . . . ?
C24J C24K C24L C24G 0.0 . . . . ?
C24H C24G C24L C24K 0.0 . . . . ?
P24 C24G C24L C24K 178(2) . . . . ?
 

_shelx_res_file
;
TITL RB_UFRGS_HS_GM79_100K_Mo_0m_a.res in P2/c
    rb_ufrgs_hs_gm79_100k_mo_0m_a_nocations_sq_renumber.res
    created by SHELXL-2018/3 at 16:58:08 on 09-Feb-2022
REM Old TITL Integration of [8790] Herri Schrekker GM
REM SHELXT solution in P2/c
REM R1 0.423,  Rweak 0.097,  Alpha 0.188,  Orientation a'=c, b'=-b, c'=a
REM Formula found by SHELXT:  C317 Ag56 P5 S67
CELL  0.71073  40.0704  23.1497  38.9102   90.000   93.916   90.000
ZERR    4.000   0.0065   0.0041   0.0074    0.000    0.004    0.000
LATT  1
SYMM -X, Y, 1/2-Z
SFAC C H AG P S
UNIT 1152 960 212 96 176
LIST 4 ! automatically inserted. Change 6 to 4 for CHECKCIF!!
TEMP -173.150
SIZE 0.050 0.190 0.298
L.S. 12 0  536
ACTA
BOND $H
CONF
HTAB
FMAP 2
PLAN 10
RIGU $C
SIMU $C
ISOR $C
REM  Restrain the ellipsoids of the disordered Ag atoms
SIMU 0.02 0.04 2.5 $Ag
ABIN
REM Big letters generated at https://www.messletters.com/en/big-text/
REM using "Standard" font.
REM   ____   _                 _                    ____
REM  / ___| | |  _   _   ___  | |_    ___   _ __   / ___|   ___    _ __    ___
REM | |     | | | | | | / __| | __|  / _ \ | '__| | |      / _ \  | '__|  / _ \
REM | |___  | | | |_| | \__ \ | |_  |  __/ | |    | |___  | (_) | | |    |  __/
REM  \____| |_|  \__,_| |___/  \__|  \___| |_|     \____|  \___/  |_|     \___|
REM
REM      _                   _      _
REM     / \      __ _       / \    | |_    ___    _ __ ___    ___
REM    / _ \    / _` |     / _ \   | __|  / _ \  | '_ ` _ \  / __|
REM   / ___ \  | (_| |    / ___ \  | |_  | (_) | | | | | | | \__ \
REM  /_/   \_\  \__, |   /_/   \_\  \__|  \___/  |_| |_| |_| |___/
REM             |___/
REM
WGHT    0.096100 7271.985840
FVAR       0.03861
AG01  3    0.637269    0.015326    0.438007    11.00000    0.05546    0.03683 =
         0.05513   -0.00078    0.00732    0.00971
AG02  3    0.657754    0.074405    0.340456    11.00000    0.07278    0.02693 =
         0.04169    0.00508   -0.01341   -0.00287
AG03  3    0.710236    0.192227    0.279652    11.00000    0.06964    0.03790 =
         0.02818    0.00218    0.00749    0.02002
AG04  3    0.672715    0.361521    0.306766    11.00000    0.05392    0.03314 =
         0.03188   -0.00121    0.00105    0.01460
AG05  3    0.673777    0.496599    0.377919    11.00000    0.04185    0.02544 =
         0.03336   -0.00051    0.00443   -0.00085
AG06  3    0.610225    0.439073    0.450109    11.00000    0.03781    0.01845 =
         0.04715    0.00259    0.01533   -0.00213
AG07  3    0.604059    0.315974    0.535161    11.00000    0.04276    0.02760 =
         0.03617   -0.00383    0.00545    0.00116
AG08  3    0.591737    0.153016    0.489675    11.00000    0.04856    0.03193 =
         0.03828    0.00324    0.00385   -0.00755
AG09  3    0.728215   -0.039299    0.487727    11.00000    0.03138    0.03519 =
         0.04587    0.00054    0.00153    0.00097
AG10  3    0.815325    0.205356    0.317823    11.00000    0.06983    0.03132 =
         0.04445    0.00623   -0.01688   -0.01033
AG11  3    0.767575    0.533362    0.424994    11.00000    0.03951    0.02229 =
         0.02496    0.00274   -0.00112   -0.00249
AG12  3    0.686901    0.324196    0.616466    11.00000    0.04207    0.03843 =
         0.02924   -0.00174   -0.00230    0.00468
AG13  3    0.824523    0.009970    0.534274    11.00000    0.03802    0.02863 =
         0.03122   -0.00228    0.00701   -0.00220
AG14  3    0.887929    0.072673    0.457920    11.00000    0.05819    0.02793 =
         0.02468    0.00464    0.00084   -0.00516
AG15  3    0.896822    0.200389    0.391324    11.00000    0.03542    0.03252 =
         0.06569    0.01078   -0.00654   -0.00296
AG16  3    0.920000    0.353570    0.436218    11.00000    0.05327    0.02193 =
         0.07113    0.00185    0.01071   -0.00217
AG17  3    0.862269    0.482330    0.479535    11.00000    0.04178    0.03270 =
         0.03927    0.00481   -0.00050   -0.00313
AG18  3    0.839190    0.428397    0.581586    11.00000    0.04081    0.04484 =
         0.03418   -0.01340    0.00327   -0.00823
AG19  3    0.788537    0.300189    0.638614    11.00000    0.04334    0.04233 =
         0.03040    0.00078    0.00476    0.00649
AG20  3    0.822709    0.137189    0.613963    11.00000    0.04439    0.02999 =
         0.02418    0.00113    0.00155   -0.00221
AG21  3    0.635100    0.136364    0.406379     0.69616    0.06024    0.05118 =
         0.06189   -0.00516    0.02325   -0.00458
AG22  3    0.673564    0.088547    0.501603    11.00000    0.07072    0.02281 =
         0.07069    0.00430   -0.00096   -0.01114
AG23  3    0.707778    0.047490    0.422774    11.00000    0.09641    0.06478 =
         0.03772    0.00023   -0.02226   -0.00266
AG24  3    0.671128    0.232190    0.342355    11.00000    0.07561    0.04467 =
         0.03965   -0.01098    0.00801   -0.00995
AG25  3    0.733087    0.123410    0.342190     0.90815    0.09474    0.04697 =
         0.03636    0.01247    0.03092    0.01634
AG26  3    0.751528    0.271827    0.329050    11.00000    0.07736    0.06003 =
         0.04264   -0.01330   -0.01327    0.03244
AG27  3    0.627099    0.279445    0.460868    11.00000    0.06892    0.03650 =
         0.08216    0.01225    0.03100    0.02001
AG28  3    0.672936    0.379186    0.526277    11.00000    0.06234    0.08050 =
         0.05709    0.01075    0.02620    0.00515
AG29  3    0.644021    0.361298    0.395274    11.00000    0.09753    0.06788 =
         0.04549   -0.01549   -0.01747    0.04145
AG30  3    0.728678    0.418032    0.355742    11.00000    0.06685    0.02466 =
         0.05453    0.00552    0.00751   -0.00088
AG31  3    0.707139    0.467791    0.461264    11.00000    0.04911    0.03397 =
         0.08991    0.00468    0.00048    0.00587
AG32  3    0.804153    0.053408    0.457453    11.00000    0.09895    0.02600 =
         0.06529    0.00548   -0.00852    0.00039
AG33  3    0.758599    0.078144    0.541980    11.00000    0.05263    0.15894 =
         0.03054    0.01245    0.00037    0.01730
AG34  3    0.825644    0.137179    0.386810    11.00000    0.04087    0.04861 =
         0.04420    0.01129    0.00112    0.00134
AG35  3    0.888607    0.207183    0.478190    11.00000    0.07768    0.03219 =
         0.08886   -0.00268    0.02710   -0.00219
AG36  3    0.798796    0.450996    0.513739    11.00000    0.08250    0.02531 =
         0.07798    0.00998    0.02692   -0.00434
AG37  3    0.750929    0.361191    0.577635    11.00000    0.05016    0.06063 =
         0.04798    0.00213   -0.01122   -0.01623
AG38  3    0.831273    0.276970    0.577721    11.00000    0.11032    0.21172 =
         0.04859    0.05830    0.02880    0.09717
AG39  3    0.737518    0.201988    0.589182    11.00000    0.08810    0.06262 =
         0.03440   -0.00902    0.01407    0.00646
AG40  3    0.774758    0.332884    0.395394    11.00000    0.04410    0.03909 =
         0.04482   -0.01243    0.00594   -0.00201
REM   ____                   _     _           _      ___
REM  |  _ \    __ _   _ __  | |_  (_)   __ _  | |    / _ \    ___    ___
REM  | |_) |  / _` | | '__| | __| | |  / _` | | |   | | | |  / __|  / __|
REM  |  __/  | (_| | | |    | |_  | | | (_| | | |   | |_| | | (__  | (__   _
REM  |_|      \__,_| |_|     \__| |_|  \__,_| |_|    \___/   \___|  \___| (_)
REM The following Ag atoms have partial occupancy
PART 1
AG41  3    0.661820    0.216827    0.531614     0.54525    0.03513    0.03880 =
         0.03862   -0.00065    0.00030   -0.00372
AG42  3    0.847013    0.148809    0.532021     0.78448    0.05097    0.05433 =
         0.07776    0.00521    0.01530    0.01807
AG43  3    0.845433    0.385282    0.379422     0.72481    0.03621    0.02399 =
         0.03527   -0.00689    0.00318   -0.00621
AG44  3    0.865820    0.358968    0.516798     0.93229    0.06729    0.03607 =
         0.09794   -0.01825    0.00631   -0.01689
AG45  3    0.820042    0.382662    0.449028     0.71959    0.03760    0.02607 =
         0.03019   -0.00647   -0.00080    0.00646
AG46  3    0.713238    0.360288    0.424059     0.73126    0.03673    0.03770 =
         0.03445   -0.01020    0.01179   -0.00232
AG47  3    0.759613    0.357533    0.486934     0.55950    0.04098    0.01625 =
         0.01508    0.00062   -0.00556   -0.00470
AG48  3    0.830979    0.262385    0.412881     0.74120    0.03193    0.03737 =
         0.05064   -0.01966   -0.00843    0.00733
AG49  3    0.819508    0.265707    0.494222     0.71856    0.03874    0.02922 =
         0.05929   -0.01152    0.01899   -0.01025
AG50  3    0.785106    0.159583    0.488980     0.62126    0.04028    0.02541 =
         0.02707    0.00056    0.00985    0.00460
AG51  3    0.689937    0.242386    0.416526     0.60766    0.05928    0.02433 =
         0.02759    0.00428   -0.01112   -0.00710
AG52  3    0.699052    0.290462    0.484772     0.62781    0.03521    0.02788 =
         0.02754    0.00128    0.00513    0.00798
AG53  3    0.755635    0.141007    0.419603     0.69221    0.06224    0.01971 =
         0.03115    0.00294    0.02215    0.00652
AG54  3    0.755851    0.252740    0.523985     0.70326    0.03608    0.02354 =
         0.03265    0.00388    0.00568    0.00528
AG55  3    0.715028    0.174881    0.475927     0.58629    0.02941    0.01833 =
         0.03250    0.00371    0.00655    0.00149
AG56  3    0.758417    0.255521    0.447125     0.62809    0.03776    0.01403 =
         0.03178    0.00061   -0.00657    0.00186
REM The following Ag atoms have partial occupancy and are close to other PART 1
REM Ag atoms.
PART 2
AG57  3    0.659580    0.227255    0.555198     0.47307    0.04447    0.07083 =
         0.06392   -0.01706    0.00064   -0.00172
AG58  3    0.873737    0.166562    0.550782     0.16248    0.09405    0.02846 =
         0.05162   -0.01286    0.00647    0.01925
AG59  3    0.822650    0.423781    0.421038     0.27878    0.04852    0.09826 =
         0.07605   -0.03009    0.01298   -0.01106
AG60  3    0.849117    0.308679    0.378508     0.25016    0.06772    0.10695 =
         0.05211   -0.03090    0.01933    0.01718
AG61  3    0.739213    0.359258    0.494583     0.32025    0.05693    0.04652 =
         0.06982   -0.01520    0.01337   -0.00638
AG62  3    0.778526    0.269045    0.542253     0.18879    0.10023    0.06742 =
         0.06732    0.02656    0.01333   -0.01773
AG63  3    0.672832    0.161003    0.437147     0.23326    0.09964    0.05066 =
         0.04142   -0.00051    0.01903   -0.00460
AG64  3    0.818982    0.143249    0.504956     0.22167    0.08229    0.06722 =
         0.06728   -0.02575    0.03595   -0.03884
AG65  3    0.739338    0.161904    0.476389     0.13609    0.05184    0.01682 =
         0.04759   -0.00642    0.00687    0.00119
AG66  3    0.690732    0.273560    0.470292     0.20264    0.05156    0.03235 =
         0.06213   -0.01220    0.00053    0.00170
PART 0
REM   ____   _                 _                    ____
REM  / ___| | |  _   _   ___  | |_    ___   _ __   / ___|   ___    _ __    ___
REM | |     | | | | | | / __| | __|  / _ \ | '__| | |      / _ \  | '__|  / _ \
REM | |___  | | | |_| | \__ \ | |_  |  __/ | |    | |___  | (_) | | |    |  __/
REM  \____| |_|  \__,_| |___/  \__|  \___| |_|     \____|  \___/  |_|     \___|
REM
REM   ____         _      _
REM  / ___|       / \    | |_    ___    _ __ ___    ___
REM  \___ \      / _ \   | __|  / _ \  | '_ ` _ \  / __|
REM   ___) |    / ___ \  | |_  | (_) | | | | | | | \__ \
REM  |____/    /_/   \_\  \__|  \___/  |_| |_| |_| |___/
REM
S25   5    0.692108    0.140900    0.384609    11.00000    0.04521    0.02303 =
         0.04123   -0.00536    0.01187   -0.00093
S26   5    0.703601    0.321942    0.362663    11.00000    0.05203    0.02204 =
         0.03380   -0.00520   -0.00838    0.01094
S27   5    0.663640    0.374967    0.459802    11.00000    0.03596    0.02470 =
         0.02449    0.00717    0.00404    0.00554
S28   5    0.651777    0.183445    0.475046    11.00000    0.03942    0.04014 =
         0.18255    0.04940    0.01505    0.01268
S29   5    0.739735    0.071710    0.478251    11.00000    0.03980    0.03512 =
         0.03281   -0.01067   -0.00247    0.00655
S30   5    0.782091    0.222147    0.377517    11.00000    0.06802    0.02622 =
         0.09661    0.00427   -0.03438   -0.00118
S31   5    0.765229    0.425354    0.434858    11.00000    0.03424    0.02487 =
         0.04336    0.00467    0.00348    0.00171
S32   5    0.792845    0.178757    0.557277    11.00000    0.06633    0.06342 =
         0.03379    0.00290    0.01177    0.03885
S33   5    0.706521    0.291753    0.555471    11.00000    0.05129    0.03067 =
         0.02747   -0.00575   -0.00063    0.00038
S34   5    0.837180    0.146373    0.456256    11.00000    0.03273    0.06747 =
         0.04075    0.00517    0.00103   -0.00929
S35   5    0.864788    0.314136    0.457120    11.00000    0.05068    0.03148 =
         0.06815   -0.00976    0.01541   -0.00039
S36   5    0.804753    0.356311    0.539780    11.00000    0.05044    0.03363 =
         0.01611   -0.00131   -0.00648    0.00818
S37   5    0.887808    0.247863    0.542904    11.00000    0.04035    0.04730 =
         0.04989    0.00038    0.01446    0.00261
S38   5    0.696968    0.117113    0.567153    11.00000    0.04760    0.03550 =
         0.04295   -0.00132    0.00161   -0.00213
S39   5    0.794619    0.387041    0.339912    11.00000    0.07671    0.02903 =
         0.04974    0.00312    0.02689    0.00167
S40   5    0.728317    0.453144    0.527927    11.00000    0.04725    0.03515 =
         0.03695    0.01019   -0.01225   -0.00814
S41   5    0.618192    0.254210    0.387185    11.00000    0.04939    0.05762 =
         0.04901   -0.01904    0.01258   -0.01398
S42   5    0.777490    0.049022    0.386700    11.00000    0.04037    0.02731 =
         0.02346   -0.00098    0.00577   -0.00070
S43   5    0.726412    0.185304    0.513475    11.00000    0.09049    0.05617 =
         0.07118    0.00633   -0.00903   -0.02000
S44   5    0.723601    0.232115    0.402066    11.00000    0.14991    0.11209 =
         0.05803    0.03020   -0.01457   -0.09318
REM   _       _                               _     _
REM  | |     (_)   __ _    __ _   _ __     __| |   / |
REM  | |     | |  / _` |  / _` | | '_ \   / _` |   | |
REM  | |___  | | | (_| | | (_| | | | | | | (_| |   | |
REM  |_____| |_|  \__, |  \__,_| |_| |_|  \__,_|   |_|
REM               |___/
REM
P1    4    0.565178    0.093231    0.443859    11.00000    0.04706    0.03075 =
         0.03691    0.00018    0.00370    0.00094
S1    5    0.591693    0.066429    0.402644    11.00000    0.07334    0.04194 =
         0.05066    0.00199    0.01482    0.02232
AFIX  66
C1A   1    0.550580    0.024124    0.462249    11.00000    0.03675    0.02751 =
         0.08790    0.00423   -0.00297   -0.00865
C1B   1    0.542018   -0.024061    0.442233    11.00000    0.05498    0.02668 =
         0.09994    0.00119   -0.00534   -0.00946
AFIX  43
H1B   2    0.543174   -0.022504    0.417946    11.00000   -1.20000
AFIX  65
C1C   1    0.531764   -0.074524    0.457753    11.00000    0.05582    0.03022 =
         0.11116    0.00696   -0.00572   -0.00675
AFIX  43
H1C   2    0.525912   -0.107457    0.444072    11.00000   -1.20000
AFIX  65
C1D   1    0.530072   -0.076802    0.493289    11.00000    0.04689    0.03573 =
         0.11202    0.00964   -0.00028   -0.01504
AFIX  43
H1D   2    0.523063   -0.111292    0.503895    11.00000   -1.20000
AFIX  65
C1E   1    0.538634   -0.028617    0.513305    11.00000    0.04697    0.03619 =
         0.10403    0.01275   -0.00114   -0.01746
AFIX  43
H1E   2    0.537477   -0.030175    0.537593    11.00000   -1.20000
AFIX  65
C1F   1    0.548888    0.021846    0.497786    11.00000    0.02238    0.03508 =
         0.09121    0.00854    0.00761   -0.00523
AFIX  43
H1F   2    0.554740    0.054778    0.511467    11.00000   -1.20000
AFIX  66
C1G   1    0.528686    0.126621    0.421724    11.00000    0.05626    0.04551 =
         0.07170    0.00042    0.00127    0.01112
C1H   1    0.531057    0.186275    0.418639    11.00000    0.09250    0.04509 =
         0.09066   -0.00014   -0.01526    0.01074
AFIX  43
H1H   2    0.551015    0.205580    0.426654    11.00000   -1.20000
AFIX  65
C1I   1    0.504226    0.217682    0.403827    11.00000    0.09468    0.05539 =
         0.11316    0.01782   -0.01686    0.00931
AFIX  43
H1I   2    0.505846    0.258453    0.401719    11.00000   -1.20000
AFIX  65
C1J   1    0.475023    0.189436    0.392101    11.00000    0.07669    0.07701 =
         0.11535    0.03326   -0.00200    0.00692
AFIX  43
H1J   2    0.456685    0.210902    0.381978    11.00000   -1.20000
AFIX  65
C1K   1    0.472652    0.129782    0.395186    11.00000    0.06528    0.07600 =
         0.09797    0.02342   -0.01197   -0.00252
AFIX  43
H1K   2    0.452694    0.110477    0.387171    11.00000   -1.20000
AFIX  65
C1L   1    0.499484    0.098373    0.409997    11.00000    0.06557    0.06269 =
         0.07820    0.01005   -0.00741    0.00050
AFIX  43
H1L   2    0.497863    0.057602    0.412106    11.00000   -1.20000
AFIX   0
REM   _       _                               _     ____
REM  | |     (_)   __ _    __ _   _ __     __| |   |___ \
REM  | |     | |  / _` |  / _` | | '_ \   / _` |     __) |
REM  | |___  | | | (_| | | (_| | | | | | | (_| |    / __/
REM  |_____| |_|  \__, |  \__,_| |_| |_|  \__,_|   |_____|
REM               |___/
REM
P2    4    0.672006   -0.061486    0.503914    11.00000    0.03943    0.02372 =
         0.04156    0.00566    0.00172   -0.00707
S2    5    0.636669    0.003309    0.501111    11.00000    0.03704    0.02754 =
         0.05661   -0.00500    0.01306    0.00065
AFIX  66
C2A   1    0.650058   -0.124102    0.480682    11.00000    0.04439    0.02827 =
         0.05722    0.01216    0.01708   -0.00008
C2B   1    0.669929   -0.169470    0.470643    11.00000    0.02889    0.03325 =
         0.10281   -0.00107    0.01910   -0.00660
AFIX  43
H2B   2    0.693549   -0.167495    0.474720    11.00000   -1.20000
AFIX  65
C2C   1    0.655242   -0.217726    0.454638    11.00000    0.04171    0.03685 =
         0.11052   -0.00957    0.01585   -0.00620
AFIX  43
H2C   2    0.668823   -0.248732    0.447776    11.00000   -1.20000
AFIX  65
C2D   1    0.620683   -0.220615    0.448672    11.00000    0.04406    0.03598 =
         0.10372   -0.00862    0.01674   -0.01303
AFIX  43
H2D   2    0.610644   -0.253596    0.437734    11.00000   -1.20000
AFIX  65
C2E   1    0.600811   -0.175249    0.458712    11.00000    0.04406    0.04587 =
         0.11478   -0.00580    0.02240   -0.00583
AFIX  43
H2E   2    0.577192   -0.177224    0.454635    11.00000   -1.20000
AFIX  65
C2F   1    0.615498   -0.126992    0.474717    11.00000    0.04392    0.04292 =
         0.09435   -0.00631    0.02213    0.00332
AFIX  43
H2F   2    0.601917   -0.095986    0.481578    11.00000   -1.20000
AFIX  66
C2G   1    0.670176   -0.083277    0.548899    11.00000    0.13636    0.06613 =
         0.06638    0.03476   -0.00500   -0.00757
C2H   1    0.696094   -0.057974    0.569173    11.00000    0.11301    0.06033 =
         0.06751    0.01948   -0.00097    0.01946
AFIX  43
H2H   2    0.712352   -0.035178    0.558779    11.00000   -1.20000
AFIX  65
C2I   1    0.698224   -0.066026    0.604656    11.00000    0.12733    0.06809 =
         0.06572    0.02422    0.00353    0.01033
AFIX  43
H2I   2    0.715938   -0.048733    0.618512    11.00000   -1.20000
AFIX  65
C2J   1    0.674435   -0.099381    0.619865    11.00000    0.15720    0.11818 =
         0.07985    0.03928   -0.00786   -0.03162
AFIX  43
H2J   2    0.675891   -0.104884    0.644116    11.00000   -1.20000
AFIX  65
C2K   1    0.648517   -0.124684    0.599591    11.00000    0.16438    0.12585 =
         0.07117    0.04049   -0.00339   -0.04036
AFIX  43
H2K   2    0.632259   -0.147480    0.609986    11.00000   -1.20000
AFIX  65
C2L   1    0.646387   -0.116633    0.564109    11.00000    0.15782    0.12067 =
         0.07100    0.03919   -0.00121   -0.03576
AFIX  43
H2L   2    0.628673   -0.133926    0.550253    11.00000   -1.20000
AFIX   0
REM   _       _                               _     _____
REM  | |     (_)   __ _    __ _   _ __     __| |   |___ /
REM  | |     | |  / _` |  / _` | | '_ \   / _` |     |_ \
REM  | |___  | | | (_| | | (_| | | | | | | (_| |    ___) |
REM  |_____| |_|  \__, |  \__,_| |_| |_|  \__,_|   |____/
REM               |___/
REM
P3    4    0.660147   -0.026712    0.358276    11.00000    0.05861    0.03636 =
         0.02793    0.00024   -0.00657   -0.00029
S3    5    0.679234   -0.043889    0.407918    11.00000    0.05083    0.03571 =
         0.03622    0.00636    0.00888    0.01061
AFIX  66
C3A   1    0.684889   -0.069952    0.330042    11.00000    0.06767    0.04479 =
         0.01114    0.00798   -0.01183   -0.01368
C3B   1    0.678189   -0.127301    0.321534    11.00000    0.09663    0.04798 =
         0.02799   -0.00033    0.00066   -0.02304
AFIX  43
H3B   2    0.658594   -0.145386    0.328819    11.00000   -1.20000
AFIX  65
C3C   1    0.700158   -0.158189    0.302368    11.00000    0.09095    0.04920 =
         0.04748   -0.00939    0.00394   -0.02831
AFIX  43
H3C   2    0.695578   -0.197384    0.296553    11.00000   -1.20000
AFIX  65
C3D   1    0.728828   -0.131728    0.291709    11.00000    0.08904    0.04455 =
         0.06667    0.00717    0.01134   -0.01695
AFIX  43
H3D   2    0.743843   -0.152839    0.278610    11.00000   -1.20000
AFIX  65
C3E   1    0.735529   -0.074379    0.300216    11.00000    0.07637    0.04841 =
         0.06143    0.00377    0.01370   -0.02014
AFIX  43
H3E   2    0.755123   -0.056295    0.292932    11.00000   -1.20000
AFIX  65
C3F   1    0.713560   -0.043490    0.319383    11.00000    0.06846    0.04542 =
         0.03986    0.01158   -0.00335   -0.01273
AFIX  43
H3F   2    0.718139   -0.004295    0.325197    11.00000   -1.20000
AFIX  66
C3G   1    0.620566   -0.065750    0.351304    11.00000    0.10571    0.08600 =
         0.11181    0.03977   -0.02521   -0.04273
C3H   1    0.612007   -0.106485    0.375429    11.00000    0.10286    0.06967 =
         0.12046    0.03092   -0.00431   -0.03376
AFIX  43
H3H   2    0.628104   -0.118610    0.393009    11.00000   -1.20000
AFIX  65
C3I   1    0.579894   -0.129481    0.373831    11.00000    0.10346    0.08237 =
         0.12578    0.01584   -0.00664   -0.04025
AFIX  43
H3I   2    0.574044   -0.157322    0.390320    11.00000   -1.20000
AFIX  65
C3J   1    0.556341   -0.111741    0.348109    11.00000    0.12470    0.10924 =
         0.15132    0.03220   -0.02860   -0.04837
AFIX  43
H3J   2    0.534394   -0.127458    0.347017    11.00000   -1.20000
AFIX  65
C3K   1    0.564900   -0.071005    0.323984    11.00000    0.11663    0.12608 =
         0.14847    0.04218   -0.03336   -0.04324
AFIX  43
H3K   2    0.548803   -0.058881    0.306404    11.00000   -1.20000
AFIX  65
C3L   1    0.597013   -0.048009    0.325581    11.00000    0.11820    0.11392 =
         0.12488    0.04144   -0.04168   -0.04268
AFIX  43
H3L   2    0.602863   -0.020168    0.309093    11.00000   -1.20000
AFIX   0
REM   _       _                               _     _  _
REM  | |     (_)   __ _    __ _   _ __     __| |   | || |
REM  | |     | |  / _` |  / _` | | '_ \   / _` |   | || |_
REM  | |___  | | | (_| | | (_| | | | | | | (_| |   |__   _|
REM  |_____| |_|  \__, |  \__,_| |_| |_|  \__,_|      |_|
REM               |___/
REM
P4    4    0.632578    0.127565    0.291770    11.00000    0.08463    0.02492 =
         0.02600   -0.00761   -0.01548    0.00967
S4    5    0.649129    0.211006    0.282672    11.00000    0.07966    0.03321 =
         0.03806    0.01316    0.01149    0.01947
AFIX  66
C4A   1    0.588635    0.136647    0.293595    11.00000    0.17174    0.22287 =
         0.07336   -0.02309    0.00175    0.00081
C4B   1    0.577309    0.146751    0.326034    11.00000    0.17577    0.25312 =
         0.07940   -0.01415    0.01620    0.00115
AFIX  43
H4B   2    0.592889    0.151279    0.345368    11.00000   -1.20000
AFIX  65
C4C   1    0.543188    0.150232    0.330186    11.00000    0.17535    0.26350 =
         0.09947   -0.02354    0.01849    0.00092
AFIX  43
H4C   2    0.535448    0.157138    0.352356    11.00000   -1.20000
AFIX  65
C4D   1    0.520393    0.143608    0.301897    11.00000    0.18145    0.26879 =
         0.12002   -0.03896    0.00677    0.00327
AFIX  43
H4D   2    0.497072    0.145987    0.304735    11.00000   -1.20000
AFIX  65
C4E   1    0.531718    0.133504    0.269458    11.00000    0.17834    0.26507 =
         0.11332   -0.04441   -0.00392    0.00084
AFIX  43
H4E   2    0.516138    0.128977    0.250125    11.00000   -1.20000
AFIX  65
C4F   1    0.565838    0.130023    0.265307    11.00000    0.17927    0.25321 =
         0.09040   -0.04774   -0.00723    0.00656
AFIX  43
H4F   2    0.573578    0.123117    0.243136    11.00000   -1.20000
AFIX  66
C4G   1    0.635014    0.092738    0.252463    11.00000    0.20625    0.10606 =
         0.05094   -0.03176   -0.00506    0.03973
C4H   1    0.648258    0.037651    0.249294    11.00000    0.20226    0.11107 =
         0.04370   -0.05459   -0.02751    0.04016
AFIX  43
H4H   2    0.657116    0.017587    0.269173    11.00000   -1.20000
AFIX  65
C4I   1    0.648542    0.011918    0.217039    11.00000    0.21561    0.14415 =
         0.04366   -0.05326   -0.00434    0.03550
AFIX  43
H4I   2    0.657594   -0.025732    0.214873    11.00000   -1.20000
AFIX  65
C4J   1    0.635582    0.041274    0.187952    11.00000    0.22492    0.16059 =
         0.03442   -0.04322    0.00705    0.03253
AFIX  43
H4J   2    0.635776    0.023686    0.165908    11.00000   -1.20000
AFIX  65
C4K   1    0.622338    0.096361    0.191121    11.00000    0.23757    0.15943 =
         0.05793   -0.03195    0.01134    0.03739
AFIX  43
H4K   2    0.613481    0.116424    0.171242    11.00000   -1.20000
AFIX  65
C4L   1    0.622054    0.122094    0.223376    11.00000    0.22661    0.13186 =
         0.05385   -0.02300   -0.00912    0.04539
AFIX  43
H4L   2    0.613002    0.159744    0.225541    11.00000   -1.20000
AFIX   0
REM   _       _                               _     ____
REM  | |     (_)   __ _    __ _   _ __     __| |   | ___|
REM  | |     | |  / _` |  / _` | | '_ \   / _` |   |___ \
REM  | |___  | | | (_| | | (_| | | | | | | (_| |    ___) |
REM  |_____| |_|  \__, |  \__,_| |_| |_|  \__,_|   |____/
REM               |___/
REM
P5    4    0.790472    0.134054    0.276673    11.00000    0.04412    0.02799 =
         0.02060    0.00147    0.00368    0.00312
S5    5    0.743409    0.099532    0.283632    11.00000    0.04133    0.03158 =
         0.03840    0.00083    0.00320    0.00157
AFIX  66
C5A   1    0.818242    0.069681    0.274152    11.00000    0.04191    0.03456 =
         0.03065    0.00127    0.00342    0.00899
C5B   1    0.839461    0.061287    0.247789    11.00000    0.05132    0.05370 =
         0.02755    0.00290    0.00358    0.01967
AFIX  43
H5B   2    0.839942    0.088652    0.229634    11.00000   -1.20000
AFIX  65
C5C   1    0.859978    0.012856    0.247987    11.00000    0.05458    0.05410 =
         0.02688    0.00146    0.00613    0.02048
AFIX  43
H5C   2    0.874480    0.007119    0.229969    11.00000   -1.20000
AFIX  65
C5D   1    0.859275   -0.027183    0.274549    11.00000    0.05969    0.05569 =
         0.03671    0.00851    0.00492    0.02015
AFIX  43
H5D   2    0.873297   -0.060284    0.274685    11.00000   -1.20000
AFIX  65
C5E   1    0.838056   -0.018791    0.300913    11.00000    0.06556    0.03974 =
         0.02461    0.00393   -0.00148    0.02129
AFIX  43
H5E   2    0.837576   -0.046155    0.319067    11.00000   -1.20000
AFIX  65
C5F   1    0.817540    0.029641    0.300714    11.00000    0.05236    0.02642 =
         0.02326   -0.00573   -0.00371    0.00610
AFIX  43
H5F   2    0.803037    0.035377    0.318733    11.00000   -1.20000
AFIX  66
C5G   1    0.788284    0.158497    0.232107    11.00000    0.06506    0.03709 =
         0.04823    0.00861   -0.00322    0.02324
C5H   1    0.764718    0.133239    0.208906    11.00000    0.08323    0.05791 =
         0.06128   -0.00549   -0.00973    0.01933
AFIX  43
H5H   2    0.750800    0.103079    0.216272    11.00000   -1.20000
AFIX  65
C5I   1    0.761517    0.152110    0.174928    11.00000    0.11812    0.06395 =
         0.05182   -0.01571   -0.02538    0.00946
AFIX  43
H5I   2    0.745411    0.134847    0.159071    11.00000   -1.20000
AFIX  65
C5J   1    0.781882    0.196238    0.164150    11.00000    0.12547    0.06181 =
         0.04510   -0.02073    0.00485    0.01873
AFIX  43
H5J   2    0.779694    0.209135    0.140927    11.00000   -1.20000
AFIX  65
C5K   1    0.805448    0.221497    0.187351    11.00000    0.11137    0.04575 =
         0.03623    0.00579    0.00474    0.01622
AFIX  43
H5K   2    0.819366    0.251657    0.179984    11.00000   -1.20000
AFIX  65
C5L   1    0.808649    0.202627    0.221329    11.00000    0.08019    0.03935 =
         0.03718    0.00670    0.01025    0.02082
AFIX  43
H5L   2    0.824755    0.219890    0.237186    11.00000   -1.20000
AFIX   0
REM   _       _                               _      __
REM  | |     (_)   __ _    __ _   _ __     __| |    / /_
REM  | |     | |  / _` |  / _` | | '_ \   / _` |   | '_ \
REM  | |___  | | | (_| | | (_| | | | | | | (_| |   | (_) |
REM  |_____| |_|  \__, |  \__,_| |_| |_|  \__,_|    \___/
REM               |___/
REM
P6    4    0.704914    0.336123    0.258344    11.00000    0.07031    0.03230 =
         0.01860   -0.00162    0.00565    0.01023
S6    5    0.745362    0.279819    0.265723    11.00000    0.07018    0.03816 =
         0.04048   -0.00147    0.01181    0.01090
AFIX  66
C6A   1    0.723228    0.402902    0.241571    11.00000    0.11464    0.02933 =
         0.04343   -0.01150    0.00940    0.02044
C6B   1    0.750089    0.428165    0.260450    11.00000    0.13141    0.04621 =
         0.02189   -0.01684    0.01809    0.00325
AFIX  43
H6B   2    0.762084    0.406885    0.278143    11.00000   -1.20000
AFIX  65
C6C   1    0.759398    0.484564    0.253440    11.00000    0.12774    0.05000 =
         0.05136   -0.00706    0.00732    0.00169
AFIX  43
H6C   2    0.777756    0.501830    0.266343    11.00000   -1.20000
AFIX  65
C6D   1    0.741847    0.515700    0.227552    11.00000    0.12849    0.06522 =
         0.06746    0.00950    0.00624   -0.00202
AFIX  43
H6D   2    0.748210    0.554247    0.222761    11.00000   -1.20000
AFIX  65
C6E   1    0.714986    0.490439    0.208673    11.00000    0.11342    0.03746 =
         0.07289    0.00225    0.00715    0.01982
AFIX  43
H6E   2    0.702991    0.511719    0.190980    11.00000   -1.20000
AFIX  65
C6F   1    0.705676    0.434040    0.215683    11.00000    0.10742    0.03376 =
         0.06699    0.00288    0.01589    0.03011
AFIX  43
H6F   2    0.687318    0.416774    0.202780    11.00000   -1.20000
AFIX  66
C6G   1    0.682013    0.305516    0.219150    11.00000    0.16776    0.03541 =
         0.05039    0.01773   -0.02585    0.00781
C6H   1    0.647984    0.317310    0.218890    11.00000    0.16311    0.04133 =
         0.07570    0.02011   -0.02315   -0.00362
AFIX  43
H6H   2    0.639333    0.337465    0.237603    11.00000   -1.20000
AFIX  65
C6I   1    0.626612    0.299615    0.191249    11.00000    0.16513    0.05678 =
         0.08322    0.01083   -0.03064    0.00725
AFIX  43
H6I   2    0.603354    0.307676    0.191071    11.00000   -1.20000
AFIX  65
C6J   1    0.639269    0.270126    0.163869    11.00000    0.19881    0.05916 =
         0.07295    0.01441   -0.03083    0.01605
AFIX  43
H6J   2    0.624662    0.258033    0.144978    11.00000   -1.20000
AFIX  65
C6K   1    0.673298    0.258332    0.164128    11.00000    0.20679    0.07501 =
         0.07790   -0.02288   -0.01780    0.02496
AFIX  43
H6K   2    0.681948    0.238178    0.145415    11.00000   -1.20000
AFIX  65
C6L   1    0.694670    0.276027    0.191769    11.00000    0.20085    0.07157 =
         0.06783   -0.00049   -0.02572    0.03440
AFIX  43
H6L   2    0.717928    0.267966    0.191946    11.00000   -1.20000
AFIX   0
REM   _       _                               _     _____
REM  | |     (_)   __ _    __ _   _ __     __| |   |___  |
REM  | |     | |  / _` |  / _` | | '_ \   / _` |      / /
REM  | |___  | | | (_| | | (_| | | | | | | (_| |     / /
REM  |_____| |_|  \__, |  \__,_| |_| |_|  \__,_|    /_/
REM               |___/
REM
P7    4    0.562383    0.382561    0.464969    11.00000    0.03227    0.01827 =
         0.04851    0.00298    0.00556    0.00288
S7    5    0.569976    0.297031    0.480004    11.00000    0.03673    0.01347 =
         0.04949    0.00277    0.00499   -0.00397
AFIX  66
C7A   1    0.541814    0.414742    0.502059    11.00000    0.03310    0.03458 =
         0.06202   -0.00876    0.00435    0.00544
C7B   1    0.520031    0.385196    0.522120    11.00000    0.03506    0.03454 =
         0.06025   -0.00866    0.00657    0.00733
AFIX  43
H7B   2    0.514774    0.345879    0.517305    11.00000   -1.20000
AFIX  65
C7C   1    0.505939    0.413176    0.549225    11.00000    0.04993    0.04275 =
         0.07025   -0.01585    0.01333    0.00719
AFIX  43
H7C   2    0.491052    0.392982    0.562936    11.00000   -1.20000
AFIX  65
C7D   1    0.513630    0.470703    0.556270    11.00000    0.04688    0.03586 =
         0.06220   -0.01123    0.01686    0.01503
AFIX  43
H7D   2    0.503999    0.489826    0.574795    11.00000   -1.20000
AFIX  65
C7E   1    0.535413    0.500250    0.536209    11.00000    0.04957    0.03985 =
         0.04972   -0.00921    0.00750    0.01014
AFIX  43
H7E   2    0.540670    0.539567    0.541024    11.00000   -1.20000
AFIX  65
C7F   1    0.549505    0.472271    0.509104    11.00000    0.05199    0.03362 =
         0.05765   -0.01039    0.01750    0.00432
AFIX  43
H7F   2    0.564393    0.492465    0.495393    11.00000   -1.20000
AFIX  66
C7G   1    0.529237    0.378760    0.430928    11.00000    0.05918    0.08105 =
         0.07637   -0.00654    0.01288   -0.01536
C7H   1    0.496546    0.366340    0.438296    11.00000    0.06207    0.11249 =
         0.08670   -0.02346    0.01704   -0.02319
AFIX  43
H7H   2    0.491409    0.359001    0.461369    11.00000   -1.20000
AFIX  65
C7I   1    0.471372    0.364660    0.411905    11.00000    0.07134    0.12720 =
         0.10448    0.00385    0.00113   -0.02410
AFIX  43
H7I   2    0.449029    0.356171    0.416941    11.00000   -1.20000
AFIX  65
C7J   1    0.478888    0.375399    0.378145    11.00000    0.09248    0.14376 =
         0.09634   -0.00152   -0.00334   -0.03118
AFIX  43
H7J   2    0.461682    0.374250    0.360108    11.00000   -1.20000
AFIX  65
C7K   1    0.511579    0.387819    0.370776    11.00000    0.09977    0.17281 =
         0.08161   -0.00358    0.00009   -0.04316
AFIX  43
H7K   2    0.516715    0.395159    0.347703    11.00000   -1.20000
AFIX  65
C7L   1    0.536753    0.389500    0.397167    11.00000    0.08503    0.15658 =
         0.07761    0.00215    0.01117   -0.02990
AFIX  43
H7L   2    0.559096    0.397989    0.392131    11.00000   -1.20000
AFIX   0
REM   _       _                               _      ___
REM  | |     (_)   __ _    __ _   _ __     __| |    ( _ )
REM  | |     | |  / _` |  / _` | | '_ \   / _` |    / _ \
REM  | |___  | | | (_| | | (_| | | | | | | (_| |   | (_) |
REM  |_____| |_|  \__, |  \__,_| |_| |_|  \__,_|    \___/
REM               |___/
REM
P8    4    0.577608    0.178730    0.547898    11.00000    0.04442    0.03077 =
         0.02928    0.00686    0.00004   -0.00465
S8    5    0.610981    0.231452    0.575747    11.00000    0.08794    0.03437 =
         0.05159    0.00661   -0.02516   -0.01238
AFIX  66
C8A   1    0.536435    0.211149    0.551433    11.00000    0.05434    0.04046 =
         0.06768    0.01335    0.03170   -0.00058
C8B   1    0.513563    0.211229    0.522918    11.00000    0.06154    0.04365 =
         0.07744    0.03275    0.02223   -0.00470
AFIX  43
H8B   2    0.519299    0.194039    0.501949    11.00000   -1.20000
AFIX  65
C8C   1    0.482299    0.236460    0.525084    11.00000    0.05787    0.03963 =
         0.09359    0.02414    0.01733   -0.00936
AFIX  43
H8C   2    0.466668    0.236514    0.505595    11.00000   -1.20000
AFIX  65
C8D   1    0.473907    0.261611    0.555765    11.00000    0.06133    0.05654 =
         0.10240    0.01828    0.03180   -0.01680
AFIX  43
H8D   2    0.452540    0.278855    0.557245    11.00000   -1.20000
AFIX  65
C8E   1    0.496779    0.261532    0.584280    11.00000    0.06380    0.07306 =
         0.10025   -0.00501    0.03329    0.00791
AFIX  43
H8E   2    0.491043    0.278722    0.605249    11.00000   -1.20000
AFIX  65
C8F   1    0.528043    0.236301    0.582114    11.00000    0.07136    0.06732 =
         0.07556    0.00921    0.04038    0.01510
AFIX  43
H8F   2    0.543674    0.236247    0.601603    11.00000   -1.20000
AFIX  66
C8G   1    0.577552    0.112770    0.574596    11.00000    0.09926    0.03789 =
         0.01863    0.00065    0.00752   -0.00926
C8H   1    0.550430    0.096558    0.592855    11.00000    0.10500    0.04742 =
         0.04452    0.01974    0.01983   -0.00228
AFIX  43
H8H   2    0.530665    0.119340    0.591513    11.00000   -1.20000
AFIX  65
C8I   1    0.552229    0.047012    0.613076    11.00000    0.11591    0.06972 =
         0.05466    0.03687    0.02437    0.00952
AFIX  43
H8I   2    0.533692    0.035932    0.625555    11.00000   -1.20000
AFIX  65
C8J   1    0.581149    0.013678    0.615040    11.00000    0.12301    0.05553 =
         0.07033    0.02892    0.03095    0.01055
AFIX  43
H8J   2    0.582377   -0.020184    0.628861    11.00000   -1.20000
AFIX  65
C8K   1    0.608270    0.029890    0.596782    11.00000    0.11282    0.04436 =
         0.02903   -0.00341    0.01442   -0.00044
AFIX  43
H8K   2    0.628035    0.007108    0.598124    11.00000   -1.20000
AFIX  65
C8L   1    0.606472    0.079436    0.576560    11.00000    0.10968    0.03933 =
         0.03964   -0.00377    0.01934   -0.00027
AFIX  43
H8L   2    0.625009    0.090516    0.564082    11.00000   -1.20000
AFIX   0
REM   _       _                               _      ___
REM  | |     (_)   __ _    __ _   _ __     __| |    / _ \
REM  | |     | |  / _` |  / _` | | '_ \   / _` |   | (_) |
REM  | |___  | | | (_| | | (_| | | | | | | (_| |    \__, |
REM  |_____| |_|  \__, |  \__,_| |_| |_|  \__,_|      /_/
REM               |___/
REM
P9    4    0.641532    0.393221    0.605774    11.00000    0.03612    0.04776 =
         0.02530   -0.01070   -0.00009    0.00520
S9    5    0.623131    0.412141    0.555453    11.00000    0.04666    0.02765 =
         0.04537   -0.00964   -0.00879    0.00287
AFIX  66
C9A   1    0.604544    0.372821    0.629154    11.00000    0.06772    0.13512 =
         0.00881   -0.00421    0.00229   -0.02149
C9B   1    0.572213    0.389614    0.618340    11.00000    0.06525    0.14710 =
         0.04362    0.01871    0.00427   -0.02511
AFIX  43
H9B   2    0.568628    0.416233    0.599875    11.00000   -1.20000
AFIX  65
C9C   1    0.545126    0.367457    0.634544    11.00000    0.06443    0.15435 =
         0.06617    0.02540    0.00296   -0.02876
AFIX  43
H9C   2    0.523029    0.378935    0.627153    11.00000   -1.20000
AFIX  65
C9D   1    0.550370    0.328508    0.661561    11.00000    0.06822    0.14784 =
         0.05281    0.01909    0.00491   -0.03452
AFIX  43
H9D   2    0.531857    0.313366    0.672635    11.00000   -1.20000
AFIX  65
C9E   1    0.582701    0.311715    0.672375    11.00000    0.07062    0.16035 =
         0.05740    0.02547   -0.00077   -0.03532
AFIX  43
H9E   2    0.586285    0.285095    0.690840    11.00000   -1.20000
AFIX  65
C9F   1    0.609788    0.333871    0.656172    11.00000    0.07157    0.13889 =
         0.03717    0.01282    0.00573   -0.02264
AFIX  43
H9F   2    0.631884    0.322394    0.663563    11.00000   -1.20000
AFIX  66
C9G   1    0.651753    0.465343    0.620340    11.00000    0.06442    0.05055 =
         0.04707   -0.02521   -0.00482    0.00310
C9H   1    0.682217    0.488678    0.612295    11.00000    0.07305    0.04513 =
         0.06520   -0.03106   -0.00610   -0.01009
AFIX  43
H9H   2    0.698018    0.465360    0.601570    11.00000   -1.20000
AFIX  65
C9I   1    0.689562    0.546130    0.619942    11.00000    0.09227    0.04730 =
         0.06188   -0.03649   -0.01945   -0.00577
AFIX  43
H9I   2    0.710382    0.562077    0.614444    11.00000   -1.20000
AFIX  65
C9J   1    0.666443    0.580248    0.635634    11.00000    0.12024    0.06042 =
         0.06245   -0.03260   -0.00729    0.01362
AFIX  43
H9J   2    0.671463    0.619514    0.640861    11.00000   -1.20000
AFIX  65
C9K   1    0.635979    0.556914    0.643679    11.00000    0.11505    0.06491 =
         0.04698   -0.02854   -0.00503    0.02383
AFIX  43
H9K   2    0.620178    0.580233    0.654404    11.00000   -1.20000
AFIX  65
C9L   1    0.628633    0.499462    0.636032    11.00000    0.09253    0.06999 =
         0.03439   -0.03075   -0.00306    0.02129
AFIX  43
H9L   2    0.607812    0.483515    0.641531    11.00000   -1.20000
AFIX   0
REM   _       _                               _     _    ___
REM  | |     (_)   __ _    __ _   _ __     __| |   / |  / _ \
REM  | |     | |  / _` |  / _` | | '_ \   / _` |   | | | | | |
REM  | |___  | | | (_| | | (_| | | | | | | (_| |   | | | |_| |
REM  |_____| |_|  \__, |  \__,_| |_| |_|  \__,_|   |_|  \___/
REM               |___/
REM
P10   4    0.625444    0.422939    0.315988    11.00000    0.04649    0.04500 =
         0.03606   -0.00882   -0.00518    0.01146
S10   5    0.619087    0.446586    0.366543    11.00000    0.03647    0.03225 =
         0.04574   -0.00704    0.00265   -0.00130
AFIX  66
C10A  1    0.625671    0.493483    0.291744    11.00000    0.07845    0.05697 =
         0.04817    0.01535    0.00634    0.02953
C10B  1    0.636407    0.493571    0.258522    11.00000    0.07317    0.06274 =
         0.04420    0.00391    0.00130    0.01912
AFIX  43
H10B  2    0.645443    0.459420    0.249305    11.00000   -1.20000
AFIX  65
C10C  1    0.633921    0.543629    0.238785    11.00000    0.10235    0.07237 =
         0.04043    0.01131    0.01687    0.03159
AFIX  43
H10C  2    0.641259    0.543689    0.216079    11.00000   -1.20000
AFIX  65
C10D  1    0.620700    0.593598    0.252270    11.00000    0.10879    0.06158 =
         0.04160    0.00474    0.01284    0.01776
AFIX  43
H10D  2    0.619001    0.627809    0.238781    11.00000   -1.20000
AFIX  65
C10E  1    0.609964    0.593510    0.285493    11.00000    0.11484    0.04747 =
         0.04397    0.00753    0.01518    0.01672
AFIX  43
H10E  2    0.600927    0.627661    0.294709    11.00000   -1.20000
AFIX  65
C10F  1    0.612449    0.543453    0.305230    11.00000    0.07889    0.05357 =
         0.04492    0.01385    0.00936    0.02191
AFIX  43
H10F  2    0.605111    0.543393    0.327936    11.00000   -1.20000
AFIX  66
C10G  1    0.585891    0.388861    0.302561    11.00000    0.06089    0.12184 =
         0.14562   -0.11657   -0.04134    0.00966
C10H  1    0.556741    0.419426    0.293545    11.00000    0.06076    0.14506 =
         0.15924   -0.10599   -0.04663    0.01234
AFIX  43
H10H  2    0.557635    0.460002    0.290074    11.00000   -1.20000
AFIX  65
C10I  1    0.526283    0.390623    0.289609    11.00000    0.06286    0.16354 =
         0.20161   -0.09478   -0.03944    0.00363
AFIX  43
H10I  2    0.506360    0.411513    0.283448    11.00000   -1.20000
AFIX  65
C10J  1    0.524974    0.331255    0.294688    11.00000    0.09483    0.16297 =
         0.24229   -0.09271   -0.04402   -0.00374
AFIX  43
H10J  2    0.504157    0.311569    0.291998    11.00000   -1.20000
AFIX  65
C10K  1    0.554124    0.300689    0.303704    11.00000    0.09196    0.14448 =
         0.24257   -0.09584   -0.04731   -0.01191
AFIX  43
H10K  2    0.553229    0.260114    0.307175    11.00000   -1.20000
AFIX  65
C10L  1    0.584582    0.329492    0.307640    11.00000    0.08653    0.11935 =
         0.21173   -0.11882   -0.03181    0.00212
AFIX  43
H10L  2    0.604505    0.308601    0.313801    11.00000   -1.20000
AFIX   0
REM   _       _                               _     _   _
REM  | |     (_)   __ _    __ _   _ __     __| |   / | / |
REM  | |     | |  / _` |  / _` | | '_ \   / _` |   | | | |
REM  | |___  | | | (_| | | (_| | | | | | | (_| |   | | | |
REM  |_____| |_|  \__, |  \__,_| |_| |_|  \__,_|   |_| |_|
REM               |___/
REM
P11   4    0.744779    0.568693    0.369294    11.00000    0.03773    0.01834 =
         0.02474    0.00486    0.00128    0.00428
S11   5    0.717393    0.514918    0.334915    11.00000    0.05247    0.02423 =
         0.01629    0.00017    0.00538   -0.00494
AFIX  66
C11A  1    0.719647    0.635397    0.370142    11.00000    0.04000    0.01984 =
         0.06749    0.01261    0.01332    0.00213
C11B  1    0.728305    0.673299    0.396990    11.00000    0.05588    0.02843 =
         0.05722    0.01104    0.02507   -0.00394
AFIX  43
H11B  2    0.744920    0.662665    0.414428    11.00000   -1.20000
AFIX  65
C11C  1    0.712654    0.726759    0.398325    11.00000    0.07039    0.02787 =
         0.07414    0.00944    0.03265   -0.00004
AFIX  43
H11C  2    0.718572    0.752663    0.416674    11.00000   -1.20000
AFIX  65
C11D  1    0.688344    0.742317    0.372810    11.00000    0.08455    0.02733 =
         0.08483    0.00902    0.02458    0.01332
AFIX  43
H11D  2    0.677647    0.778855    0.373722    11.00000   -1.20000
AFIX  65
C11E  1    0.679686    0.704416    0.345962    11.00000    0.08977    0.02510 =
         0.07428    0.01601    0.01933    0.02435
AFIX  43
H11E  2    0.663071    0.715049    0.328524    11.00000   -1.20000
AFIX  65
C11F  1    0.695337    0.650955    0.344627    11.00000    0.05484    0.02371 =
         0.07018    0.01758    0.00952    0.01697
AFIX  43
H11F  2    0.689419    0.625051    0.326277    11.00000   -1.20000
AFIX  66
C11G  1    0.782212    0.589758    0.347168    11.00000    0.04463    0.03682 =
         0.03916    0.01140    0.00553   -0.01064
C11H  1    0.803719    0.546223    0.337862    11.00000    0.04998    0.03167 =
         0.03505    0.00013   -0.00104   -0.01475
AFIX  43
H11H  2    0.797432    0.506879    0.339960    11.00000   -1.20000
AFIX  65
C11I  1    0.834424    0.560254    0.325487    11.00000    0.04889    0.03971 =
         0.04282    0.01354    0.00628    0.00061
AFIX  43
H11I  2    0.849123    0.530500    0.319127    11.00000   -1.20000
AFIX  65
C11J  1    0.843623    0.617821    0.322417    11.00000    0.03331    0.04357 =
         0.04080    0.00116   -0.00199   -0.00728
AFIX  43
H11J  2    0.864608    0.627410    0.313959    11.00000   -1.20000
AFIX  65
C11K  1    0.822116    0.661356    0.331723    11.00000    0.04356    0.03714 =
         0.01512    0.01280    0.00858   -0.00663
AFIX  43
H11K  2    0.828403    0.700700    0.329625    11.00000   -1.20000
AFIX  65
C11L  1    0.791411    0.647326    0.344098    11.00000    0.04328    0.03294 =
         0.03165    0.00278    0.01036   -0.00854
AFIX  43
H11L  2    0.776713    0.677080    0.350457    11.00000   -1.20000
AFIX   0
REM   _       _                               _     _   ____
REM  | |     (_)   __ _    __ _   _ __     __| |   / | |___ \
REM  | |     | |  / _` |  / _` | | '_ \   / _` |   | |   __) |
REM  | |___  | | | (_| | | (_| | | | | | | (_| |   | |  / __/
REM  |_____| |_|  \__, |  \__,_| |_| |_|  \__,_|   |_| |_____|
REM               |___/
REM
P12   4    0.629806    0.537833    0.443591    11.00000    0.04791    0.01254 =
         0.03940    0.00286    0.01767    0.00232
S12   5    0.679436    0.552123    0.433821    11.00000    0.03568    0.02893 =
         0.02857   -0.00100    0.00880   -0.00560
AFIX  66
C12A  1    0.604778    0.581623    0.411036    11.00000    0.04786    0.02498 =
         0.05553    0.00573    0.02457    0.01221
C12B  1    0.617786    0.631492    0.397212    11.00000    0.07240    0.03000 =
         0.03123    0.00052    0.00334   -0.00709
AFIX  43
H12B  2    0.640111    0.642911    0.403668    11.00000   -1.20000
AFIX  65
C12C  1    0.598131    0.664654    0.373942    11.00000    0.07900    0.03917 =
         0.04484    0.00829   -0.00179   -0.00379
AFIX  43
H12C  2    0.607022    0.698738    0.364494    11.00000   -1.20000
AFIX  65
C12D  1    0.565467    0.647948    0.364496    11.00000    0.07508    0.05832 =
         0.07912    0.01691   -0.00543   -0.00289
AFIX  43
H12D  2    0.552034    0.670613    0.348591    11.00000   -1.20000
AFIX  65
C12E  1    0.552458    0.598079    0.378319    11.00000    0.05805    0.05339 =
         0.07255    0.00600    0.00759    0.00469
AFIX  43
H12E  2    0.530134    0.586662    0.371862    11.00000   -1.20000
AFIX  65
C12F  1    0.572113    0.564917    0.401589    11.00000    0.05259    0.04452 =
         0.05864    0.00311    0.02253    0.00585
AFIX  43
H12F  2    0.563222    0.530834    0.411037    11.00000   -1.20000
AFIX  66
C12G  1    0.622847    0.575524    0.485148    11.00000    0.07487    0.03735 =
         0.05123    0.01263    0.01224    0.00973
C12H  1    0.637672    0.551076    0.515045    11.00000    0.09772    0.02353 =
         0.04980   -0.00272   -0.00646    0.00226
AFIX  43
H12H  2    0.651329    0.517714    0.513707    11.00000   -1.20000
AFIX  65
C12I  1    0.632517    0.575440    0.546900    11.00000    0.09004    0.03538 =
         0.05640   -0.01428   -0.00774   -0.00425
AFIX  43
H12I  2    0.642649    0.558731    0.567333    11.00000   -1.20000
AFIX  65
C12J  1    0.612536    0.624253    0.548858    11.00000    0.15136    0.06445 =
         0.07791   -0.02191   -0.01367    0.03755
AFIX  43
H12J  2    0.609012    0.640905    0.570629    11.00000   -1.20000
AFIX  65
C12K  1    0.597710    0.648702    0.518961    11.00000    0.18221    0.10329 =
         0.07819   -0.01656   -0.00505    0.07698
AFIX  43
H12K  2    0.584054    0.682063    0.520300    11.00000   -1.20000
AFIX  65
C12L  1    0.602866    0.624338    0.487107    11.00000    0.16691    0.08867 =
         0.07043    0.00381    0.00896    0.07653
AFIX  43
H12L  2    0.592733    0.641048    0.466673    11.00000   -1.20000
AFIX   0
REM   _       _                               _     _   _____
REM  | |     (_)   __ _    __ _   _ __     __| |   / | |___ /
REM  | |     | |  / _` |  / _` | | '_ \   / _` |   | |   |_ \
REM  | |___  | | | (_| | | (_| | | | | | | (_| |   | |  ___) |
REM  |_____| |_|  \__, |  \__,_| |_| |_|  \__,_|   |_| |____/
REM               |___/
REM
P13   4    0.780756   -0.089486    0.482450    11.00000    0.02399    0.02066 =
         0.03860    0.00012    0.00291   -0.00286
S13   5    0.824241   -0.041749    0.478313    11.00000    0.02780    0.01781 =
         0.03753   -0.00280    0.00372   -0.00374
AFIX  66
C13A  1    0.792147   -0.140504    0.518366    11.00000    0.05446    0.03229 =
         0.02469    0.00984   -0.00104    0.00192
C13B  1    0.824827   -0.158150    0.526873    11.00000    0.05629    0.04926 =
         0.04491    0.02965    0.00480    0.00437
AFIX  43
H13B  2    0.842648   -0.142775    0.514814    11.00000   -1.20000
AFIX  65
C13C  1    0.831433   -0.198291    0.553022    11.00000    0.05630    0.03964 =
         0.02943    0.01639    0.00910    0.01122
AFIX  43
H13C  2    0.853769   -0.210351    0.558836    11.00000   -1.20000
AFIX  65
C13D  1    0.805359   -0.220786    0.570666    11.00000    0.06169    0.05749 =
         0.01947    0.01695    0.00883    0.00400
AFIX  43
H13D  2    0.809874   -0.248221    0.588538    11.00000   -1.20000
AFIX  65
C13E  1    0.772678   -0.203141    0.562160    11.00000    0.06045    0.06077 =
         0.04878    0.02397    0.01306    0.00459
AFIX  43
H13E  2    0.754858   -0.218515    0.574218    11.00000   -1.20000
AFIX  65
C13F  1    0.766071   -0.163000    0.536010    11.00000    0.05599    0.05022 =
         0.04737    0.01761    0.00160   -0.00588
AFIX  43
H13F  2    0.743736   -0.150940    0.530196    11.00000   -1.20000
AFIX  66
C13G  1    0.780110   -0.133732    0.442691    11.00000    0.02383    0.02081 =
         0.03234   -0.00379   -0.01025    0.00137
C13H  1    0.796970   -0.185952    0.440581    11.00000    0.03961    0.02087 =
         0.02523    0.00587    0.00313    0.00601
AFIX  43
H13H  2    0.808614   -0.201739    0.460498    11.00000   -1.20000
AFIX  65
C13I  1    0.796791   -0.215073    0.409328    11.00000    0.08519    0.01137 =
         0.02186    0.00992    0.01261    0.00619
AFIX  43
H13I  2    0.808314   -0.250763    0.407886    11.00000   -1.20000
AFIX  65
C13J  1    0.779754   -0.191974    0.380186    11.00000    0.09316    0.03075 =
         0.02325    0.01635    0.00888    0.00676
AFIX  43
H13J  2    0.779632   -0.211877    0.358826    11.00000   -1.20000
AFIX  65
C13K  1    0.762895   -0.139754    0.382296    11.00000    0.08139    0.03393 =
         0.03227    0.00797   -0.01180    0.00675
AFIX  43
H13K  2    0.751250   -0.123966    0.362379    11.00000   -1.20000
AFIX  65
C13L  1    0.763072   -0.110632    0.413548    11.00000    0.04901    0.04536 =
         0.02919    0.00674   -0.00884    0.01995
AFIX  43
H13L  2    0.751550   -0.074942    0.414991    11.00000   -1.20000
AFIX   0
REM   _       _                               _     _   _  _
REM  | |     (_)   __ _    __ _   _ __     __| |   / | | || |
REM  | |     | |  / _` |  / _` | | '_ \   / _` |   | | | || |_
REM  | |___  | | | (_| | | (_| | | | | | | (_| |   | | |__   _|
REM  |_____| |_|  \__, |  \__,_| |_| |_|  \__,_|   |_|    |_|
REM               |___/
REM
P14   4    0.805778    0.035799    0.617114    11.00000    0.03948    0.03524 =
         0.02871    0.00352    0.01143   -0.00543
S14   5    0.780847   -0.006251    0.576260    11.00000    0.04123    0.05068 =
         0.02667   -0.01342    0.01277   -0.01068
AFIX  66
C14A  1    0.839780   -0.012376    0.630861    11.00000    0.06018    0.03833 =
         0.05195    0.00801   -0.00110    0.01409
C14B  1    0.869632    0.011324    0.644652    11.00000    0.06253    0.05093 =
         0.01723    0.00386    0.00149    0.01191
AFIX  43
H14B  2    0.872202    0.052077    0.645964    11.00000   -1.20000
AFIX  65
C14C  1    0.895723   -0.024602    0.656522    11.00000    0.06203    0.05353 =
         0.02607    0.01505    0.00769    0.01098
AFIX  43
H14C  2    0.916125   -0.008404    0.665947    11.00000   -1.20000
AFIX  65
C14D  1    0.891963   -0.084228    0.654602    11.00000    0.07246    0.05267 =
         0.07223    0.01124    0.00080    0.00863
AFIX  43
H14D  2    0.909795   -0.108782    0.662715    11.00000   -1.20000
AFIX  65
C14E  1    0.862111   -0.107929    0.640812    11.00000    0.06929    0.04086 =
         0.08996    0.00975    0.00306    0.01101
AFIX  43
H14E  2    0.859541   -0.148682    0.639500    11.00000   -1.20000
AFIX  65
C14F  1    0.836020   -0.072004    0.628941    11.00000    0.06192    0.03903 =
         0.09627   -0.00133    0.00667    0.01158
AFIX  43
H14F  2    0.815618   -0.088202    0.619516    11.00000   -1.20000
AFIX  66
REM  C14 becomes extremely oblate if refined anisotropically.
C14G  1    0.776863    0.032454    0.651921    11.00000    0.06117    0.01676 =
         0.01132   -0.01024    0.00349    0.00557
C14H  1    0.744441    0.052927    0.645376    11.00000    0.06495    0.04246 =
         0.00940   -0.00602    0.00142    0.01210
AFIX  43
H14H  2    0.736609    0.063018    0.622569    11.00000   -1.20000
AFIX  65
C14I  1    0.723479    0.058635    0.672199    11.00000    0.07644    0.04149 =
         0.02296    0.00799    0.01543    0.02057
AFIX  43
H14I  2    0.701320    0.072627    0.667726    11.00000   -1.20000
AFIX  65
C14J  1    0.734938    0.043870    0.705568    11.00000    0.07789    0.05168 =
         0.01678    0.00525    0.01288    0.00884
AFIX  43
H14J  2    0.720611    0.047771    0.723901    11.00000   -1.20000
AFIX  65
C14K  1    0.767360    0.023397    0.712114    11.00000    0.08137    0.05034 =
         0.02545    0.02792    0.01857    0.01279
AFIX  43
H14K  2    0.775192    0.013307    0.734921    11.00000   -1.20000
AFIX  65
C14L  1    0.788322    0.017689    0.685291    11.00000    0.06727    0.05212 =
         0.02038    0.01386    0.00641    0.00751
AFIX  43
H14L  2    0.810481    0.003697    0.689765    11.00000   -1.20000
AFIX   0
REM   _       _                               _     _   ____
REM  | |     (_)   __ _    __ _   _ __     __| |   / | | ___|
REM  | |     | |  / _` |  / _` | | '_ \   / _` |   | | |___ \
REM  | |___  | | | (_| | | (_| | | | | | | (_| |   | |  ___) |
REM  |_____| |_|  \__, |  \__,_| |_| |_|  \__,_|   |_| |____/
REM               |___/
REM
P15   4    0.905079    0.041046    0.516209    11.00000    0.03357    0.02352 =
         0.02808    0.00634    0.00115    0.00092
S15   5    0.876024    0.063265    0.556461    11.00000    0.03132    0.04048 =
         0.02652   -0.00101    0.00788   -0.00080
AFIX  66
C15A  1    0.908070   -0.039182    0.520333    11.00000    0.02418    0.02752 =
         0.07132   -0.00140    0.00965   -0.00005
C15B  1    0.906811   -0.073968    0.491156    11.00000    0.03553    0.02803 =
         0.07194   -0.00061    0.00100    0.00167
AFIX  43
H15B  2    0.903598   -0.057062    0.468929    11.00000   -1.20000
AFIX  65
C15C  1    0.910252   -0.133489    0.494499    11.00000    0.03531    0.02919 =
         0.07862   -0.00093    0.00467    0.00000
AFIX  43
H15C  2    0.909392   -0.157263    0.474558    11.00000   -1.20000
AFIX  65
C15D  1    0.914953   -0.158225    0.527020    11.00000    0.03911    0.02893 =
         0.08259    0.00200   -0.00015    0.00355
AFIX  43
H15D  2    0.917305   -0.198905    0.529305    11.00000   -1.20000
AFIX  65
C15E  1    0.916211   -0.123440    0.556198    11.00000    0.04666    0.03341 =
         0.07795    0.00447   -0.00130    0.00215
AFIX  43
H15E  2    0.919424   -0.140347    0.578425    11.00000   -1.20000
AFIX  65
C15F  1    0.912770   -0.063919    0.552855    11.00000    0.02864    0.03320 =
         0.07404   -0.00196    0.00116   -0.00368
AFIX  43
H15F  2    0.913631   -0.040146    0.572797    11.00000   -1.20000
AFIX  66
C15G  1    0.948006    0.065629    0.531204    11.00000    0.05841    0.04420 =
         0.05613    0.00556    0.01743    0.00135
C15H  1    0.957631    0.076100    0.565638    11.00000    0.06328    0.11163 =
         0.06458   -0.01657    0.02426   -0.02590
AFIX  43
H15H  2    0.941885    0.071917    0.582648    11.00000   -1.20000
AFIX  65
C15I  1    0.990294    0.092690    0.575185    11.00000    0.06726    0.12349 =
         0.06868   -0.01739    0.02109   -0.02873
AFIX  43
H15I  2    0.996872    0.099846    0.598720    11.00000   -1.20000
AFIX  65
C15J  1    1.013332    0.098809    0.550299    11.00000    0.05852    0.08060 =
         0.07287   -0.01005    0.02073   -0.01567
AFIX  43
H15J  2    1.035655    0.110147    0.556824    11.00000   -1.20000
AFIX  65
C15K  1    1.003707    0.088338    0.515864    11.00000    0.06725    0.13247 =
         0.06652   -0.00988    0.02658   -0.01273
AFIX  43
H15K  2    1.019453    0.092521    0.498855    11.00000   -1.20000
AFIX  65
C15L  1    0.971044    0.071748    0.506317    11.00000    0.06888    0.11428 =
         0.05944    0.00470    0.02242   -0.01424
AFIX  43
H15L  2    0.964467    0.064592    0.482782    11.00000   -1.20000
AFIX   0
REM   _       _                               _     _    __
REM  | |     (_)   __ _    __ _   _ __     __| |   / |  / /_
REM  | |     | |  / _` |  / _` | | '_ \   / _` |   | | | '_ \
REM  | |___  | | | (_| | | (_| | | | | | | (_| |   | | | (_) |
REM  |_____| |_|  \__, |  \__,_| |_| |_|  \__,_|   |_|  \___/
REM               |___/
REM
P16   4    0.901948    0.057581    0.397925    11.00000    0.03603    0.02619 =
         0.03678   -0.00574   -0.00160   -0.00609
S16   5    0.877191    0.109371    0.359960    11.00000    0.04524    0.03980 =
         0.02174    0.00359    0.00132   -0.00809
AFIX  66
C16A  1    0.890936   -0.017789    0.383950    11.00000    0.04349    0.03653 =
         0.05324    0.00134    0.00065   -0.00845
C16B  1    0.861095   -0.039569    0.394821    11.00000    0.04908    0.02713 =
         0.05226    0.01042    0.00235   -0.00608
AFIX  43
H16B  2    0.846604   -0.015277    0.406669    11.00000   -1.20000
AFIX  65
C16C  1    0.852456   -0.096891    0.388358    11.00000    0.06284    0.03330 =
         0.05145    0.00408   -0.00425   -0.01327
AFIX  43
H16C  2    0.832061   -0.111776    0.395788    11.00000   -1.20000
AFIX  65
C16D  1    0.873659   -0.132434    0.371023    11.00000    0.08209    0.04304 =
         0.08971   -0.00870    0.01093   -0.00566
AFIX  43
H16D  2    0.867755   -0.171611    0.366605    11.00000   -1.20000
AFIX  65
C16E  1    0.903501   -0.110655    0.360151    11.00000    0.07396    0.04160 =
         0.10967   -0.00637    0.01208    0.00345
AFIX  43
H16E  2    0.917992   -0.134947    0.348304    11.00000   -1.20000
AFIX  65
C16F  1    0.912140   -0.053333    0.366614    11.00000    0.06317    0.03914 =
         0.09178    0.00426    0.01719    0.00457
AFIX  43
H16F  2    0.932535   -0.038448    0.359184    11.00000   -1.20000
AFIX  66
C16G  1    0.945924    0.062008    0.386997    11.00000    0.03590    0.05501 =
         0.07864    0.00928   -0.01038   -0.00221
C16H  1    0.968962    0.044151    0.413173    11.00000    0.03649    0.09968 =
         0.07265    0.01446   -0.00790    0.00057
AFIX  43
H16H  2    0.961463    0.031147    0.434484    11.00000   -1.20000
AFIX  65
C16I  1    1.002972    0.045322    0.408170    11.00000    0.03594    0.10716 =
         0.08257    0.02550   -0.00513    0.00310
AFIX  43
H16I  2    1.018718    0.033118    0.426061    11.00000   -1.20000
AFIX  65
C16J  1    1.013944    0.064349    0.376990    11.00000    0.03176    0.10648 =
         0.07719    0.01661   -0.01345   -0.01843
AFIX  43
H16J  2    1.037189    0.065149    0.373571    11.00000   -1.20000
AFIX  65
C16K  1    0.990907    0.082206    0.350813    11.00000    0.03573    0.09119 =
         0.07146    0.00510   -0.01356   -0.01544
AFIX  43
H16K  2    0.998406    0.095210    0.329503    11.00000   -1.20000
AFIX  65
C16L  1    0.956896    0.081036    0.355816    11.00000    0.03533    0.08259 =
         0.08234    0.01525   -0.00747   -0.00525
AFIX  43
H16L  2    0.941151    0.093240    0.337925    11.00000   -1.20000
AFIX   0
REM   _       _                               _     _   _____
REM  | |     (_)   __ _    __ _   _ __     __| |   / | |___  |
REM  | |     | |  / _` |  / _` | | '_ \   / _` |   | |    / /
REM  | |___  | | | (_| | | (_| | | | | | | (_| |   | |   / /
REM  |_____| |_|  \__, |  \__,_| |_| |_|  \__,_|   |_|  /_/
REM               |___/
REM
P17   4    0.957912    0.272973    0.445974    11.00000    0.04028    0.02733 =
         0.07377    0.00176    0.01306   -0.00198
S17   5    0.936666    0.190617    0.442695    11.00000    0.04877    0.02060 =
         0.04600    0.00241   -0.00180   -0.00058
AFIX  66
C17A  1    0.979789    0.272904    0.489119    11.00000    0.05396    0.02668 =
         0.08091    0.00599    0.00931    0.00462
C17B  1    1.011691    0.250169    0.495710    11.00000    0.04855    0.03190 =
         0.10746   -0.01996   -0.00810    0.00053
AFIX  43
H17B  2    1.023473    0.234928    0.477372    11.00000   -1.20000
AFIX  65
C17C  1    1.026354    0.249733    0.529132    11.00000    0.06374    0.05132 =
         0.10861   -0.00997   -0.00978    0.01509
AFIX  43
H17C  2    1.048157    0.234195    0.533636    11.00000   -1.20000
AFIX  65
C17D  1    1.009115    0.272033    0.555963    11.00000    0.05628    0.06008 =
         0.10419   -0.01721   -0.01456    0.00587
AFIX  43
H17D  2    1.019136    0.271735    0.578805    11.00000   -1.20000
AFIX  65
C17E  1    0.977213    0.294768    0.549372    11.00000    0.05544    0.06251 =
         0.07866    0.00152   -0.00095    0.00484
AFIX  43
H17E  2    0.965431    0.310008    0.567710    11.00000   -1.20000
AFIX  65
C17F  1    0.962550    0.295204    0.515951    11.00000    0.05415    0.04098 =
         0.07412    0.00527    0.00468    0.00879
AFIX  43
H17F  2    0.940746    0.310742    0.511447    11.00000   -1.20000
AFIX  66
C17G  1    0.991114    0.271878    0.415146    11.00000    0.06503    0.04095 =
         0.10444    0.01186    0.01882   -0.00388
C17H  1    1.004123    0.324185    0.404702    11.00000    0.06846    0.04872 =
         0.12351    0.02091    0.03445   -0.00204
AFIX  43
H17H  2    0.996650    0.359378    0.414112    11.00000   -1.20000
AFIX  65
C17I  1    1.028068    0.324999    0.380488    11.00000    0.09928    0.07091 =
         0.14689    0.03038    0.06150    0.00871
AFIX  43
H17I  2    1.036959    0.360749    0.373349    11.00000   -1.20000
AFIX  65
C17J  1    1.039003    0.273506    0.366718    11.00000    0.09453    0.07878 =
         0.13636    0.02315    0.04995    0.01356
AFIX  43
H17J  2    1.055369    0.274063    0.350169    11.00000   -1.20000
AFIX  65
C17K  1    1.025994    0.221199    0.377162    11.00000    0.09819    0.07576 =
         0.11695    0.00901    0.03642    0.00261
AFIX  43
H17K  2    1.033468    0.186006    0.367751    11.00000   -1.20000
AFIX  65
C17L  1    1.002050    0.220384    0.401376    11.00000    0.08337    0.04968 =
         0.10005    0.00092    0.02027   -0.00246
AFIX  43
H17L  2    0.993159    0.184634    0.408515    11.00000   -1.20000
AFIX   0
REM   _       _                               _     _    ___
REM  | |     (_)   __ _    __ _   _ __     __| |   / |  ( _ )
REM  | |     | |  / _` |  / _` | | '_ \   / _` |   | |  / _ \
REM  | |___  | | | (_| | | (_| | | | | | | (_| |   | | | (_) |
REM  |_____| |_|  \__, |  \__,_| |_| |_|  \__,_|   |_|  \___/
REM               |___/
REM
P18   4    0.864233    0.268675    0.319531    11.00000    0.04959    0.04555 =
         0.05639   -0.00035   -0.00608   -0.00051
S18   5    0.883566    0.298907    0.367068    11.00000    0.06789    0.03410 =
         0.07188    0.00531   -0.00688   -0.00267
AFIX  66
C18A  1    0.859345    0.332615    0.290922    11.00000    0.05406    0.05116 =
         0.04730   -0.00566    0.00825    0.00916
C18B  1    0.832063    0.333603    0.266865    11.00000    0.07064    0.04708 =
         0.07025    0.01780   -0.01094   -0.00930
AFIX  43
H18B  2    0.817495    0.301251    0.264582    11.00000   -1.20000
AFIX  65
C18C  1    0.826097    0.381926    0.246148    11.00000    0.08757    0.06979 =
         0.08139    0.03750   -0.00707    0.00073
AFIX  43
H18C  2    0.807451    0.382601    0.229706    11.00000   -1.20000
AFIX  65
C18D  1    0.847413    0.429262    0.249487    11.00000    0.08594    0.07716 =
         0.07463    0.06027    0.00192   -0.00618
AFIX  43
H18D  2    0.843335    0.462289    0.235328    11.00000   -1.20000
AFIX  65
C18E  1    0.874695    0.428275    0.273544    11.00000    0.08768    0.07312 =
         0.06277    0.02391    0.00609    0.00041
AFIX  43
H18E  2    0.889263    0.460628    0.275827    11.00000   -1.20000
AFIX  65
C18F  1    0.880662    0.379952    0.294262    11.00000    0.07463    0.06415 =
         0.04859    0.01393   -0.00736   -0.00753
AFIX  43
H18F  2    0.899308    0.379278    0.310704    11.00000   -1.20000
AFIX  66
C18G  1    0.898924    0.230123    0.302096    11.00000    0.09003    0.09078 =
         0.07150    0.00213   -0.00525    0.00444
C18H  1    0.892473    0.180993    0.282204    11.00000    0.09283    0.08167 =
         0.04762    0.01726    0.00120    0.00985
AFIX  43
H18H  2    0.870184    0.167363    0.278204    11.00000   -1.20000
AFIX  65
C18I  1    0.918635    0.151807    0.268164    11.00000    0.09699    0.09656 =
         0.04246    0.01141    0.00222    0.01116
AFIX  43
H18I  2    0.914226    0.118229    0.254569    11.00000   -1.20000
AFIX  65
C18J  1    0.951247    0.171750    0.274017    11.00000    0.09577    0.11133 =
         0.08033   -0.00940    0.00669    0.00871
AFIX  43
H18J  2    0.969128    0.151803    0.264421    11.00000   -1.20000
AFIX  65
C18K  1    0.957699    0.220880    0.293908    11.00000    0.09602    0.11063 =
         0.09947   -0.01858    0.01446    0.00997
AFIX  43
H18K  2    0.979988    0.234510    0.297908    11.00000   -1.20000
AFIX  65
C18L  1    0.931538    0.250067    0.307948    11.00000    0.08460    0.11699 =
         0.10528   -0.01928    0.01278    0.00470
AFIX  43
H18L  2    0.935947    0.283644    0.321543    11.00000   -1.20000
AFIX   0
REM   _       _                               _     _    ___
REM  | |     (_)   __ _    __ _   _ __     __| |   / |  / _ \
REM  | |     | |  / _` |  / _` | | '_ \   / _` |   | | | (_) |
REM  | |___  | | | (_| | | (_| | | | | | | (_| |   | |  \__, |
REM  |_____| |_|  \__, |  \__,_| |_| |_|  \__,_|   |_|    /_/
REM               |___/
REM
P19   4    0.797010    0.587266    0.471576    11.00000    0.04575    0.01843 =
         0.02039    0.00114   -0.00129   -0.00328
S19   5    0.822830    0.544092    0.512440    11.00000    0.04444    0.02678 =
         0.02923    0.00160   -0.00724    0.00062
AFIX  66
C19A  1    0.829404    0.638087    0.457275    11.00000    0.04615    0.02331 =
         0.04004    0.01040   -0.01223   -0.00420
C19B  1    0.840961    0.635372    0.424435    11.00000    0.04213    0.01880 =
         0.03759    0.01041   -0.01672   -0.01021
AFIX  43
H19B  2    0.832052    0.607477    0.408417    11.00000   -1.20000
AFIX  65
C19C  1    0.865554    0.673469    0.415031    11.00000    0.04929    0.03604 =
         0.05437    0.02037   -0.01235   -0.01830
AFIX  43
H19C  2    0.873453    0.671613    0.392586    11.00000   -1.20000
AFIX  65
C19D  1    0.878590    0.714283    0.438467    11.00000    0.06339    0.03110 =
         0.06656    0.01544   -0.00139   -0.02792
AFIX  43
H19D  2    0.895398    0.740321    0.432040    11.00000   -1.20000
AFIX  65
C19E  1    0.867033    0.716999    0.471308    11.00000    0.06337    0.04782 =
         0.06041    0.01119   -0.00799   -0.02637
AFIX  43
H19E  2    0.875943    0.744894    0.487326    11.00000   -1.20000
AFIX  65
C19F  1    0.842440    0.678902    0.480712    11.00000    0.05559    0.02577 =
         0.04560    0.00272    0.00004   -0.00897
AFIX  43
H19F  2    0.834542    0.680758    0.503157    11.00000   -1.20000
AFIX  66
C19G  1    0.764852    0.629908    0.491065    11.00000    0.05991    0.01671 =
         0.04510   -0.00849    0.00326    0.00264
C19H  1    0.760541    0.688096    0.483142    11.00000    0.07241    0.01818 =
         0.05266   -0.00965    0.00945    0.00921
AFIX  43
H19H  2    0.775447    0.706869    0.468802    11.00000   -1.20000
AFIX  65
C19I  1    0.734419    0.718814    0.496199    11.00000    0.07191    0.04221 =
         0.05756    0.00168    0.00870    0.02516
AFIX  43
H19I  2    0.731472    0.758583    0.490784    11.00000   -1.20000
AFIX  65
C19J  1    0.712608    0.691346    0.517181    11.00000    0.07558    0.05088 =
         0.04749   -0.00627    0.00750    0.01658
AFIX  43
H19J  2    0.694755    0.712341    0.526105    11.00000   -1.20000
AFIX  65
C19K  1    0.716920    0.633158    0.525104    11.00000    0.06154    0.04399 =
         0.07513   -0.01001    0.01199    0.00168
AFIX  43
H19K  2    0.702013    0.614385    0.539444    11.00000   -1.20000
AFIX  65
C19L  1    0.743041    0.602439    0.512047    11.00000    0.06520    0.03109 =
         0.05405   -0.00644    0.00928    0.00131
AFIX  43
H19L  2    0.745988    0.562671    0.517462    11.00000   -1.20000
AFIX   0
REM   _       _                               _     ____     ___
REM  | |     (_)   __ _    __ _   _ __     __| |   |___ \   / _ \
REM  | |     | |  / _` |  / _` | | '_ \   / _` |     __) | | | | |
REM  | |___  | | | (_| | | (_| | | | | | | (_| |    / __/  | |_| |
REM  |_____| |_|  \__, |  \__,_| |_| |_|  \__,_|   |_____|  \___/
REM               |___/
REM
P20   4    0.911804    0.451306    0.414792    11.00000    0.03101    0.02775 =
         0.04527   -0.00599    0.00633   -0.00323
S20   5    0.862987    0.478215    0.414022    11.00000    0.03435    0.05917 =
         0.03971    0.00339   -0.00632    0.00537
AFIX  66
C20A  1    0.936902    0.508067    0.438012    11.00000    0.08773    0.03473 =
         0.06099    0.01656   -0.02983   -0.01983
C20B  1    0.969649    0.495592    0.449753    11.00000    0.08639    0.04267 =
         0.08170    0.03427   -0.04449   -0.03638
AFIX  43
H20B  2    0.978732    0.458416    0.445938    11.00000   -1.20000
AFIX  65
C20C  1    0.989107    0.537509    0.467076    11.00000    0.10146    0.06271 =
         0.08627    0.01495   -0.03565   -0.04199
AFIX  43
H20C  2    1.011488    0.528982    0.475101    11.00000   -1.20000
AFIX  65
C20D  1    0.975818    0.591902    0.472658    11.00000    0.12593    0.06066 =
         0.08404    0.01499   -0.00818   -0.04301
AFIX  43
H20D  2    0.989117    0.620551    0.484498    11.00000   -1.20000
AFIX  65
C20E  1    0.943071    0.604379    0.460917    11.00000    0.13144    0.04334 =
         0.10468    0.00339   -0.01143   -0.03117
AFIX  43
H20E  2    0.933989    0.641554    0.464732    11.00000   -1.20000
AFIX  65
C20F  1    0.923613    0.562462    0.443594    11.00000    0.11305    0.03269 =
         0.09558    0.00742   -0.00880   -0.02248
AFIX  43
H20F  2    0.901232    0.570989    0.435569    11.00000   -1.20000
AFIX  66
C20G  1    0.926148    0.462067    0.370588    11.00000    0.05228    0.05708 =
         0.08395    0.00648    0.00687   -0.01385
C20H  1    0.919259    0.514525    0.354229    11.00000    0.05396    0.07772 =
         0.09864    0.02685    0.00389   -0.00902
AFIX  43
H20H  2    0.905182    0.541916    0.364255    11.00000   -1.20000
AFIX  65
C20I  1    0.932965    0.526904    0.323199    11.00000    0.05440    0.08546 =
         0.11150    0.03884    0.01361   -0.00905
AFIX  43
H20I  2    0.928257    0.562757    0.312019    11.00000   -1.20000
AFIX  65
C20J  1    0.953561    0.486827    0.308529    11.00000    0.05906    0.10172 =
         0.13579    0.02955    0.02513   -0.00490
AFIX  43
H20J  2    0.962929    0.495288    0.287322    11.00000   -1.20000
AFIX  65
C20K  1    0.960451    0.434369    0.324888    11.00000    0.05413    0.08903 =
         0.12696    0.01603    0.03280   -0.00712
AFIX  43
H20K  2    0.974527    0.406978    0.314861    11.00000   -1.20000
AFIX  65
C20L  1    0.946744    0.421989    0.355917    11.00000    0.04569    0.06653 =
         0.11792    0.00235    0.02440   -0.02101
AFIX  43
H20L  2    0.951453    0.386136    0.367097    11.00000   -1.20000
AFIX   0
REM   _       _                               _     ____    _
REM  | |     (_)   __ _    __ _   _ __     __| |   |___ \  / |
REM  | |     | |  / _` |  / _` | | '_ \   / _` |     __) | | |
REM  | |___  | | | (_| | | (_| | | | | | | (_| |    / __/  | |
REM  |_____| |_|  \__, |  \__,_| |_| |_|  \__,_|   |_____| |_|
REM               |___/
REM
P21   4    0.893287    0.465493    0.565930    11.00000    0.03528    0.03942 =
         0.03946   -0.00827   -0.00389   -0.01575
S21   5    0.908725    0.438508    0.518279    11.00000    0.03864    0.02747 =
         0.04430   -0.00154    0.00340   -0.00107
AFIX  66
C21A  1    0.894805    0.544334    0.567539    11.00000    0.07426    0.02368 =
         0.05805   -0.00869   -0.02343   -0.01234
C21B  1    0.913728    0.574972    0.545082    11.00000    0.07593    0.02573 =
         0.08843    0.01831   -0.01406    0.00318
AFIX  43
H21B  2    0.926222    0.554900    0.528968    11.00000   -1.20000
AFIX  65
C21C  1    0.914372    0.634978    0.546200    11.00000    0.08263    0.02766 =
         0.11242    0.00197   -0.01200   -0.01209
AFIX  43
H21C  2    0.927305    0.655917    0.530851    11.00000   -1.20000
AFIX  65
C21D  1    0.896092    0.664347    0.569776    11.00000    0.09129    0.03875 =
         0.11960   -0.00104   -0.01331    0.00437
AFIX  43
H21D  2    0.896532    0.705359    0.570541    11.00000   -1.20000
AFIX  65
C21E  1    0.877169    0.633710    0.592234    11.00000    0.09829    0.03821 =
         0.10022   -0.01471   -0.01238    0.00244
AFIX  43
H21E  2    0.864675    0.653783    0.608347    11.00000   -1.20000
AFIX  65
C21F  1    0.876525    0.573704    0.591116    11.00000    0.08304    0.03905 =
         0.07513   -0.01610   -0.01984   -0.00205
AFIX  43
H21F  2    0.863592    0.552765    0.606465    11.00000   -1.20000
AFIX  66
C21G  1    0.927408    0.440864    0.595287    11.00000    0.04989    0.05833 =
         0.05545    0.00040   -0.02058   -0.02124
C21H  1    0.923273    0.390468    0.613946    11.00000    0.05598    0.06494 =
         0.06594    0.00848   -0.01716   -0.01882
AFIX  43
H21H  2    0.902937    0.369389    0.611002    11.00000   -1.20000
AFIX  65
C21I  1    0.948892    0.370912    0.636912    11.00000    0.06312    0.06582 =
         0.08234    0.01337   -0.01863   -0.00726
AFIX  43
H21I  2    0.946066    0.336468    0.649665    11.00000   -1.20000
AFIX  65
C21J  1    0.978647    0.401753    0.641220    11.00000    0.06947    0.07626 =
         0.07826    0.00171   -0.03583   -0.01419
AFIX  43
H21J  2    0.996157    0.388387    0.656916    11.00000   -1.20000
AFIX  65
C21K  1    0.982783    0.452149    0.622561    11.00000    0.06623    0.08672 =
         0.11880    0.02112   -0.05130   -0.02703
AFIX  43
H21K  2    1.003119    0.473227    0.625506    11.00000   -1.20000
AFIX  65
C21L  1    0.957164    0.471705    0.599595    11.00000    0.05228    0.07852 =
         0.10421    0.02541   -0.03244   -0.03009
AFIX  43
H21L  2    0.959990    0.506149    0.586843    11.00000   -1.20000
AFIX   0
REM   _       _                               _     ____    ____
REM  | |     (_)   __ _    __ _   _ __     __| |   |___ \  |___ \
REM  | |     | |  / _` |  / _` | | '_ \   / _` |     __) |   __) |
REM  | |___  | | | (_| | | (_| | | | | | | (_| |    / __/   / __/
REM  |_____| |_|  \__, |  \__,_| |_| |_|  \__,_|   |_____| |_____|
REM               |___/
REM
P22   4    0.806690    0.445372    0.631504    11.00000    0.04601    0.03793 =
         0.02772   -0.01527   -0.00118   -0.00314
S22   5    0.762246    0.400153    0.636716    11.00000    0.03862    0.03790 =
         0.03828    0.00154    0.00827    0.00656
AFIX  66
C22A  1    0.793510    0.523253    0.632564    11.00000    0.05780    0.05240 =
         0.03545   -0.01869    0.00510    0.00567
C22B  1    0.790145    0.553340    0.601607    11.00000    0.06404    0.05623 =
         0.04254   -0.01214   -0.00053   -0.00338
AFIX  43
H22B  2    0.794953    0.534747    0.580748    11.00000   -1.20000
AFIX  65
C22C  1    0.779745    0.610633    0.601170    11.00000    0.05931    0.05843 =
         0.05212   -0.01063   -0.00423    0.00035
AFIX  43
H22C  2    0.777445    0.631196    0.580012    11.00000   -1.20000
AFIX  65
C22D  1    0.772709    0.637838    0.631689    11.00000    0.06365    0.05790 =
         0.05686   -0.01894   -0.01344    0.00112
AFIX  43
H22D  2    0.765601    0.676995    0.631390    11.00000   -1.20000
AFIX  65
C22E  1    0.776074    0.607751    0.662647    11.00000    0.08282    0.05909 =
         0.05098   -0.02261   -0.00310    0.01559
AFIX  43
H22E  2    0.771265    0.626345    0.683506    11.00000   -1.20000
AFIX  65
C22F  1    0.786474    0.550459    0.663085    11.00000    0.08648    0.05690 =
         0.04074   -0.02356   -0.00186    0.01253
AFIX  43
H22F  2    0.788774    0.529896    0.684243    11.00000   -1.20000
AFIX  66
C22G  1    0.832031    0.435100    0.672152    11.00000    0.05134    0.04828 =
         0.02660   -0.01205   -0.00746    0.01609
C22H  1    0.865550    0.450943    0.673365    11.00000    0.05375    0.05794 =
         0.04625    0.00221   -0.01067    0.01356
AFIX  43
H22H  2    0.874481    0.468246    0.653845    11.00000   -1.20000
AFIX  65
C22I  1    0.886003    0.441469    0.703137    11.00000    0.06029    0.07512 =
         0.04315   -0.01075   -0.01673    0.02022
AFIX  43
H22I  2    0.908912    0.452297    0.703966    11.00000   -1.20000
AFIX  65
C22J  1    0.872936    0.416151    0.731697    11.00000    0.06398    0.06234 =
         0.04114   -0.01087   -0.02093    0.01994
AFIX  43
H22J  2    0.886914    0.409676    0.752046    11.00000   -1.20000
AFIX  65
C22K  1    0.839417    0.400308    0.730485    11.00000    0.06377    0.06361 =
         0.02283   -0.02134   -0.01119    0.01968
AFIX  43
H22K  2    0.830486    0.383004    0.750005    11.00000   -1.20000
AFIX  65
C22L  1    0.818964    0.409782    0.700713    11.00000    0.05246    0.06816 =
         0.03313    0.00088   -0.00976    0.01561
AFIX  43
H22L  2    0.796055    0.398953    0.699885    11.00000   -1.20000
AFIX   0
REM   _       _                               _     ____    _____
REM  | |     (_)   __ _    __ _   _ __     __| |   |___ \  |___ /
REM  | |     | |  / _` |  / _` | | '_ \   / _` |     __) |   |_ \
REM  | |___  | | | (_| | | (_| | | | | | | (_| |    / __/   ___) |
REM  |_____| |_|  \__, |  \__,_| |_| |_|  \__,_|   |_____| |____/
REM               |___/
REM
P23   4    0.853552    0.204385    0.652289    11.00000    0.03317    0.02059 =
         0.03921    0.00217    0.00691    0.00279
S23   5    0.851116    0.291851    0.639047    11.00000    0.04721    0.03270 =
         0.05385    0.00990    0.01062    0.00577
AFIX  66
C23A  1    0.842108    0.202989    0.697041    11.00000    0.05316    0.04238 =
         0.02086   -0.00143    0.00068    0.00218
C23B  1    0.822710    0.156654    0.706587    11.00000    0.04850    0.03601 =
         0.03088   -0.00325    0.00085    0.00634
AFIX  43
H23B  2    0.814350    0.129679    0.689728    11.00000   -1.20000
AFIX  65
C23C  1    0.815546    0.149788    0.740800    11.00000    0.04215    0.03885 =
         0.03145    0.00828   -0.00068    0.01204
AFIX  43
H23C  2    0.802289    0.118120    0.747324    11.00000   -1.20000
AFIX  65
C23D  1    0.827779    0.189257    0.765468    11.00000    0.05121    0.04839 =
         0.02300    0.00210    0.01345    0.00684
AFIX  43
H23D  2    0.822882    0.184564    0.788851    11.00000   -1.20000
AFIX  65
C23E  1    0.847176    0.235592    0.755922    11.00000    0.05078    0.05283 =
         0.02575   -0.00124    0.01090    0.00196
AFIX  43
H23E  2    0.855537    0.262567    0.772782    11.00000   -1.20000
AFIX  65
C23F  1    0.854341    0.242459    0.721709    11.00000    0.05649    0.05497 =
         0.02722   -0.01083    0.01579   -0.01631
AFIX  43
H23F  2    0.867598    0.274127    0.715185    11.00000   -1.20000
AFIX  66
C23G  1    0.898641    0.187309    0.656788    11.00000    0.04142    0.04251 =
         0.05717    0.00024    0.00600    0.00284
C23H  1    0.911989    0.150734    0.682517    11.00000    0.04866    0.04788 =
         0.06543    0.00631    0.00290    0.00388
AFIX  43
H23H  2    0.898153    0.136214    0.699416    11.00000   -1.20000
AFIX  65
C23I  1    0.945580    0.135403    0.683520    11.00000    0.05586    0.06760 =
         0.05086    0.00247    0.00880    0.01945
AFIX  43
H23I  2    0.954703    0.110405    0.701104    11.00000   -1.20000
AFIX  65
C23J  1    0.965824    0.156647    0.658794    11.00000    0.06772    0.07082 =
         0.06368    0.00790    0.02603    0.03263
AFIX  43
H23J  2    0.988782    0.146168    0.659480    11.00000   -1.20000
AFIX  65
C23K  1    0.952477    0.193222    0.633065    11.00000    0.05475    0.07822 =
         0.07078    0.01668    0.02090    0.01670
AFIX  43
H23K  2    0.966312    0.207742    0.616166    11.00000   -1.20000
AFIX  65
C23L  1    0.918885    0.208554    0.632061    11.00000    0.05262    0.06256 =
         0.06586    0.00648    0.01694    0.00889
AFIX  43
H23L  2    0.909763    0.233552    0.614477    11.00000   -1.20000
AFIX   0
REM   _       _                               _     ____    _  _
REM  | |     (_)   __ _    __ _   _ __     __| |   |___ \  | || |
REM  | |     | |  / _` |  / _` | | '_ \   / _` |     __) | | || |_
REM  | |___  | | | (_| | | (_| | | | | | | (_| |    / __/  |__   _|
REM  |_____| |_|  \__, |  \__,_| |_| |_|  \__,_|   |_____|    |_|
REM               |___/
REM
P24   4    0.712619    0.263522    0.662801    11.00000    0.03920    0.03933 =
         0.01572    0.00327    0.00101    0.00268
S24   5    0.753558    0.214791    0.651062    11.00000    0.04975    0.04008 =
         0.02422   -0.00316    0.00871    0.00646
AFIX  66
C24A  1    0.724961    0.299978    0.704571    11.00000    0.04851    0.03051 =
         0.02916   -0.00438    0.00342   -0.00168
C24B  1    0.702461    0.338715    0.717501    11.00000    0.06724    0.04363 =
         0.02478   -0.01235   -0.00447    0.01551
AFIX  43
H24B  2    0.682263    0.347868    0.704427    11.00000   -1.20000
AFIX  65
C24C  1    0.709514    0.364060    0.749560    11.00000    0.07399    0.07814 =
         0.03964   -0.03455   -0.00375    0.01718
AFIX  43
H24C  2    0.694137    0.390535    0.758397    11.00000   -1.20000
AFIX  65
C24D  1    0.739067    0.350669    0.768690    11.00000    0.06403    0.04438 =
         0.01911   -0.01720    0.00883   -0.00310
AFIX  43
H24D  2    0.743888    0.367991    0.790601    11.00000   -1.20000
AFIX  65
C24E  1    0.761568    0.311932    0.755760    11.00000    0.06016    0.04641 =
         0.02013   -0.01331    0.00591    0.00101
AFIX  43
H24E  2    0.781766    0.302780    0.768834    11.00000   -1.20000
AFIX  65
C24F  1    0.754515    0.286586    0.723700    11.00000    0.04583    0.05725 =
         0.01645   -0.01066    0.00795    0.00526
AFIX  43
H24F  2    0.769892    0.260111    0.714863    11.00000   -1.20000
AFIX  66
C24G  1    0.681091    0.209694    0.677930    11.00000    0.05788    0.05229 =
         0.07045    0.01627   -0.02319   -0.01531
C24H  1    0.679713    0.189405    0.711426    11.00000    0.09303    0.09020 =
         0.06991    0.01827   -0.01802   -0.02041
AFIX  43
H24H  2    0.695104    0.203391    0.729146    11.00000   -1.20000
AFIX  65
C24I  1    0.655817    0.148653    0.718993    11.00000    0.11232    0.10499 =
         0.06693    0.01240   -0.00002   -0.03324
AFIX  43
H24I  2    0.654876    0.134787    0.741886    11.00000   -1.20000
AFIX  65
C24J  1    0.633298    0.128190    0.693066    11.00000    0.07696    0.06436 =
         0.07729    0.01071    0.00042   -0.00247
AFIX  43
H24J  2    0.616966    0.100338    0.698238    11.00000   -1.20000
AFIX  65
C24K  1    0.634675    0.148478    0.659570    11.00000    0.06718    0.05645 =
         0.07192   -0.00159   -0.01649   -0.03141
AFIX  43
H24K  2    0.619284    0.134492    0.641850    11.00000   -1.20000
AFIX  65
C24L  1    0.658571    0.189230    0.652002    11.00000    0.06589    0.06264 =
         0.07109    0.00280   -0.01249   -0.02963
AFIX  43
H24L  2    0.659512    0.203096    0.629110    11.00000   -1.20000

AFIX   0
HKLF 4


REM  RB_UFRGS_HS_GM79_100K_Mo_0m_a.res in P2/c
REM wR2 = 0.467322, GooF = S = 1.08787, Restrained GooF = 1.05986 for all data
REM R1 = 0.198470 for 62425 Fo > 4sig(Fo) and 0.239228 for all 89620 data
REM 3251 parameters refined using 5310 restraints

END

WGHT      0.0961   7273.2080

REM Instructions for potential hydrogen bonds
HTAB C1H S7
HTAB C2F S2
HTAB C2H S14
HTAB C3H S3
HTAB C4B S41
HTAB C4B S1
HTAB C5F S42
HTAB C5H S5
HTAB C6B S39
HTAB C7L S10
HTAB C8L S38
HTAB C9B S9
HTAB C10F S10
HTAB C11F S11
HTAB C11H S39
HTAB C12B S12
HTAB C13B S13
HTAB C13L S3
HTAB C14H S38
HTAB C15H S15
HTAB C16L S16
HTAB C17F S37
HTAB C17L S17
HTAB C18B S6
HTAB C19L S40
HTAB C20F S20
HTAB C21B S21
HTAB C21H S23
HTAB C22B S19
HTAB C22L S22
HTAB C23L S37
HTAB C24F S24
HTAB C24L S8

REM Highest difference peak  8.750,  deepest hole -4.601,  1-sigma level  0.521
Q1    1   0.6151  0.1629  0.3873  11.00000  0.05    8.75
Q2    1   0.6464  0.1503  0.4300  11.00000  0.05    8.72
Q3    1   0.8053  0.3111  0.4780  11.00000  0.05    7.97
Q4    1   0.7818  0.0552  0.4598  11.00000  0.05    6.54
Q5    1   0.6963  0.1415  0.4482  11.00000  0.05    6.33
Q6    1   0.8697  0.2037  0.4607  11.00000  0.05    6.24
Q7    1   0.7870  0.4407  0.4929  11.00000  0.05    5.86
Q8    1   0.7960  0.1948  0.4436  11.00000  0.05    5.83
Q9    1   0.8323  0.2262  0.4282  11.00000  0.05    5.76
Q10   1   0.7493  0.1407  0.3561  11.00000  0.05    5.29
;
_shelx_res_checksum    4492

_shelx_hkl_file                         
;
   0   0  -5    1.53    1.18
   0   0  -5    2.18    1.06
   0   0  -5    4.15    1.34
   0   0  -5    5.48    1.50
   0   0   5    5.33    1.41
   0   0   5    3.35    1.18
   0   0   5    6.41    1.67
   0   0   5    2.20    1.15
   0   0   5    6.18    1.21
   0   0   5    5.02    1.48
   0   0  -6   50.93    5.36
   0   0  -6   51.22    5.44
   0   0   6   49.38    5.31
   0   0   6   48.25    5.54
   0   0   6   50.88    5.32
   0   0   6   55.17    5.30
   0   0  -6   53.99    5.31
   0   0  -6   46.46    5.34
   0   0   6   52.89    5.45
   0   0   6   44.02    5.32
   0   0  -7    1.60    1.74
   0   0   7    0.99    1.66
   0   0   7    0.31    1.77
   0   0   7    2.09    1.96
   0   0  -7    0.64    1.89
   0   0   7    2.22    1.68
   0   0   7    1.33    1.72
   0   0   7    1.15    2.30
   0   0  -7    1.31    1.64
   0   0   7    3.49    1.99
   0   0  -7    0.17    2.05
   0   0  -7    1.16    2.15
   0   0   8  122.40   11.87
   0   0   8  110.05   11.76
   0   0  -8   98.82   12.14
   0   0   8  133.33   11.74
   0   0  -8  126.80   11.68
   0   0  -8  134.61   11.84
   0   0   8  110.18   11.92
   0   0   8  120.04   11.70
   0   0   8  109.23   11.66
   0   0  -8  121.10   11.72
   0   0   9   -1.31    2.17
   0   0   9    3.10    2.17
   0   0   9    4.78    2.98
   0   0  -9    0.65    2.27
   0   0   9   -0.49    2.32
   0   0  -9    1.09    2.51
   0   0  -9    1.43    1.95
   0   0   9    2.55    2.44
   0   0   9   -0.99    1.93
   0   0   9    1.59    2.12
   0   0  -9   -0.77    2.19
   0   0  -9    0.22    2.37
   0   0  10   61.50    6.18
   0   0  10   56.40    6.35
   0   0  10   49.16    6.01
   0   0  10   55.22    6.73
   0   0 -10   58.74    6.09
   0   0 -10   61.13    6.42
   0   0 -10   42.84    6.32
   0   0 -10   56.06    6.26
   0   0  10   40.39    6.17
   0   0 -11    0.77    3.21
   0   0 -11    0.26    2.33
   0   0  11    2.66    2.62
   0   0 -11   -1.69    2.76
   0   0  11    2.46    3.55
   0   0  11    0.00    2.78
   0   0 -11    2.20    3.27
   0   0  11    2.81    3.10
   0   0  11    0.12    2.76
   0   0  12  461.06   43.02
   0   0 -12  479.55   42.99
   0   0  12  426.47   43.03
   0   0 -12  462.43   43.09
   0   0 -12  499.74   43.15
   0   0  12  423.31   42.99
   0   0 -12  418.87   43.46
   0   0 -13   -9.17    3.47
   0   0 -13   -5.50    3.31
   0   0  13   -1.56    3.87
   0   0  13   -0.04    3.96
   0   0 -13   -7.13    4.11
   0   0 -13   -4.71    4.05
   0   0 -14  148.89   14.92
   0   0 -14  125.03   15.03
   0   0 -14  141.44   14.69
   0   0 -14  141.18   14.49
   0   0 -15   -3.07    5.38
   0   0 -15   -6.45    4.68
   0   0 -15   -5.58    4.23
   0   0  15    1.16    4.70
   0   0  15   -0.46    5.03
   0   0 -15    3.45    3.77
   0   0 -15   -9.80    5.23
   0   0 -16  198.81   21.33
   0   0 -16  212.90   21.22
   0   0  16  203.62   21.27
   0   0 -16  216.55   21.45
   0   0 -16  219.18   20.87
   0   0 -17   -5.78    5.44
   0   0 -17    3.42    5.97
   0   0 -17  -11.35    4.62
   0   0  17   -2.22    5.27
   0   0 -17   -2.40    5.87
   0   0 -17    2.93    4.30
   0   0 -18  201.35   22.33
   0   0 -18  239.24   22.50
   0   0 -18  206.60   21.97
   0   0 -18  219.75   22.34
   0   0  19   15.17    6.10
   0   0 -19    1.78    6.55
   0   0 -19    4.06    4.84
   0   0 -19    1.75    5.25
   0   0 -19    6.39    5.95
   0   0 -19   10.14    6.72
   0   0 -20  581.81   53.93
   0   0 -20  560.82   54.50
   0   0 -20  569.39   54.15
   0   0 -20  576.57   54.41
   0   0 -20  539.21   54.40
   0   0 -21    6.91    6.82
   0   0 -21    0.14    6.25
   0   0 -21   12.18    5.74
   0   0  21   13.24    6.38
   0   0 -21    5.90    7.61
   0   0 -21    9.84    5.37
   0   0 -22  291.08   28.51
   0   0 -22  276.93   29.16
   0   0  22  298.25   28.93
   0   0 -22  277.81   29.08
   0   0 -22  294.11   29.67
   0   0 -22  297.41   28.99
   0   0 -23    5.69    7.43
   0   0 -23    0.33    5.26
   0   0 -23    0.99    6.67
   0   0 -23    1.18    5.91
   0   0 -23   10.40    8.00
   0   0  23    1.54    6.69
   0   0 -24  113.48   14.98
   0   0 -24  121.38   16.31
   0   0  24  144.37   15.41
   0   0 -24  121.56   14.09
   0   0 -24  125.65   15.85
   0   0 -24  120.89   15.63
   0   0 -25    2.00    6.22
   0   0  25    2.11    7.99
   0   0 -25    3.18    6.89
   0   0 -25   -0.79    8.87
   0   0 -25   -0.96    8.02
   0   0 -25   10.80    8.14
   0   0 -26  286.49   32.83
   0   0 -26  320.32   32.50
   0   0 -26  306.82   31.85
   0   0 -26  365.22   33.37
   0   0 -26  308.38   33.09
   0   0  26  336.77   32.83
   0   0 -27    6.07    9.41
   0   0 -27    5.24    9.38
   0   0  27    4.05    9.43
   0   0 -27    8.07   10.26
   0   0 -27    3.88    8.01
   0   0 -27   -6.32    6.80
   0   0 -28   95.74   15.83
   0   0 -28   94.98   13.47
   0   0  28  108.38   15.50
   0   0 -28  100.19   16.14
   0   0 -29   16.78    8.25
   0   0 -29   12.65   10.53
   0   0 -29   20.71   11.28
   0   0  29   13.42   10.97
   0   0 -29   13.79    9.39
   0   0 -29   -3.76   11.18
   0   0 -29   18.40    9.48
   0   0 -30  668.58   66.37
   0   0  30  774.65   67.20
   0   0 -30  741.47   66.95
   0   0 -30  688.07   67.26
   0   0 -30  660.95   67.15
   0   0 -30  603.48   67.23
   0   0 -31    5.39    9.52
   0   0 -31   20.28   10.41
   0   0 -31   20.63   11.25
   0   0 -31    1.82   12.78
   0   0 -31    4.78   12.07
   0   0 -31   10.64    9.82
   0   0  31   16.04   11.70
   0   0  32  398.51   36.91
   0   0 -32  299.04   37.42
   0   0 -32  340.27   35.72
   0   0 -32  339.40   36.52
   0   0 -32  376.21   37.33
   0   0 -32  331.87   36.75
   0   0 -33  -16.85   11.12
   0   0 -33   -5.77   10.80
   0   0 -33  -26.05   13.40
   0   0 -33   24.13   13.95
   0   0 -33   10.86   10.27
   0   0 -33    0.34   11.70
   0   0  33   12.94   11.41
   0   0 -34  192.18   22.51
   0   0 -34  129.23   19.76
   0   0  34  169.69   20.91
   0   0 -34  165.72   25.63
   0   0 -34  132.40   20.89
   0   0 -34  139.87   21.83
   0   0 -35    9.97   12.58
   0   0 -35   -6.24   14.61
   0   0 -35  -13.95   10.15
   0   0 -35    0.31   14.18
   0   0  35  -20.84   11.86
   0   0 -35  -16.18   10.78
   0   0 -35   17.49   10.75
   0   0 -36   97.06   19.58
   0   0 -36   88.39   15.52
   0   0 -36   83.49   15.48
   0   0  36   89.65   17.27
   0   0 -36   81.25   17.30
   0   0 -36  118.23   18.82
   0   0 -37    3.73   14.82
   0   0 -37  -13.11   12.54
   0   0 -37  -27.29   11.76
   0   0 -37   -1.88   11.03
   0   0 -37   -7.15   15.37
   0   0 -37  -14.01   11.34
   0   0  37    2.77   13.03
   0   0 -38   14.30   15.92
   0   0 -38   26.95   14.18
   0   0  38   31.75   13.46
   0   0 -38   26.58   12.49
   0   0 -38    0.09   16.45
   0   0 -38    3.13   11.48
   0   0 -38   10.26   11.58
   0   0 -39   -9.11   13.62
   0   0 -39  -13.35   11.38
   0   0 -39   -3.96   16.50
   0   0 -39  -17.26   12.24
   0   0 -39   -7.36   16.83
   0   0  39    4.20   13.28
   0   0 -39   -4.37   11.89
   0   0 -40   93.67   16.17
   0   0  40   48.75   15.99
   0   0 -40   53.82   15.58
   0   0 -40   69.37   19.64
   0   0 -40   70.10   17.34
   0   0 -40  114.46   20.50
   0   0 -41   31.46   14.35
   0   0 -41   -9.90   17.02
   0   0 -41   21.23   14.00
   0   0 -41   15.09   15.24
   0   0 -41    1.35   12.77
   0   0  41  -14.91   14.32
   0   0 -42   25.44   19.36
   0   0 -42   57.42   18.37
   0   0 -42   44.71   14.36
   0   0 -42    8.58   15.75
   0   0  42   64.17   16.80
   0   0 -42   50.81   15.28
   0   0 -43  -13.24   13.94
   0   0  43   -6.87   16.34
   0   0 -43   -0.08   18.81
   0   0 -43   14.57   17.35
   0   0 -43    3.89   14.06
   0   0 -43   -7.02   14.84
   0   0 -44   18.32   14.89
   0   0 -44    4.79   15.96
   0   0 -44   27.94   20.95
   0   0 -44   22.91   18.01
   0   0 -44   30.70   15.80
   0   0  44   34.76   17.53
   0   0  45   -2.45   16.15
   0   0 -45    2.87   15.22
   0   0 -45   -9.65   16.12
   0   0 -45  -15.12   22.24
   0   0 -45   12.45   18.88
   0   0 -46   34.13   20.12
   0   0  46   36.48   18.71
   0   0 -46   62.13   18.71
   0   0 -46   47.37   17.08
   0   0 -46   58.80   25.33
   0   0 -47   14.12   17.10
   0   0 -47   20.89   19.65
   0   0 -47   41.46   20.76
   0   0 -47   41.02   24.66
   0   0 -48   67.72   21.96
   0   0 -48  102.55   28.82
   0   0 -49   28.05   18.11
   0   0 -49  -26.15   21.86
   0   0 -49   41.01   30.51
   0   0  49    2.55    3.27
   0   0 -49   -9.45   20.04
   0   0 -50  101.78   32.91
   0   0 -50  109.23   21.74
   0   0 -50   36.49   25.37
   0   0 -50   87.23   23.67
   0   0 -51   -5.92   24.18
   0   0 -51   29.18   31.76
   0   0  51   -2.01    3.08
   0   0 -51  -10.58   25.25
   0   0 -51   12.56   19.47
   0   0  51   -4.47   18.68
   0   1   4  331.95   30.77
   0   1  -4  293.43   30.76
   0   1  -4  375.95   30.81
   0   1   4  347.52   30.82
   0   1   4  338.59   30.63
   0   1   4  308.30   30.77
   0  -1   4  322.41   30.85
   0  -1  -4  310.20   30.57
   0  -1  -4  316.31   30.62
   0  -1   4  357.66   30.80
   0  -1   4  291.64   30.63
   0  -1   4  292.38   31.19
   0  -1  -4  309.84   30.70
   0  -1   4  344.11   30.68
   0  -1   4  349.81   30.82
   0   1  -5   13.43    2.00
   0   1  -5   15.24    2.04
   0   1   5    9.05    1.56
   0   1  -5   12.77    1.94
   0   1   5   12.00    1.88
   0   1   5   12.61    1.74
   0   1  -5   13.59    2.57
   0   1  -5    8.08    1.87
   0   1   5   17.32    2.51
   0   1   5   15.62    2.18
   0   1   5   14.16    2.00
   0   1  -5   11.16    1.83
   0  -1  -5   14.06    2.00
   0  -1   5   12.86    1.97
   0  -1  -5   11.22    1.66
   0  -1   5   16.42    2.06
   0  -1  -5   14.16    1.98
   0  -1   5   12.49    1.98
   0  -1  -5   14.55    1.92
   0  -1   5   12.83    2.47
   0  -1   5   13.07    2.11
   0  -1   5   15.76    2.03
   0  -1   5   12.87    2.02
   0  -1  -5   11.60    1.78
   0   1  -6  120.43   11.28
   0   1   6  118.23   11.24
   0   1  -6  129.62   11.35
   0   1  -6  129.81   11.42
   0   1   6  115.80   11.52
   0   1   6  113.81   11.37
   0   1   6  109.10   11.09
   0   1  -6  112.23   11.25
   0   1   6   99.10   11.42
   0   1  -6  120.13   11.57
   0   1   6  115.50   11.15
   0   1  -6  108.49   11.53
   0   1  -6  114.97   11.35
   0  -1  -6  103.82   11.15
   0  -1   6  127.06   11.29
   0  -1   6  116.22   11.32
   0  -1   6  117.37   11.40
   0  -1  -6  114.01   11.29
   0  -1  -6  114.36   11.47
   0  -1  -6  107.41   11.55
   0  -1   6  111.99   11.52
   0  -1   6  124.76   11.41
   0  -1   6  120.08   11.28
   0  -1  -6  125.95   11.19
   0  -1  -6  122.22   11.25
   0  -1   6  117.71   11.35
   0   1  -7   12.57    2.55
   0   1   7   16.35    2.29
   0   1   7   12.08    2.36
   0   1  -7    8.74    3.02
   0   1   7   11.11    1.98
   0   1   7   15.36    3.02
   0   1   7   11.71    2.09
   0   1  -7   12.00    2.63
   0   1  -7   13.47    2.47
   0   1  -7   11.91    2.36
   0   1   7   12.58    2.61
   0   1  -7   11.49    2.27
   0  -1   7   18.00    2.50
   0  -1   7    6.56    3.00
   0  -1   7   12.90    2.41
   0  -1  -7   10.39    2.40
   0  -1  -7    6.81    2.18
   0  -1  -7   21.22    2.71
   0  -1  -7   13.16    2.08
   0  -1   7   13.39    2.38
   0  -1   7   12.98    2.50
   0  -1  -7   18.98    2.41
   0  -1   7    9.04    2.63
   0   1  -8   75.15    6.81
   0   1   8   69.63    7.48
   0   1  -8   74.04    7.03
   0   1  -8   59.40    6.89
   0   1   8   59.89    6.66
   0   1   8   72.51    6.95
   0   1  -8   67.49    7.06
   0   1  -8   59.30    6.90
   0  -1  -8   75.86    6.78
   0  -1   8   52.63    7.08
   0  -1   8   66.05    7.15
   0  -1   8   48.93    6.87
   0  -1   8   53.35    7.02
   0  -1  -8   56.24    6.68
   0  -1   8   78.02    6.97
   0   1  -9  751.02   67.75
   0   1   9  728.09   67.57
   0   1  -9  664.64   67.92
   0   1  -9  669.68   67.70
   0   1   9  684.94   67.70
   0   1  -9  762.86   67.82
   0   1   9  736.33   67.60
   0   1   9  716.43   67.85
   0   1  -9  753.05   67.70
   0   1   9  700.17   67.66
   0  -1  -9  719.70   67.78
   0  -1  -9  745.33   67.69
   0  -1   9  736.53   67.75
   0  -1  -9  731.37   67.64
   0  -1  -9  767.90   67.86
   0  -1   9  684.12   67.70
   0  -1  -9  735.53   67.71
   0  -1   9  704.90   67.70
   0  -1   9  724.76   67.77
   0  -1   9  677.38   67.75
   0  -1   9  723.17   67.86
   0   1 -10  236.99   19.76
   0   1  10  195.68   19.63
   0   1  10  203.62   20.12
   0   1 -10  219.10   19.88
   0   1  10  220.78   19.85
   0   1 -10  196.04   19.82
   0   1 -10  179.03   20.12
   0   1 -10  212.75   19.91
   0   1  10  190.01   19.60
   0  -1 -10  226.90   20.05
   0  -1 -10  224.11   19.93
   0  -1  10  202.02   19.92
   0  -1  10  167.31   20.08
   0  -1 -10  216.39   19.72
   0  -1  10  207.89   19.80
   0  -1 -10  205.84   19.67
   0  -1  10  178.73   19.87
   0   1 -11  144.61   13.51
   0   1 -11  143.44   13.46
   0   1 -11  133.17   13.18
   0   1 -11  150.33   13.44
   0   1 -11  112.27   13.82
   0   1  11  129.93   13.13
   0   1  11  143.84   13.44
   0   1  11  114.17   13.11
   0  -1 -11  130.56   13.66
   0  -1  11  136.18   13.41
   0  -1 -11  135.04   13.49
   0  -1 -11  142.47   13.24
   0  -1  11  118.88   14.06
   0  -1  11  131.18   13.62
   0  -1 -11  134.57   13.26
   0   1 -12  523.16   45.96
   0   1 -12  504.47   46.09
   0   1 -12  461.09   46.02
   0   1  12  542.09   46.10
   0   1 -12  426.46   46.29
   0  -1  12  467.62   46.14
   0  -1 -12  410.38   45.93
   0  -1 -12  499.23   46.14
   0  -1 -12  531.45   46.24
   0  -1 -12  489.60   45.96
   0   1 -13  196.67   16.72
   0   1  13  172.11   16.62
   0   1  13  141.99   16.26
   0   1 -13  188.65   16.71
   0   1 -13  189.36   16.34
   0   1 -13  131.33   17.03
   0   1  13  149.57   16.40
   0   1 -13  193.92   16.82
   0  -1 -13  168.27   16.72
   0  -1  13  136.88   16.90
   0  -1 -13  170.74   16.55
   0  -1 -13  172.14   16.93
   0  -1 -13  137.83   16.49
   0  -1  13  168.76   16.64
   0   1  14  676.26   63.46
   0   1 -14  665.81   63.65
   0   1 -14  644.56   63.71
   0   1 -14  619.81   63.92
   0   1 -14  708.42   63.72
   0  -1 -14  685.93   63.74
   0  -1 -14  672.40   63.81
   0  -1 -14  704.24   63.59
   0   1 -15  312.00   27.29
   0   1  15  227.52   27.10
   0   1 -15  281.26   27.59
   0   1 -15  288.07   27.47
   0   1 -15  295.47   27.64
   0  -1 -15  277.13   27.32
   0  -1 -15  252.99   27.50
   0  -1  15  312.50   27.53
   0  -1 -15  282.82   27.83
   0   1  16  455.94   41.29
   0   1 -16  426.22   41.36
   0   1 -16  442.75   41.07
   0   1 -16  376.54   41.54
   0   1  16  387.48   40.94
   0   1 -16  452.19   41.35
   0   1 -16  438.48   41.46
   0  -1 -16  431.08   41.18
   0  -1 -16  420.86   41.39
   0  -1 -16  392.12   41.23
   0  -1  16  500.88   41.41
   0  -1 -16  439.79   41.57
   0   1 -17  295.81   28.28
   0   1 -17  298.39   28.13
   0   1 -17  293.01   27.81
   0   1  17  266.27   27.70
   0   1 -17  291.00   28.32
   0   1 -17  264.73   28.50
   0   1  17  304.52   28.08
   0  -1 -17  278.33   27.96
   0  -1 -17  289.47   28.46
   0  -1  17  300.85   28.19
   0  -1 -17  276.11   28.17
   0  -1 -17  273.71   28.26
   0   1 -18  887.25   83.03
   0   1  18  856.86   82.43
   0   1 -18  877.08   82.78
   0   1 -18  872.92   82.84
   0   1 -18  845.32   82.90
   0   1 -18  894.49   82.64
   0   1  18  866.63   82.78
   0  -1 -18  935.60   82.76
   0  -1 -18  830.33   82.85
   0  -1 -18  873.41   82.96
   0  -1 -18  873.29   82.64
   0  -1  18  879.11   82.78
   0   1 -19  322.62   31.03
   0   1 -19  328.87   30.73
   0   1 -19  300.71   31.64
   0   1 -19  309.17   31.18
   0   1 -19  311.12   31.15
   0   1  19  347.40   31.20
   0   1  19  302.46   30.72
   0  -1 -19  306.18   31.11
   0  -1 -19  316.57   31.29
   0  -1  19  336.42   31.03
   0  -1 -19  298.67   30.86
   0  -1 -19  302.10   30.96
   0   1  20  449.63   45.49
   0   1 -20  496.11   45.49
   0   1 -20  473.87   45.95
   0   1 -20  485.94   45.77
   0   1 -20  426.49   45.10
   0   1 -20  491.07   45.68
   0  -1 -20  489.12   45.48
   0  -1  20  448.16   45.43
   0  -1 -20  462.53   45.56
   0  -1 -20  483.89   45.76
   0  -1 -20  478.97   45.36
   0   1 -21  368.61   36.53
   0   1 -21  370.03   36.22
   0   1 -21  348.95   35.52
   0   1 -21  366.24   36.09
   0   1  21  367.74   35.96
   0   1 -21  377.41   35.93
   0  -1 -21  354.71   35.41
   0  -1 -21  370.55   35.84
   0  -1 -21  374.23   36.26
   0  -1 -21  374.57   36.01
   0  -1 -21  367.44   36.24
   0  -1  21  361.89   35.93
   0   1 -22   35.06    6.68
   0   1  22   25.59    7.67
   0   1 -22   29.66    9.36
   0   1 -22   29.23    8.23
   0   1 -22   20.84    7.00
   0   1 -22   33.61    8.07
   0  -1 -22   27.00    6.93
   0  -1 -22   41.20    7.96
   0  -1 -22   31.45    6.17
   0  -1  22   28.39    7.87
   0  -1 -22   31.07    8.24
   0  -1 -22   26.89    8.50
   0   1 -23  317.18   31.53
   0   1 -23  315.08   31.30
   0   1 -23  324.73   32.06
   0   1 -23  293.14   31.51
   0   1 -23  314.12   30.85
   0   1  23  291.75   31.13
   0  -1 -23  325.19   31.81
   0  -1 -23  304.61   31.15
   0  -1 -23  303.69   30.62
   0  -1  23  329.04   31.33
   0  -1 -23  340.75   31.41
   0  -1 -23  294.56   31.40
   0   1 -24   74.39   10.17
   0   1 -24   84.87   12.25
   0   1 -24   58.84   12.01
   0   1 -24   63.16   10.15
   0   1 -24   68.69   11.46
   0   1  24   63.86   10.67
   0  -1  24   65.49   10.73
   0  -1 -24   68.76    9.74
   0  -1 -24   66.52   11.34
   0  -1 -24   80.77   11.18
   0  -1 -24   59.00   11.43
   0  -1 -24   71.65   10.95
   0   1 -25   79.44   11.37
   0   1  25   74.10   12.07
   0   1 -25   84.47   12.49
   0   1 -25   78.32   13.76
   0   1 -25   80.15   11.45
   0   1 -25   87.78   12.89
   0  -1 -25   79.14   12.15
   0  -1 -25   78.61   11.24
   0  -1 -25   78.11   12.52
   0  -1 -25   90.77   12.43
   0  -1  25   86.18   12.59
   0  -1 -25   79.40   13.11
   0   1 -26  197.01   22.41
   0   1 -26  189.43   21.12
   0   1 -26  195.04   22.39
   0   1  26  223.92   22.40
   0   1 -26  202.75   22.17
   0  -1  26  230.87   22.20
   0  -1 -26  180.13   22.16
   0  -1 -26  207.36   21.74
   0  -1 -26  177.07   22.20
   0  -1 -26  183.35   20.68
   0  -1 -26  195.91   22.34
   0   1 -27  206.97   22.57
   0   1 -27  199.35   22.44
   0   1 -27  176.07   20.48
   0   1 -27  195.37   21.62
   0   1  27  162.27   21.88
   0   1 -27  198.79   22.13
   0  -1  27  191.79   21.52
   0  -1 -27  182.05   21.86
   0  -1 -27  196.72   21.31
   0  -1 -27  173.04   20.13
   0  -1 -27  175.02   22.04
   0  -1 -27  203.92   22.10
   0   1 -28  112.64   17.31
   0   1 -28   98.60   13.81
   0   1  28  102.31   15.18
   0   1 -28  102.17   15.88
   0   1 -28  108.92   15.65
   0   1 -28   97.04   16.76
   0  -1  28   96.47   15.49
   0  -1 -28  101.35   15.61
   0  -1 -28  119.33   19.26
   0  -1 -28   97.49   15.55
   0  -1 -28   98.04   13.45
   0  -1 -28  108.07   16.19
   0   1 -29  106.11   15.53
   0   1 -29  118.83   18.56
   0   1  29  131.68   17.38
   0   1 -29  131.42   18.83
   0   1 -29  128.95   17.59
   0   1 -29  113.66   17.40
   0  -1  29  133.55   17.64
   0  -1 -29  118.36   17.59
   0  -1 -29  112.51   17.34
   0  -1 -29  131.58   15.70
   0  -1 -29  125.34   17.36
   0  -1 -29  118.11   17.40
   0   1 -30   16.50    9.71
   0   1 -30   19.22   13.10
   0   1 -30   31.69   10.05
   0   1  30   42.18   11.47
   0   1 -30   30.01   12.09
   0   1 -30   30.62   12.42
   0  -1 -30   35.61   11.25
   0  -1 -30   22.98    9.66
   0  -1 -30   16.49   11.78
   0  -1  30   60.08   11.89
   0  -1 -30   29.07   11.82
   0  -1 -30   38.94    9.58
   0   1 -31   74.80   13.78
   0   1 -31  112.87   17.72
   0   1 -31   85.40   14.98
   0   1 -31   99.69   14.33
   0   1  31   91.00   15.13
   0   1 -31   89.76   16.17
   0  -1 -31   93.35   13.78
   0  -1 -31   70.13   15.90
   0  -1 -31   67.21   12.98
   0  -1 -31   99.36   15.75
   0  -1 -31   82.84   14.76
   0  -1  31   78.53   14.92
   0   1 -32   81.81   15.75
   0   1 -32   74.58   13.84
   0   1 -32   71.59   16.67
   0   1 -32  100.31   18.00
   0   1  32   85.39   15.41
   0  -1 -32   97.20   15.72
   0  -1 -32   78.08   16.61
   0  -1 -32   91.01   15.25
   0  -1 -32   43.38   15.02
   0  -1  32  103.90   15.38
   0  -1 -32   70.93   13.03
   0  -1 -32   77.02   13.61
   0   1 -33  123.34   19.46
   0   1  33  134.51   20.13
   0   1 -33  128.74   21.58
   0   1 -33  151.83   21.95
   0   1 -33  139.27   19.30
   0   1 -33  144.09   19.73
   0  -1 -33   99.14   19.53
   0  -1 -33  132.95   19.35
   0  -1 -33  176.35   20.31
   0  -1  33  168.06   20.03
   0  -1 -33  159.83   24.22
   0  -1 -33  132.89   19.52
   0   1 -34   42.91   15.42
   0   1 -34   30.75   14.88
   0   1 -34   34.00   11.79
   0   1  34   42.20   13.07
   0   1 -34    1.64   11.24
   0   1 -34   38.49   13.28
   0   1 -34   43.77   12.09
   0  -1 -34   49.91   15.47
   0  -1  34   46.88   13.48
   0  -1 -34   48.59   14.49
   0  -1 -34   40.41   13.24
   0  -1 -34   55.07   12.55
   0  -1 -34   43.29   11.80
   0   1 -35   38.03   13.42
   0   1 -35   43.51   18.66
   0   1 -35   42.02   11.63
   0   1  35   38.68   13.15
   0   1 -35   40.24   15.44
   0   1 -35   26.20   11.79
   0  -1 -35   27.86   15.91
   0  -1  35   32.92   13.39
   0  -1 -35   23.77   11.91
   0  -1 -35   40.90   11.48
   0  -1 -35   26.78   14.43
   0  -1 -35  -12.72   13.12
   0  -1 -35   33.35   13.42
   0   1 -36   -1.93   16.22
   0   1 -36    6.06   15.74
   0   1 -36   13.24   11.18
   0   1 -36   -1.14   13.06
   0   1 -36  -13.95   10.93
   0   1  36   22.05   13.29
   0   1 -36   -2.21   10.94
   0  -1 -36   10.57   12.26
   0  -1  36   18.05   13.39
   0  -1 -36   -7.68   14.96
   0  -1 -36    4.19   14.43
   0  -1 -36   11.25   10.42
   0  -1 -36  -31.24   13.14
   0  -1 -36    7.62   10.67
   0   1 -37   55.86   13.13
   0   1  37   48.53   14.53
   0   1 -37   11.50   12.60
   0   1 -37   64.29   17.47
   0   1 -37   68.32   17.77
   0   1 -37   55.73   13.24
   0   1 -37   61.37   15.39
   0  -1 -37   40.79   12.67
   0  -1 -37   54.56   16.16
   0  -1  37   48.44   15.01
   0  -1 -37   32.29   12.76
   0  -1 -37   17.39   14.60
   0  -1 -37   53.03   16.82
   0  -1 -37   52.25   14.86
   0   1 -38   44.36   18.10
   0   1 -38   53.07   13.00
   0   1 -38   40.29   16.87
   0   1 -38   35.54   15.11
   0   1 -38   13.15   12.18
   0   1 -38   30.40   12.68
   0   1  38   38.20   14.23
   0  -1 -38   31.61   13.10
   0  -1 -38   65.61   13.58
   0  -1 -38   41.64   16.87
   0  -1  38   30.80   14.53
   0  -1 -38   56.89   17.70
   0  -1 -38   51.12   15.00
   0   1 -39   20.25   13.91
   0   1 -39   10.80   12.40
   0   1 -39   38.52   18.24
   0   1  39   12.48   13.36
   0   1 -39    3.26   11.61
   0   1 -39  -13.18   11.66
   0   1 -39   15.04   18.04
   0  -1  39   18.39   14.30
   0  -1 -39    6.74   14.02
   0  -1 -39   15.35   12.56
   0  -1 -39    9.99   14.80
   0  -1 -39    3.16   16.25
   0  -1 -39   -0.83   11.87
   0  -1 -39   10.53   16.16
   0   1 -40   61.31   17.52
   0   1  40   45.13   15.44
   0   1 -40   95.35   21.34
   0   1 -40   47.55   14.96
   0   1 -40   71.76   15.08
   0   1 -40   78.40   19.85
   0   1 -40   69.96   15.41
   0  -1 -40   65.42   15.40
   0  -1  40   63.51   16.52
   0  -1 -40   55.07   16.71
   0  -1 -40   57.01   16.49
   0  -1 -40   72.10   15.33
   0  -1 -40   62.38   18.79
   0   1 -41   13.74   13.15
   0   1 -41   -5.49   18.55
   0   1 -41    6.41   19.66
   0   1 -41   31.79   14.28
   0   1  41   20.72   13.90
   0   1 -41   13.58   13.92
   0   1 -41   14.82   16.32
   0  -1 -41   29.86   15.27
   0  -1  41    7.41   15.30
   0  -1 -41   -6.29   13.04
   0  -1 -41   15.94   13.65
   0  -1 -41   13.76   17.56
   0  -1 -41   13.26   13.22
   0   1  42   30.29   14.45
   0   1 -42   23.87   16.98
   0   1 -42   25.34   14.34
   0   1 -42   13.94   13.70
   0   1 -42   11.94   19.85
   0  -1 -42   10.05   13.97
   0  -1 -42   55.40   19.55
   0  -1 -42   42.76   15.17
   0  -1 -42    0.10   13.94
   0  -1  42   40.07   16.22
   0  -1 -42   44.34   16.58
   0   1  43    6.30   14.58
   0   1 -43   19.32   15.20
   0   1 -43    4.61   13.23
   0   1 -43   22.15   17.86
   0   1 -43   16.58   14.67
   0   1 -43   20.54   21.91
   0  -1 -43   41.73   20.04
   0  -1 -43   11.74   14.12
   0  -1  43   35.64   16.85
   0  -1 -43   24.90   14.47
   0  -1 -43   26.88   16.75
   0  -1 -43    2.95   15.31
   0   1 -44   70.47   18.09
   0   1  44   48.16   17.76
   0   1 -44   79.74   22.70
   0   1 -44   83.88   20.50
   0   1 -44   60.08   17.13
   0  -1 -44   69.83   18.39
   0  -1  44   72.69   18.91
   0  -1 -44   82.78   20.26
   0  -1 -44   67.68   17.38
   0  -1 -44   99.34   24.56
   0  -1 -44   63.85   17.65
   0   1 -45   55.28   24.16
   0   1 -45   -0.57   15.30
   0   1 -45   16.25   19.22
   0   1 -45   25.04   17.96
   0  -1  45   17.85   17.29
   0  -1 -45   10.68   15.47
   0  -1 -45   24.95   16.21
   0  -1 -45   44.70   18.24
   0  -1 -45   17.79   22.32
   0  -1 -45   12.21   18.13
   0   1 -46   -9.30   19.95
   0   1 -46    0.89   16.48
   0   1 -46   16.52   24.79
   0   1 -46   15.11   18.64
   0  -1 -46   20.56   17.37
   0  -1 -46   49.63   16.44
   0  -1  46    1.69   18.90
   0  -1 -46   15.64   17.55
   0  -1 -46   33.33   22.36
   0  -1 -46   18.82   19.04
   0   1 -47   18.31   21.03
   0   1 -47   25.18   16.87
   0   1 -47   53.56   19.90
   0   1 -47   37.57   25.63
   0  -1 -47   34.95   17.20
   0  -1  47   25.40   20.76
   0  -1 -47   65.24   24.81
   0  -1 -47   13.40   18.55
   0  -1 -47   33.91   20.54
   0   1 -48   -3.26   28.04
   0   1 -48   -5.48   19.03
   0   1 -48   15.72   21.37
   0   1 -48   39.12   28.75
   0  -1 -48   17.74   19.63
   0  -1 -48   59.42   25.58
   0  -1 -48   34.47   29.40
   0  -1  48  -14.14   19.03
   0   1 -49   26.21   17.88
   0   1 -49    6.29   21.97
   0   1  49    1.58    3.22
   0   1  49   10.16   18.13
   0   1 -49   56.47   29.39
   0   1 -49    9.33   22.81
   0  -1 -49   -9.81   16.94
   0  -1 -49  -13.02   20.26
   0  -1 -49   37.52   28.86
   0  -1 -49   25.12   21.92
   0   1  50  -11.98   18.37
   0   1 -50    4.89   21.88
   0   1 -50   72.08   32.61
   0   1 -50    5.04   24.49
   0   1 -50   19.08   19.37
   0  -1 -50   21.52   19.15
   0  -1 -50   19.08   22.42
   0  -1 -50   18.39   28.58
   0  -1 -50   -5.42   21.53
   0   1 -51  -10.83   24.72
   0   1 -51   58.96   26.15
   0   1  51   30.22   19.71
   0   1 -51   47.48   20.85
   0  -1 -51   32.71   24.63
   0  -1 -51   14.43   24.28
   0  -1 -51   30.23   32.29
   0  -1 -51   36.23   20.76
   0   2   3  252.80   21.70
   0   2   3  239.03   21.92
   0   2   3  257.09   21.62
   0   2   3  233.11   21.77
   0   2  -3  212.40   21.70
   0  -2   3  229.50   21.72
   0  -2   3  202.46   21.82
   0  -2   3  210.89   22.03
   0  -2   3  211.23   21.69
   0  -2  -3  185.83   21.73
   0  -2  -3  244.20   21.60
   0  -2  -3  245.47   21.68
   0  -2   3  218.44   21.84
   0  -2   3  245.12   21.87
   0  -2   3  253.00   21.70
   0  -2   3  240.89   21.89
   0   2  -4   54.10    5.22
   0   2   4   52.19    5.52
   0   2   4   40.38    4.98
   0   2  -4   38.97    5.43
   0   2   4   56.68    4.74
   0   2  -4   45.30    4.94
   0   2   4   52.27    4.89
   0   2   4   53.82    5.08
   0  -2  -4   54.58    5.10
   0  -2   4   55.14    5.34
   0  -2   4   36.05    5.48
   0  -2   4   53.13    4.98
   0  -2   4   45.73    4.95
   0  -2   4   46.95    5.34
   0  -2  -4   37.16    5.24
   0  -2  -4   56.85    4.92
   0   2  -5   14.86    3.34
   0   2   5   20.21    2.15
   0   2   5   21.04    3.51
   0   2  -5   11.65    2.93
   0   2  -5   17.57    2.46
   0   2  -5   19.25    2.72
   0   2   5   24.64    2.56
   0   2   5   19.19    2.95
   0  -2   5   17.89    2.51
   0  -2  -5   19.49    3.01
   0  -2  -5   20.36    2.19
   0  -2   5   19.30    2.86
   0  -2  -5   18.74    2.85
   0  -2   5   10.14    3.33
   0  -2  -5   21.04    2.50
   0   2  -6    0.84    1.74
   0   2   6    3.04    1.98
   0   2  -6    2.64    2.03
   0   2   6    3.41    1.10
   0   2  -6    7.05    2.20
   0   2  -6    1.48    2.89
   0   2   6    4.61    2.34
   0   2   6    1.28    2.65
   0   2  -6    6.26    2.40
   0   2  -6    6.42    1.86
   0   2  -6    0.83    2.17
   0   2   6    4.16    1.59
   0  -2   6    3.47    1.79
   0  -2  -6    2.73    1.14
   0  -2  -6    3.56    1.56
   0  -2   6    1.29    2.01
   0  -2   6    0.64    1.81
   0  -2  -6    3.90    1.82
   0  -2   6    2.28    1.95
   0  -2   6    7.05    1.86
   0  -2  -6    3.92    2.60
   0  -2   6    2.47    2.78
   0  -2   6    2.56    2.06
   0  -2  -6    2.52    2.01
   0   2  -7  118.93   10.81
   0   2  -7  115.13   10.72
   0   2   7  116.83   11.23
   0   2   7   98.58   10.71
   0   2  -7  114.10   10.82
   0   2  -7   91.08   11.63
   0   2   7  110.84   10.44
   0   2  -7  107.41   10.86
   0   2   7  105.41   10.87
   0   2   7  112.46   10.64
   0   2  -7  121.14   10.95
   0  -2   7  108.72   10.76
   0  -2   7  109.84   11.03
   0  -2  -7  113.56   10.85
   0  -2   7  106.42   10.87
   0  -2  -7  108.16   11.03
   0  -2   7  113.08   10.69
   0  -2  -7  115.74   10.65
   0  -2  -7   91.23   10.65
   0  -2  -7  113.91   10.49
   0  -2   7  111.23   10.77
   0  -2   7   97.30   10.82
   0  -2   7   97.50   11.21
   0   2  -8   90.70   11.37
   0   2  -8  102.04   10.86
   0   2   8  114.22   10.77
   0   2   8  120.23   10.55
   0   2   8  121.73   11.32
   0   2   8   98.62   10.82
   0   2  -8  100.63   10.94
   0   2   8  120.32   11.09
   0   2  -8  100.46   10.98
   0   2  -8  108.01   11.05
   0   2  -8  130.03   11.12
   0   2  -8   97.40   10.79
   0  -2  -8  119.92   10.97
   0  -2   8   94.20   10.82
   0  -2   8  120.79   11.17
   0  -2  -8  121.77   10.74
   0  -2  -8  126.68   11.31
   0  -2   8   84.85   10.95
   0  -2   8   85.85   10.78
   0  -2   8  111.82   10.81
   0  -2  -8  127.18   10.61
   0   2  -9  105.41   10.72
   0   2  -9  101.16   10.68
   0   2   9  101.17   10.37
   0   2  -9  106.61   10.52
   0   2  -9  111.34   10.64
   0   2   9  123.83   11.39
   0   2  -9  100.60   10.49
   0   2   9   99.36   10.53
   0   2   9  102.04   10.21
   0   2  -9  114.37   10.69
   0   2  -9  106.89   11.19
   0  -2   9   96.08   10.47
   0  -2   9  103.88   10.77
   0  -2  -9  103.41   10.23
   0  -2  -9  109.22   10.67
   0  -2  -9  102.21   10.90
   0  -2   9  106.54   11.17
   0  -2   9  108.36   10.54
   0  -2  -9  104.16   10.41
   0  -2   9   90.54   10.61
   0  -2   9  103.63   10.59
   0   2  10  139.21   13.47
   0   2  10  135.38   13.86
   0   2 -10  130.94   13.97
   0   2 -10  137.83   13.95
   0   2 -10  132.99   14.51
   0   2 -10  151.99   13.97
   0   2 -10  134.72   13.78
   0  -2 -10  126.02   13.47
   0  -2  10  120.17   13.85
   0  -2 -10  161.30   14.26
   0  -2  10  147.29   13.80
   0  -2 -10  159.93   13.72
   0  -2 -10  140.84   13.91
   0   2  11   62.36    7.89
   0   2  11   70.12    7.38
   0   2 -11   78.38    8.19
   0   2 -11   66.66    8.06
   0   2 -11   71.64    8.03
   0   2 -11   70.88    8.17
   0   2 -11   66.65    7.76
   0  -2 -11   72.09    7.66
   0  -2 -11   75.24    7.51
   0  -2  11   59.87    8.12
   0  -2  11   66.97    7.89
   0  -2 -11   82.88    8.15
   0  -2 -11   63.86    8.47
   0   2 -12  145.84   15.38
   0   2  12  137.46   14.61
   0   2 -12  161.43   15.20
   0   2 -12  156.10   15.50
   0   2  12  161.46   15.38
   0   2 -12  124.66   16.03
   0  -2  12  122.21   15.35
   0  -2 -12  170.90   15.83
   0  -2 -12  139.42   14.86
   0  -2 -12  169.88   15.39
   0  -2 -12  181.81   15.11
   0   2 -13  697.30   69.30
   0   2 -13  656.27   68.98
   0   2 -13  687.94   68.95
   0  -2 -13  752.73   68.81
   0  -2 -13  699.28   68.96
   0  -2 -13  809.45   68.73
   0  -2 -13  802.29   69.18
   0   2  14  321.25   33.90
   0   2 -14  307.48   34.95
   0   2 -14  357.73   34.38
   0   2  14  358.37   34.48
   0   2 -14  337.78   34.54
   0   2 -14  341.08   34.46
   0   2 -14  334.19   34.63
   0  -2 -14  372.05   34.75
   0  -2 -14  372.52   34.52
   0  -2  14  397.97   34.49
   0  -2 -14  360.04   34.16
   0  -2 -14  397.40   34.19
   0  -2 -14  393.91   34.32
   0   2 -15 1583.77  147.67
   0   2 -15 1520.93  147.75
   0   2  15 1512.03  147.71
   0   2 -15 1503.81  147.84
   0   2 -15 1533.39  147.74
   0   2  15 1534.66  147.34
   0   2 -15 1566.61  148.04
   0  -2 -15 1706.07  147.96
   0  -2 -15 1516.35  147.75
   0  -2 -15 1645.36  147.54
   0  -2 -15 1571.41  147.61
   0  -2  15 1668.75  147.75
   0   2  16  845.88   74.08
   0   2 -16  818.82   73.96
   0   2 -16  753.08   74.44
   0   2  16  736.09   73.56
   0   2 -16  711.67   74.02
   0   2 -16  725.74   74.14
   0   2 -16  771.87   74.03
   0  -2 -16  758.86   73.87
   0  -2 -16  802.29   73.84
   0  -2 -16  757.82   74.10
   0  -2  16  877.12   74.07
   0  -2 -16  824.23   74.30
   0   2 -17   26.83    6.84
   0   2  17   30.94    6.44
   0   2 -17   30.78    5.91
   0   2 -17   10.36    7.32
   0   2  17   27.80    5.10
   0   2 -17   34.82    6.80
   0   2 -17   31.40    5.79
   0  -2  17   16.67    6.27
   0  -2 -17   18.75    6.13
   0  -2 -17   25.71    7.21
   0  -2 -17   27.18    5.60
   0   2 -18  150.44   15.64
   0   2 -18  103.26   16.45
   0   2  18  117.16   14.27
   0   2 -18  144.53   15.71
   0   2 -18  151.30   14.90
   0   2  18  141.40   15.34
   0   2 -18  147.69   15.35
   0  -2 -18  135.40   14.94
   0  -2 -18  145.53   15.58
   0  -2  18  154.83   15.44
   0  -2 -18  150.04   15.90
   0  -2 -18  148.99   15.09
   0   2 -19  470.07   42.88
   0   2 -19  422.60   42.43
   0   2 -19  467.57   42.95
   0   2 -19  419.79   43.20
   0   2  19  405.22   42.63
   0   2 -19  479.20   42.70
   0  -2 -19  441.31   43.01
   0  -2 -19  444.05   42.46
   0  -2 -19  468.67   42.49
   0  -2 -19  448.80   42.78
   0  -2  19  389.10   42.52
   0   2 -20  129.11   14.38
   0   2  20  127.26   13.87
   0   2 -20  111.07   13.71
   0   2 -20   89.77   14.84
   0   2 -20  111.65   14.04
   0   2 -20  111.07   12.94
   0  -2 -20  144.84   14.43
   0  -2 -20  108.97   13.43
   0  -2 -20  113.53   13.18
   0  -2  20  109.53   13.60
   0  -2 -20  100.92   13.65
   0   2 -21  386.96   36.37
   0   2 -21  337.71   36.89
   0   2 -21  363.84   36.64
   0   2 -21  338.96   36.89
   0   2 -21  406.06   37.69
   0   2  21  440.40   36.96
   0  -2 -21  396.19   36.57
   0  -2 -21  343.42   37.07
   0  -2  21  421.57   36.72
   0  -2 -21  334.15   36.73
   0  -2 -21  347.94   36.41
   0   2 -22   88.39   10.84
   0   2 -22   90.57   12.47
   0   2 -22   75.61   12.90
   0   2 -22   90.37   12.47
   0   2 -22   85.98   11.78
   0   2  22   89.27   11.75
   0  -2 -22   68.62   11.58
   0  -2 -22   88.78   11.17
   0  -2 -22   85.57   11.85
   0  -2  22   71.57   11.74
   0  -2 -22   91.75   12.66
   0   2 -23  284.90   29.34
   0   2 -23  306.49   30.33
   0   2  23  288.32   29.27
   0   2 -23  287.34   29.69
   0   2 -23  279.93   29.66
   0   2 -23  282.47   28.82
   0  -2  23  318.10   29.32
   0  -2 -23  276.75   29.68
   0  -2 -23  291.65   28.99
   0  -2 -23  277.57   29.45
   0  -2 -23  296.95   29.10
   0   2 -24  109.47   15.11
   0   2 -24  122.08   16.62
   0   2  24  135.99   15.29
   0   2 -24  110.44   15.71
   0   2 -24  109.53   14.25
   0   2 -24  111.98   15.62
   0  -2 -24  121.72   15.08
   0  -2 -24  132.72   14.70
   0  -2 -24  124.80   14.90
   0  -2  24  136.92   15.01
   0  -2 -24  120.24   15.89
   0   2 -25   72.77   11.30
   0   2 -25   61.12   10.14
   0   2 -25   60.83   11.77
   0   2 -25   69.36   13.25
   0   2  25   56.88   10.94
   0   2 -25   68.51   11.02
   0  -2 -25   72.63   12.26
   0  -2  25   63.21   11.02
   0  -2 -25   63.60   11.23
   0  -2 -25   76.68   11.39
   0  -2 -25   66.47   10.13
   0   2 -26   47.46   11.80
   0   2  26   45.32   10.13
   0   2 -26   30.14   10.16
   0   2 -26   29.78    9.12
   0   2 -26   24.22   10.16
   0   2 -26   34.49    8.66
   0  -2 -26   32.88    7.57
   0  -2 -26   29.45   10.44
   0  -2 -26   40.64    9.97
   0  -2 -26   42.55    9.71
   0  -2  26   34.36   10.21
   0  -2 -26   28.19    8.78
   0   2  27   49.09   15.32
   0   2 -27   39.95   11.48
   0   2 -27   51.09    9.71
   0   2 -27   42.77   11.46
   0   2 -27   66.02   13.64
   0   2 -27   39.23   10.10
   0  -2 -27   41.23    9.75
   0  -2 -27   43.28   10.87
   0  -2 -27   58.06   11.31
   0  -2 -27   59.62   12.16
   0  -2 -27   49.60    8.99
   0  -2  27   58.68   11.45
   0   2 -28   23.26    9.61
   0   2 -28    4.69   10.50
   0   2  28   31.05   10.94
   0   2 -28   23.35   10.52
   0   2 -28   21.12   12.59
   0   2 -28   20.47    8.61
   0  -2 -28   21.39   10.97
   0  -2  28   29.06   10.98
   0  -2 -28   13.46    9.04
   0  -2 -28   27.70    9.73
   0  -2 -28   10.17    7.56
   0  -2 -28   30.98   10.44
   0   2 -29   46.24   10.98
   0   2 -29   62.01   14.77
   0   2 -29   53.20   13.44
   0   2  29   33.92   12.07
   0   2 -29   50.19   11.43
   0   2 -29   70.10   13.45
   0  -2 -29   60.34   13.11
   0  -2 -29   64.05   11.79
   0  -2 -29   67.55   11.27
   0  -2  29   48.25   12.42
   0  -2 -29   60.85   10.08
   0  -2 -29   56.00   12.56
   0   2 -30   44.10   11.47
   0   2 -30   58.03   13.45
   0   2  30   48.69   12.58
   0   2 -30   60.93   13.86
   0   2 -30   68.76   14.95
   0   2 -30   50.74   11.67
   0   2 -30   27.52   11.03
   0  -2  30   70.45   12.38
   0  -2 -30   56.28   10.29
   0  -2 -30   53.64   11.99
   0  -2 -30   67.73   13.52
   0  -2 -30   69.31   11.63
   0  -2 -30   67.71   12.42
   0   2 -31   75.70   16.31
   0   2 -31   90.17   17.53
   0   2 -31   64.60   15.32
   0   2  31  104.98   15.92
   0   2 -31   75.21   13.98
   0   2 -31   84.09   15.49
   0  -2 -31   96.45   16.68
   0  -2  31  108.13   15.65
   0  -2 -31  120.74   14.10
   0  -2 -31   91.56   13.75
   0  -2 -31   92.58   15.83
   0  -2 -31  108.09   15.99
   0   2 -32    4.54   12.45
   0   2  32   10.77   11.78
   0   2 -32    2.50   10.96
   0   2 -32   27.31   10.61
   0   2 -32   -2.31   13.15
   0   2 -32   13.66   14.26
   0  -2 -32   20.30    9.99
   0  -2 -32   -2.34   18.17
   0  -2  32   25.10   12.08
   0  -2 -32   18.52    9.29
   0  -2 -32   22.16   11.72
   0  -2 -32   24.78   11.20
   0   2 -33   68.03   13.87
   0   2 -33   39.69   12.36
   0   2 -33   51.46   11.91
   0   2 -33   57.50   15.52
   0   2 -33   14.73   10.94
   0   2 -33   71.21   15.22
   0   2  33   25.97   12.33
   0  -2 -33   42.61   13.36
   0  -2 -33   56.50   15.76
   0  -2 -33   37.48   11.29
   0  -2 -33   43.96   11.56
   0  -2 -33   51.25   12.81
   0  -2  33   35.60   13.02
   0  -2 -33    0.66   12.85
   0   2 -34   60.11   14.07
   0   2 -34   55.80   12.57
   0   2  34   54.34   13.99
   0   2 -34   75.98   16.89
   0   2 -34   63.61   12.76
   0   2 -34   68.60   17.39
   0  -2 -34   50.26   11.99
   0  -2 -34   70.68   16.33
   0  -2 -34   51.15   14.50
   0  -2 -34   55.18   12.82
   0  -2 -34   27.94   14.75
   0  -2  34   60.74   14.39
   0  -2 -34   62.12   14.33
   0   2 -35  115.42   20.36
   0   2 -35  117.43   18.76
   0   2  35  158.84   19.06
   0   2 -35   95.29   16.65
   0   2 -35  106.93   17.42
   0   2 -35  140.94   21.44
   0  -2 -35   58.82   18.60
   0  -2  35  138.33   19.10
   0  -2 -35  115.76   17.09
   0  -2 -35  111.91   19.52
   0  -2 -35  114.85   18.94
   0  -2 -35  106.48   18.06
   0  -2 -35  112.87   16.96
   0   2 -36  117.57   18.22
   0   2 -36   93.32   16.59
   0   2 -36  138.71   21.83
   0   2  36  131.95   18.08
   0   2 -36  108.09   19.09
   0   2 -36   67.04   15.55
   0  -2 -36  105.70   16.66
   0  -2  36  121.98   18.81
   0  -2 -36  105.04   19.56
   0  -2 -36  107.88   15.90
   0  -2 -36   92.15   17.77
   0  -2 -36  117.86   19.88
   0   2 -37   -6.39   10.01
   0   2  37   13.11   12.54
   0   2 -37   -0.96   11.38
   0   2 -37   20.89   17.42
   0   2 -37   24.17   17.11
   0   2 -37   12.15   14.31
   0   2 -37   25.83   12.10
   0  -2 -37   15.00   13.09
   0  -2 -37    1.11   14.47
   0  -2 -37    3.83   10.96
   0  -2 -37   22.38   15.79
   0  -2 -37   11.68   11.93
   0  -2 -37  -12.94   13.75
   0  -2  37    6.86   13.81
   0   2 -38   39.24   18.63
   0   2 -38   27.79   13.11
   0   2 -38   62.91   16.50
   0   2 -38   30.02   12.73
   0   2  38   29.53   14.31
   0   2 -38   30.63   11.60
   0   2 -38   41.30   18.61
   0  -2 -38   41.74   14.88
   0  -2 -38   25.99   12.75
   0  -2 -38   40.65   16.54
   0  -2  38   34.55   14.40
   0  -2 -38   59.53   13.19
   0  -2 -38   46.32   18.80
   0  -2 -38   -1.31   14.52
   0   2 -39   37.92   15.67
   0   2 -39   64.02   20.22
   0   2  39   33.52   14.14
   0   2 -39   58.52   14.07
   0   2 -39   37.57   12.43
   0   2 -39   32.21   17.86
   0   2 -39   29.62   13.13
   0  -2 -39   12.79   14.42
   0  -2  39   30.23   14.77
   0  -2 -39   65.65   13.51
   0  -2 -39   58.97   17.54
   0  -2 -39   60.08   14.25
   0  -2 -39   38.06   15.05
   0   2 -40   35.47   13.16
   0   2 -40   20.86   13.88
   0   2  40   13.66   13.59
   0   2 -40    7.44   19.65
   0   2 -40   35.99   18.85
   0   2 -40   13.24   12.68
   0   2 -40   23.53   15.73
   0  -2  40   24.38   14.90
   0  -2 -40   27.34   14.26
   0  -2 -40   15.00   14.95
   0  -2 -40   33.56   16.62
   0  -2 -40   17.25   13.55
   0  -2 -40   46.08   13.62
   0   2 -41   41.47   12.56
   0   2  41   17.21   13.33
   0   2 -41   24.03   13.65
   0   2 -41   28.11   21.11
   0   2 -41   61.37   15.15
   0   2 -41   46.19   21.89
   0   2 -41    7.16   17.11
   0  -2 -41    9.10   13.50
   0  -2 -41   36.26   15.99
   0  -2 -41   44.54   18.64
   0  -2  41   24.70   15.80
   0  -2 -41   33.79   13.71
   0  -2 -41   -9.93   14.04
   0   2 -42    0.41   13.61
   0   2 -42   -8.54   17.18
   0   2  42   16.76   15.23
   0   2 -42    6.48   15.02
   0   2 -42   34.12   20.51
   0   2 -42   -1.71   21.81
   0  -2 -42   18.74   18.53
   0  -2  42   17.06   15.84
   0  -2 -42   23.39   15.80
   0  -2 -42   15.33   14.20
   0  -2 -42   15.29   14.40
   0  -2 -42   31.25   14.71
   0   2 -43   38.73   16.32
   0   2 -43   41.72   22.36
   0   2 -43   -1.66   17.64
   0   2 -43   46.21   15.28
   0  -2  43   19.96   17.45
   0  -2 -43   40.80   15.12
   0  -2 -43   19.54   15.41
   0  -2 -43   29.59   20.18
   0  -2 -43   -1.96   16.07
   0  -2 -43   30.31   14.79
   0   2 -44   38.60   24.40
   0   2 -44   20.04   16.53
   0   2 -44   26.38   18.56
   0   2 -44   38.48   16.07
   0  -2 -44   20.81   17.52
   0  -2 -44   30.72   17.37
   0  -2  44   40.83   18.20
   0  -2 -44   42.11   15.36
   0  -2 -44   44.00   21.38
   0  -2 -44   23.03   15.31
   0   2 -45   52.82   19.10
   0   2 -45   79.30   26.11
   0   2 -45   92.47   18.46
   0   2 -45   87.68   21.09
   0  -2 -45   70.16   20.04
   0  -2  45   75.75   20.22
   0  -2 -45   60.61   17.59
   0  -2 -45   49.83   22.30
   0  -2 -45   51.93   17.84
   0  -2 -45   63.02   19.51
   0   2 -46   56.14   26.42
   0   2 -46    5.43   16.27
   0   2 -46   46.28   20.77
   0   2 -46   17.51   18.79
   0  -2 -46   32.65   22.08
   0  -2 -46   13.31   15.95
   0  -2 -46   19.98   17.42
   0  -2 -46   56.25   19.93
   0  -2 -46   19.53   18.04
   0  -2  46   24.97   18.73
   0   2 -47   -4.81   20.81
   0   2 -47   -3.26   16.51
   0   2  47   -5.12   16.94
   0   2 -47   27.46   20.24
   0   2 -47   32.25   27.29
   0  -2 -47    9.11   20.18
   0  -2 -47   13.05   24.14
   0  -2 -47   13.14   16.32
   0  -2 -47   26.97   17.88
   0  -2 -47   26.10   18.89
   0  -2  47   33.30   20.61
   0   2 -48   25.97   27.71
   0   2 -48   64.20   29.56
   0   2 -48   10.30   20.87
   0   2 -48   36.93   19.42
   0   2  48   35.83   18.23
   0  -2 -48   52.68   20.77
   0  -2 -48   28.11   25.86
   0  -2 -48   53.80   23.03
   0  -2 -48   31.79   22.93
   0  -2  48   20.15   19.18
   0   2 -49   32.26   23.51
   0   2 -49   66.32   36.95
   0   2 -49   40.12   22.19
   0   2 -49   37.70   19.03
   0  -2  49   16.11   20.29
   0  -2 -49   19.21   20.83
   0  -2 -49   40.19   22.04
   0  -2 -49   58.67   26.60
   0  -2 -49   24.64   18.43
   0   2 -50    0.56   18.55
   0   2  50   35.20   20.42
   0   2 -50   31.18   22.41
   0   2 -50   32.49   24.92
   0   2  50   -2.73    2.82
   0  -2 -50   18.09   27.53
   0  -2  50  -18.59   19.95
   0  -2 -50  -11.19   17.88
   0  -2 -50   46.58   21.75
   0  -2 -50    6.39   22.49
   0   2  51  -21.12   19.64
   0   2 -51   23.21   20.27
   0   2 -51   14.25   24.51
   0   2 -51   30.68   25.32
   0  -2 -51    9.83   30.20
   0  -2 -51   -7.12   23.16
   0  -2 -51   10.84   24.98
   0  -2 -51   21.52   20.28
   0  -3   0    9.98    1.90
   0  -3   0   12.17    1.70
   0  -3   0   10.36    2.05
   0  -3   0    8.50    1.57
   0  -3   0   11.99    2.43
   0  -3   0   13.14    1.76
   0   3   1  137.79   12.65
   0   3   1  128.17   12.57
   0  -3   1  135.24   12.64
   0  -3  -1  131.29   12.80
   0  -3   1  136.35   12.97
   0  -3  -1  127.71   12.55
   0  -3  -1  140.77   12.67
   0  -3  -1  109.08   12.78
   0  -3   1  139.62   12.66
   0  -3  -1  123.72   12.68
   0  -3  -1  125.47   12.58
   0  -3  -1  144.17   12.71
   0  -3  -1  140.89   12.65
   0  -3   1  138.31   12.69
   0  -3  -1  124.01   12.56
   0  -3   1  136.46   12.83
   0  -3   1  132.14   12.66
   0   3   2  133.77   13.28
   0   3   2  161.59   13.49
   0   3  -2  118.30   13.49
   0   3  -2  117.56   13.70
   0  -3   2  165.79   13.42
   0  -3  -2  135.70   13.36
   0  -3  -2  137.24   13.25
   0  -3  -2  134.16   13.31
   0  -3  -2  126.81   13.44
   0  -3   2  144.86   13.50
   0  -3   2  136.82   13.58
   0  -3   2  142.43   13.43
   0  -3  -2  145.86   13.57
   0  -3   2  137.10   13.81
   0  -3  -2  153.91   13.46
   0  -3   2  152.69   13.36
   0   3   3   77.84    8.55
   0   3  -3   95.92    8.60
   0   3   3   77.14    8.65
   0   3  -3   91.16    8.58
   0   3   3   94.96    8.70
   0   3  -3   80.15    8.78
   0   3  -3   75.95    8.77
   0   3   3   92.54    8.76
   0   3  -3   99.79    8.60
   0   3   3   81.65    8.44
   0   3   3   85.34    8.41
   0   3  -3   75.08    9.08
   0  -3  -3   92.17    8.47
   0  -3   3   86.07    8.87
   0  -3   3   79.37    8.85
   0  -3   3   72.49    9.18
   0  -3   3   97.94    8.57
   0  -3  -3   78.65    8.67
   0  -3  -3  107.53    8.41
   0  -3   3  100.90    8.73
   0  -3   3  101.28    8.68
   0  -3  -3   75.72    8.58
   0  -3  -3   93.50    8.71
   0  -3  -3   93.48    8.81
   0   3   4    6.19    1.86
   0   3  -4    4.75    1.37
   0   3   4    0.47    1.61
   0   3  -4    6.96    2.16
   0   3   4    6.22    1.10
   0   3  -4    3.70    1.68
   0   3   4    0.27    2.63
   0   3   4    3.19    1.63
   0   3  -4    7.59    1.67
   0   3   4    6.08    1.45
   0   3  -4    5.20    1.51
   0   3   4    3.71    0.99
   0   3   4    5.68    1.52
   0  -3  -4    2.03    1.74
   0  -3   4    4.95    1.43
   0  -3  -4    2.98    1.85
   0  -3   4    2.78    2.01
   0  -3   4    4.92    1.59
   0  -3  -4    5.86    1.14
   0  -3   4    6.04    1.60
   0  -3  -4    6.29    1.41
   0  -3  -4    6.00    2.02
   0  -3   4    4.37    2.35
   0  -3   4    4.46    1.99
   0  -3  -4    7.10    1.04
   0  -3   4    5.62    2.45
   0  -3  -4    1.77    1.72
   0  -3  -4    2.41    1.90
   0  -3   4    2.50    2.73
   0  -3   4    6.47    2.16
   0   3  -5   42.39    5.19
   0   3   5   40.40    4.86
   0   3   5   38.64    5.64
   0   3  -5   33.96    4.59
   0   3  -5   51.65    5.18
   0   3  -5   46.43    4.64
   0   3   5   48.08    4.64
   0   3   5   51.76    4.32
   0   3   5   39.70    4.25
   0  -3   5   38.59    5.41
   0  -3  -5   33.11    4.46
   0  -3  -5   46.16    4.22
   0  -3   5   34.06    4.52
   0  -3   5   42.98    4.67
   0  -3   5   49.12    4.57
   0  -3   5   36.31    5.22
   0  -3  -5   41.70    4.85
   0  -3  -5   48.45    4.59
   0  -3  -5   32.11    5.54
   0   3  -6   24.26    3.47
   0   3   6   24.64    4.15
   0   3   6   23.54    3.10
   0   3  -6   24.62    3.08
   0   3  -6   19.65    4.25
   0   3  -6   21.11    3.30
   0   3   6   25.55    2.94
   0   3  -6   20.03    3.19
   0   3   6   16.66    3.08
   0   3   6   21.19    3.28
   0   3   6   19.77    2.54
   0  -3  -6   18.64    3.01
   0  -3   6   30.43    3.98
   0  -3   6   19.29    2.91
   0  -3   6   20.44    3.30
   0  -3   6   21.49    3.29
   0  -3   6   21.02    4.39
   0  -3   6   23.75    3.49
   0  -3  -6   23.15    3.78
   0  -3  -6   24.68    3.32
   0  -3   6   25.17    3.48
   0  -3   6   18.14    3.85
   0  -3  -6   20.94    2.52
   0   3   7  194.78   18.54
   0   3   7  175.11   18.43
   0   3  -7  175.51   18.63
   0   3  -7  162.46   18.51
   0   3  -7  183.15   19.08
   0   3   7  171.63   18.46
   0   3  -7  190.11   18.41
   0   3   7  200.93   18.15
   0   3  -7  208.94   18.68
   0   3   7  189.69   18.98
   0   3  -7  161.27   18.52
   0   3   7  213.35   18.38
   0  -3   7  179.20   18.60
   0  -3   7  209.03   18.43
   0  -3   7  170.94   18.66
   0  -3  -7  212.15   18.36
   0  -3  -7  214.17   18.18
   0  -3  -7  196.56   18.76
   0  -3   7  216.69   18.48
   0  -3  -7  203.96   18.59
   0  -3   7  198.13   18.77
   0   3   8   50.83    5.58
   0   3  -8   60.51    6.46
   0   3  -8   47.74    6.53
   0   3  -8   41.95    5.50
   0   3  -8   42.64    5.58
   0   3  -8   50.89    5.83
   0   3   8   48.21    5.38
   0   3  -8   52.74    6.06
   0   3  -8   50.41    5.93
   0   3   8   48.98    4.96
   0  -3  -8   42.70    5.59
   0  -3   8   53.35    5.84
   0  -3   8   47.23    5.50
   0  -3  -8   45.80    5.35
   0  -3   8   48.14    5.95
   0  -3  -8   43.90    5.77
   0  -3  -8   45.54    6.28
   0  -3   8   47.41    6.75
   0  -3  -8   47.04    4.98
   0   3  -9   73.89    7.80
   0   3  -9   58.96    7.20
   0   3   9   64.70    6.54
   0   3  -9   72.08    7.49
   0   3  -9   51.19    7.58
   0   3  -9   69.64    7.58
   0   3  -9   54.40    8.13
   0   3   9   61.15    7.01
   0   3  -9   64.07    7.33
   0   3   9   57.29    7.06
   0  -3  -9   70.56    6.91
   0  -3  -9   67.08    7.37
   0  -3   9   67.85    7.07
   0  -3   9   59.89    7.67
   0  -3   9   64.16    7.28
   0  -3  -9   70.72    7.75
   0  -3  -9   70.66    6.65
   0   3 -10  138.64   15.61
   0   3  10  183.00   15.05
   0   3 -10  182.48   16.10
   0   3 -10  125.05   15.65
   0   3 -10  138.67   15.52
   0   3 -10  177.86   15.87
   0   3  10  146.88   15.52
   0  -3  10  155.51   15.45
   0  -3 -10  158.69   15.98
   0  -3 -10  157.95   15.32
   0  -3  10  157.77   15.54
   0  -3 -10  146.22   15.57
   0  -3 -10  165.27   15.31
   0   3 -11  880.32   74.10
   0   3 -11  799.51   73.90
   0   3  11  790.12   73.54
   0   3 -11  790.47   73.91
   0   3 -11  746.89   74.27
   0   3 -11  747.11   73.90
   0   3  11  743.48   73.82
   0   3 -11  810.58   74.00
   0  -3 -11  761.89   74.10
   0  -3 -11  761.41   73.90
   0  -3  11  754.79   73.76
   0  -3  11  804.26   73.82
   0  -3 -11  806.21   73.59
   0  -3 -11  772.91   73.71
   0   3  12   51.66    6.56
   0   3 -12   45.76    6.63
   0   3 -12   38.41    6.33
   0   3 -12   51.59    7.38
   0   3  12   40.01    5.24
   0   3 -12   27.15    6.27
   0   3 -12   34.24    5.91
   0  -3 -12   45.42    5.55
   0  -3  12   42.50    6.33
   0  -3  12   28.48    6.03
   0  -3 -12   39.88    6.93
   0  -3 -12   57.44    6.07
   0  -3 -12   49.10    6.69
   0   3 -13 1028.25   96.26
   0   3 -13 1004.80   96.22
   0   3 -13 1060.70   96.25
   0   3 -13 1037.40   96.37
   0   3  13  992.41   96.18
   0   3 -13 1070.80   96.70
   0   3 -13 1094.76   96.36
   0   3  13  969.37   95.83
   0  -3 -13 1022.16   96.45
   0  -3 -13  986.60   96.03
   0  -3 -13  977.31   96.24
   0  -3  13 1057.95   96.17
   0  -3  13  973.40   96.10
   0  -3 -13 1028.07   95.90
   0   3 -14   47.53    7.14
   0   3 -14   17.32    7.78
   0   3 -14   30.67    6.04
   0   3  14   44.89    6.43
   0   3 -14   27.02    6.47
   0   3 -14   31.12    5.88
   0   3 -14   31.05    5.97
   0  -3 -14   33.62    4.98
   0  -3  14   40.61    6.18
   0  -3  14   23.67    7.64
   0  -3 -14   38.51    5.32
   0  -3 -14   36.84    6.29
   0  -3 -14   23.86    7.23
   0   3 -15   92.30   12.02
   0   3 -15   89.06   11.38
   0   3  15   97.13   11.70
   0   3 -15   99.51   11.88
   0   3 -15   73.67   13.00
   0   3 -15   97.39   12.24
   0  -3  15   98.49   11.45
   0  -3 -15  107.00   11.80
   0  -3 -15  103.34   12.61
   0  -3 -15  109.59   10.92
   0  -3 -15  115.29   11.07
   0   3  16   62.41    9.28
   0   3 -16   65.74    8.66
   0   3 -16   54.78    8.44
   0   3 -16   74.40    9.54
   0   3 -16   52.32   10.43
   0   3 -16   61.94    9.75
   0  -3 -16   62.81    8.13
   0  -3 -16   65.03    8.77
   0  -3 -16   61.33    8.44
   0  -3 -16   64.99    9.86
   0  -3 -16   59.57    7.83
   0  -3  16   66.78    8.95
   0   3 -17  422.99   39.13
   0   3 -17  416.57   38.97
   0   3  17  366.00   38.95
   0   3 -17  405.59   39.88
   0   3 -17  403.77   39.35
   0   3 -17  401.10   39.20
   0  -3  17  374.47   38.94
   0  -3 -17  426.64   38.64
   0  -3 -17  423.60   38.53
   0  -3 -17  403.81   39.11
   0  -3 -17  401.08   38.84
   0  -3 -17  401.11   39.45
   0   3 -18  264.24   27.72
   0   3 -18  275.09   26.99
   0   3 -18  275.76   26.81
   0   3 -18  226.41   26.24
   0   3 -18  286.61   26.58
   0   3 -18  285.88   27.17
   0   3  18  277.75   26.68
   0  -3 -18  261.83   27.23
   0  -3 -18  272.09   26.11
   0  -3 -18  256.56   26.76
   0  -3  18  255.36   26.66
   0  -3 -18  284.87   26.47
   0   3  19  797.02   77.96
   0   3 -19  822.12   78.22
   0   3 -19  819.38   78.03
   0   3 -19  727.44   77.67
   0   3 -19  809.11   78.11
   0   3 -19  887.39   78.62
   0   3 -19  866.54   77.98
   0  -3 -19  875.37   77.57
   0  -3 -19  805.99   78.06
   0  -3 -19  829.32   77.82
   0  -3 -19  814.15   78.29
   0  -3  19  809.55   77.94
   0   3  20  200.82   17.52
   0   3 -20  160.82   16.99
   0   3 -20  123.77   17.15
   0   3 -20  155.95   17.69
   0   3 -20  119.41   18.46
   0   3 -20  145.22   17.83
   0  -3 -20  159.83   17.86
   0  -3 -20  153.39   17.29
   0  -3 -20  158.83   16.83
   0  -3  20  191.74   17.17
   0   3 -21   75.67   10.64
   0   3  21  108.72   11.64
   0   3 -21   61.33   12.80
   0   3 -21   55.86   11.41
   0   3 -21   82.15   11.95
   0  -3 -21   81.24   11.24
   0  -3 -21   70.23   10.25
   0  -3  21  108.37   11.39
   0  -3 -21   77.34   12.18
   0  -3 -21   73.18   10.68
   0   3 -22  333.91   29.21
   0   3 -22  277.36   29.68
   0   3 -22  271.20   28.61
   0   3 -22  252.41   28.21
   0  -3 -22  284.20   29.14
   0  -3 -22  299.66   28.27
   0  -3 -22  268.72   28.12
   0  -3 -22  290.14   28.75
   0   3  23   53.75    8.83
   0   3 -23   22.57    7.68
   0   3 -23   33.11    7.51
   0   3 -23   44.39    9.15
   0   3 -23   20.92    8.94
   0   3 -23   32.05   10.46
   0  -3  23   41.52    8.70
   0  -3 -23   37.38    7.41
   0  -3 -23   25.21    8.28
   0  -3 -23   26.54    8.14
   0  -3 -23   36.89    9.67
   0   3 -24   84.62   11.74
   0   3 -24   57.88    9.75
   0   3 -24   79.79   11.41
   0   3 -24   56.03   10.05
   0   3  24   46.82   10.49
   0   3 -24   61.84   12.52
   0  -3 -24   57.70    9.35
   0  -3 -24   68.06   10.61
   0  -3 -24   63.25   11.51
   0  -3 -24   74.48   10.40
   0  -3  24   35.65   10.00
   0   3  25  129.79   17.24
   0   3 -25  144.66   17.97
   0   3 -25  161.20   16.47
   0   3 -25  134.64   19.11
   0   3 -25  155.74   17.97
   0   3 -25  135.00   17.35
   0  -3 -25  150.09   16.62
   0  -3  25  124.43   17.13
   0  -3 -25  134.01   17.78
   0  -3 -25  145.63   17.45
   0  -3 -25  133.16   16.37
   0   3 -26   62.63   11.26
   0   3 -26   73.78   12.66
   0   3 -26   59.01   13.83
   0   3 -26   69.11   12.69
   0   3  26   86.65   12.55
   0   3 -26   83.66   11.45
   0  -3 -26   68.80   11.62
   0  -3 -26   67.05   11.95
   0  -3  26   80.43   12.14
   0  -3 -26   63.05   10.53
   0  -3 -26   75.70   13.04
   0   3 -27  107.55   16.63
   0   3  27   96.22   19.46
   0   3 -27   85.39   14.90
   0   3 -27   95.59   14.98
   0   3 -27   82.60   13.30
   0  -3 -27   91.72   13.39
   0  -3 -27   96.99   15.56
   0  -3  27   90.97   13.95
   0  -3 -27   90.21   13.77
   0   3 -28  250.15   25.58
   0   3 -28  221.31   24.11
   0   3  28  182.61   23.92
   0   3 -28  211.82   25.15
   0   3 -28  199.05   23.02
   0   3 -28  172.40   24.48
   0  -3 -28  210.06   23.64
   0  -3  28  220.91   24.45
   0  -3 -28  215.76   24.75
   0  -3 -28  234.88   22.78
   0  -3 -28  196.43   23.92
   0   3 -29   31.58   13.53
   0   3 -29   17.00    9.56
   0   3 -29    8.92    7.73
   0   3 -29    9.09   11.59
   0   3 -29   28.68    9.68
   0   3  29   36.43   10.94
   0   3 -29   23.37   11.96
   0  -3 -29   14.99    9.33
   0  -3 -29   27.32    9.47
   0  -3 -29   13.70   10.29
   0  -3  29   40.24   11.24
   0  -3 -29   22.25   11.73
   0  -3 -29   35.25    8.12
   0   3 -30  249.69   29.97
   0   3  30  320.99   31.59
   0   3 -30  291.17   31.12
   0   3 -30  250.94   32.48
   0   3 -30  349.54   32.99
   0   3 -30  300.04   32.61
   0   3 -30  281.10   31.09
   0  -3 -30  294.52   32.53
   0  -3 -30  321.53   31.59
   0  -3  30  325.09   31.33
   0  -3 -30  264.97   29.98
   0  -3 -30  315.58   31.20
   0   3 -31   13.74   10.08
   0   3 -31   -1.33   14.00
   0   3 -31    7.89   13.72
   0   3  31   18.48   11.18
   0   3 -31    4.06   11.74
   0   3 -31   -7.04   10.82
   0  -3 -31   21.19   11.19
   0  -3 -31   20.22    9.19
   0  -3 -31   19.03   10.21
   0  -3  31   16.03   11.02
   0  -3 -31   11.60    8.82
   0   3 -32  133.66   21.47
   0   3  32  179.92   19.95
   0   3 -32  144.08   21.16
   0   3 -32  133.35   19.68
   0   3 -32  132.62   22.09
   0   3 -32  138.62   19.05
   0  -3 -32  132.80   19.79
   0  -3 -32  129.94   18.97
   0  -3  32  181.54   19.95
   0  -3 -32  113.43   17.58
   0  -3 -32  156.17   19.12
   0  -3 -32  153.07   21.52
   0   3 -33   50.68   12.20
   0   3 -33   73.48   16.25
   0   3  33   61.48   12.86
   0   3 -33   38.33   12.17
   0   3 -33   51.50   13.76
   0   3 -33   64.35   16.64
   0  -3 -33   43.22   11.16
   0  -3 -33   24.72   12.49
   0  -3  33   39.59   13.59
   0  -3 -33   49.97   15.03
   0  -3 -33   40.63   12.93
   0  -3 -33   46.63   11.55
   0   3 -34   75.43   18.59
   0   3  34  115.35   15.82
   0   3 -34   73.79   13.77
   0   3 -34   85.39   18.54
   0   3 -34   62.72   12.23
   0   3 -34   68.50   13.86
   0   3 -34   73.28   15.86
   0  -3 -34   94.16   14.55
   0  -3 -34   64.51   14.95
   0  -3  34   77.07   15.98
   0  -3 -34   72.11   14.04
   0  -3 -34   27.33   17.56
   0  -3 -34   77.13   16.81
   0   3 -35   11.82   11.41
   0   3 -35   -8.52   16.22
   0   3 -35   19.75   16.66
   0   3  35   27.14   11.76
   0   3 -35   -7.16   11.32
   0   3 -35   -1.77   13.34
   0  -3 -35   10.61   11.02
   0  -3 -35   15.39   14.01
   0  -3 -35   25.56   12.57
   0  -3 -35   10.73   11.62
   0  -3 -35   23.46   13.89
   0  -3  35   11.16   13.14
   0  -3 -35   12.24   11.07
   0   3 -36   15.06   10.34
   0   3  36   32.00   12.38
   0   3 -36   29.68   12.18
   0   3 -36   35.32   17.64
   0   3 -36   28.34   18.58
   0   3 -36   18.56   11.72
   0   3 -36    3.85   14.81
   0  -3 -36   23.08   13.07
   0  -3 -36   35.19   14.92
   0  -3 -36  -13.27   15.25
   0  -3 -36   36.00   11.52
   0  -3 -36   16.60   12.85
   0  -3  36   52.67   13.92
   0  -3 -36   29.75   11.70
   0   3 -37   -3.86   11.53
   0   3 -37  -10.62   14.85
   0   3 -37    3.33   11.72
   0   3  37    6.06   12.89
   0   3 -37   -4.58   17.88
   0   3 -37    3.01   10.00
   0  -3  37   34.04   13.93
   0  -3 -37  -13.71   13.90
   0  -3 -37    9.05   11.36
   0  -3 -37   17.99   13.88
   0  -3 -37   10.11   14.54
   0  -3 -37    5.79   10.34
   0   3 -38   40.84   19.33
   0   3 -38  -13.14   12.34
   0   3 -38   -3.37   19.20
   0   3 -38   21.96   12.09
   0   3  38   19.33   12.07
   0   3 -38    5.02   10.25
   0   3 -38  -22.43   14.35
   0  -3 -38  -13.58   13.46
   0  -3 -38   -0.69   11.28
   0  -3 -38   -3.46   13.40
   0  -3 -38   14.81   15.28
   0  -3  38   15.43   14.12
   0  -3 -38    3.35   12.18
   0   3 -39   31.37   21.11
   0   3 -39   22.52   12.12
   0   3 -39   42.08   13.64
   0   3 -39   58.00   14.04
   0   3  39   21.48   13.27
   0   3 -39   20.05   15.53
   0   3 -39   44.16   21.17
   0  -3 -39   27.12   16.91
   0  -3  39   11.38   14.35
   0  -3 -39    4.23   13.43
   0  -3 -39    1.81   12.49
   0  -3 -39   26.89   12.43
   0   3 -40    5.46   21.43
   0   3 -40   12.24   13.62
   0   3 -40    7.68   20.15
   0   3 -40   12.86   12.54
   0   3 -40    8.26   13.67
   0   3  40   -1.48    3.35
   0   3 -40    9.03   16.38
   0  -3 -40   14.44   17.43
   0  -3 -40  -11.08   12.14
   0  -3 -40   35.33   13.15
   0  -3 -40    2.12   14.32
   0  -3  40    9.42   14.13
   0  -3 -40  -16.16   14.20
   0   3 -41   23.76   16.88
   0   3 -41   11.76   13.17
   0   3 -41   26.38   14.26
   0   3 -41   19.12   21.54
   0   3  41    6.77    6.07
   0  -3 -41    5.02   14.32
   0  -3  41   15.40   15.41
   0  -3 -41   19.85   13.49
   0  -3 -41   30.49   17.99
   0  -3 -41   15.89   13.33
   0  -3 -41   24.68   15.46
   0   3 -42   -7.48   21.76
   0   3 -42    6.17   26.04
   0   3 -42   -1.04   14.38
   0   3 -42   -4.93   14.39
   0   3  42   -3.62    4.46
   0   3 -42  -14.36   16.71
   0  -3 -42    4.56   13.43
   0  -3  42    5.21   15.80
   0  -3 -42   -6.70   18.32
   0  -3 -42   -9.70   15.05
   0  -3 -42   -3.97   13.90
   0  -3 -42  -27.41   14.63
   0   3 -43  -15.09   15.67
   0   3  43   16.74   14.73
   0   3 -43   12.52   18.26
   0   3 -43    6.88   14.30
   0   3 -43    3.66   25.56
   0   3 -43   14.00   22.49
   0   3  43    4.26    3.97
   0  -3 -43   -0.39   14.74
   0  -3 -43    4.82   16.28
   0  -3 -43   23.91   15.07
   0  -3 -43   17.13   14.71
   0  -3 -43   -5.08   18.91
   0  -3  43  -13.37   15.43
   0   3 -44   34.45   18.72
   0   3  44   36.55   16.25
   0   3 -44   36.99   19.84
   0   3 -44   33.45   16.40
   0   3 -44   59.06   24.31
   0  -3 -44   40.64   15.74
   0  -3 -44   65.88   21.58
   0  -3 -44   56.58   17.95
   0  -3 -44   25.82   15.83
   0  -3  44   35.93   17.55
   0  -3 -44   49.87   18.89
   0   3 -45   38.18   19.09
   0   3 -45   83.80   26.32
   0   3  45   33.33   16.76
   0   3 -45   49.63   17.09
   0   3 -45   75.81   22.28
   0  -3 -45   23.46   21.15
   0  -3 -45   63.09   17.32
   0  -3 -45   55.40   17.62
   0  -3  45   26.40   19.14
   0  -3 -45   42.91   18.97
   0  -3 -45   39.90   18.88
   0   3  46    2.24    3.67
   0   3 -46    5.27   18.53
   0   3  46    4.47   16.52
   0   3 -46   57.58   17.45
   0   3 -46   44.92   26.77
   0   3 -46   60.52   21.35
   0  -3 -46   23.65   18.21
   0  -3 -46   25.84   16.51
   0  -3 -46   47.64   16.71
   0  -3  46   11.32   18.53
   0  -3 -46   14.64   18.79
   0  -3 -46   50.67   21.50
   0   3 -47   23.55   20.29
   0   3 -47   25.21   21.74
   0   3 -47    4.22   20.37
   0   3 -47   29.51   28.27
   0   3  47  -12.74   16.84
   0  -3  47    0.67   19.47
   0  -3 -47   23.46   19.69
   0  -3 -47    1.16   22.03
   0  -3 -47    9.52   22.29
   0  -3 -47  -11.28   16.47
   0  -3 -47   -4.68   18.81
   0   3 -48   68.69   21.98
   0   3 -48   58.43   27.95
   0   3 -48   55.41   19.43
   0   3  48   65.15   20.37
   0  -3 -48   76.37   26.83
   0  -3 -48   76.11   21.78
   0  -3 -48   62.20   21.57
   0  -3 -48   19.16   23.14
   0  -3 -48   97.29   21.72
   0  -3  48   52.78   21.00
   0   3 -49    6.33   18.09
   0   3 -49   34.84   24.66
   0   3 -49   54.63   22.41
   0  -3 -49    9.89   17.88
   0  -3  49   30.40   20.62
   0  -3 -49   50.16   22.12
   0  -3 -49   82.33   28.13
   0  -3 -49   18.17   21.79
   0   3 -50   46.84   19.48
   0   3 -50   34.96   23.58
   0   3 -50   -3.85   24.04
   0   3  50   14.98   20.41
   0  -3  50   37.93   21.55
   0  -3 -50   10.04   18.98
   0  -3 -50   35.87   22.76
   0  -3 -50   59.54   29.00
   0  -3 -50   32.22   22.52
   0   3 -51   48.13   26.33
   0   3 -51   39.25   20.35
   0   3  51    3.35   20.26
   0   3 -51   69.51   26.86
   0  -3 -51    8.90   19.72
   0  -3 -51   77.71   30.93
   0  -3 -51   51.23   24.78
   0  -3 -51   29.07   23.65
   0  -3  51   10.09   22.38
   0   4   0  385.70   37.90
   0   4   0  427.07   38.21
   0   4   0  385.01   37.86
   0   4   0  381.07   38.05
   0   4   0  402.22   37.87
   0  -4   0  399.45   37.91
   0  -4   0  402.18   37.85
   0  -4   0  414.39   38.08
   0  -4   0  397.68   37.92
   0  -4   0  415.55   37.89
   0  -4   0  412.19   38.19
   0   4   1   19.73    3.70
   0   4   1   18.62    2.65
   0   4   1   19.47    3.03
   0   4   1   18.68    2.89
   0   4   1   19.88    3.33
   0   4  -1   20.03    2.93
   0   4  -1   22.18    2.84
   0   4   1   24.34    2.96
   0   4  -1   18.90    4.43
   0   4  -1   22.55    2.93
   0   4   1   18.67    2.59
   0  -4  -1   20.83    3.03
   0  -4  -1   20.28    2.99
   0  -4   1   24.09    4.21
   0  -4  -1   26.13    3.30
   0  -4  -1   17.49    2.78
   0  -4   1   20.91    3.16
   0  -4   1   20.00    3.38
   0  -4  -1   20.04    2.97
   0  -4  -1   21.95    3.38
   0  -4  -1   24.85    3.36
   0  -4  -1   17.67    3.71
   0  -4   1   24.75    3.10
   0  -4   1   23.34    2.93
   0   4   2   46.29    4.78
   0   4  -2   43.16    4.39
   0   4  -2   36.11    5.26
   0   4   2   40.47    4.48
   0   4   2   33.29    4.90
   0   4  -2   39.99    4.87
   0   4  -2   48.69    5.89
   0   4   2   33.19    4.19
   0   4  -2   47.52    4.41
   0   4   2   34.44    4.80
   0   4   2   41.75    4.50
   0   4   2   33.42    4.25
   0  -4  -2   34.05    4.63
   0  -4  -2   32.88    4.12
   0  -4  -2   31.96    5.01
   0  -4  -2   36.19    4.36
   0  -4   2   36.43    4.52
   0  -4   2   40.19    4.86
   0  -4  -2   36.92    4.32
   0  -4   2   46.28    4.56
   0  -4  -2   37.57    4.93
   0  -4  -2   39.64    4.58
   0  -4   2   43.64    4.39
   0  -4   2   37.36    5.54
   0  -4   2   49.68    4.76
   0  -4  -2   46.25    4.55
   0  -4  -2   42.60    4.44
   0   4  -3  105.53   11.64
   0   4  -3  100.96   11.59
   0   4   3  128.87   11.00
   0   4   3  100.65   10.82
   0   4   3  102.52   10.77
   0   4  -3  119.09   11.01
   0   4  -3  109.46   11.19
   0   4   3  117.61   11.25
   0   4   3  128.72   11.00
   0   4   3  100.60   11.06
   0   4  -3  127.13   10.93
   0   4   3  132.77   11.17
   0   4  -3  107.55   11.28
   0   4   3  100.50   10.90
   0  -4   3  103.74   11.75
   0  -4  -3  111.35   10.72
   0  -4   3  110.09   11.07
   0  -4   3  115.44   10.94
   0  -4   3  105.20   11.30
   0  -4  -3   97.82   11.04
   0  -4   3  122.78   11.41
   0  -4  -3  119.67   11.00
   0  -4  -3   96.81   10.95
   0  -4   3  104.60   11.20
   0  -4   3  124.20   11.02
   0  -4  -3  110.55   11.26
   0  -4  -3  118.00   11.40
   0  -4   3  127.15   11.08
   0  -4  -3  113.42   10.84
   0   4  -4  283.10   26.71
   0   4   4  269.56   26.88
   0   4   4  241.87   26.79
   0   4  -4  292.30   26.73
   0   4   4  292.24   26.59
   0   4   4  302.85   26.81
   0   4  -4  281.79   26.70
   0   4  -4  252.07   26.93
   0   4   4  292.56   26.71
   0   4   4  265.43   26.52
   0   4  -4  313.75   26.97
   0   4   4  256.73   26.71
   0   4  -4  306.30   26.69
   0   4   4  304.82   26.83
   0   4  -4  318.82   27.05
   0   4  -4  257.86   27.27
   0  -4  -4  260.81   26.88
   0  -4  -4  310.48   26.70
   0  -4  -4  297.77   26.83
   0  -4  -4  304.01   26.59
   0  -4   4  312.42   26.99
   0  -4   4  233.99   26.91
   0  -4  -4  291.06   26.72
   0  -4   4  263.72   26.66
   0  -4  -4  318.17   27.19
   0  -4  -4  237.79   26.69
   0  -4  -4  290.62   26.52
   0  -4  -4  236.27   26.78
   0  -4   4  307.63   26.79
   0  -4   4  299.42   27.06
   0  -4   4  312.70   26.73
   0  -4  -4  245.11   26.84
   0  -4   4  264.82   26.77
   0   4   5  273.62   26.16
   0   4   5  292.03   26.07
   0   4   5  276.86   26.16
   0   4  -5  278.22   26.09
   0   4  -5  251.60   26.06
   0   4   5  235.33   26.07
   0   4   5  242.33   26.17
   0   4  -5  251.43   26.63
   0   4  -5  284.02   26.09
   0   4   5  304.18   25.91
   0   4  -5  245.90   26.31
   0   4   5  278.96   25.86
   0   4  -5  300.07   26.37
   0  -4   5  237.24   26.27
   0  -4   5  225.14   26.26
   0  -4   5  310.03   26.08
   0  -4  -5  295.86   26.22
   0  -4  -5  236.08   26.14
   0  -4  -5  302.37   25.87
   0  -4   5  294.52   26.36
   0  -4   5  303.02   26.15
   0  -4  -5  306.05   25.93
   0  -4   5  283.15   26.38
   0  -4   5  272.62   26.04
   0  -4   5  263.55   26.42
   0  -4  -5  305.84   26.67
   0  -4  -5  267.86   26.26
   0   4  -6   44.26    5.27
   0   4  -6   45.60    6.39
   0   4   6   46.88    5.30
   0   4  -6   51.33    5.83
   0   4   6   49.40    5.11
   0   4  -6   49.36    5.63
   0   4   6   41.33    5.53
   0   4  -6   47.08    6.02
   0   4   6   48.38    5.21
   0   4   6   51.40    4.74
   0   4  -6   43.11    5.49
   0   4   6   41.17    5.44
   0   4   6   48.53    4.71
   0   4  -6   38.84    5.23
   0  -4  -6   43.80    5.50
   0  -4  -6   42.00    6.17
   0  -4   6   49.06    5.18
   0  -4   6   42.51    5.77
   0  -4  -6   44.80    5.08
   0  -4  -6   51.81    4.66
   0  -4   6   45.10    6.59
   0  -4   6   45.59    5.26
   0  -4   6   52.02    6.31
   0  -4  -6   38.64    5.22
   0  -4   6   44.19    5.97
   0  -4  -6   35.18    5.34
   0  -4   6   46.20    6.54
   0  -4   6   50.33    5.18
   0  -4   6   48.64    6.85
   0   4  -7   53.49    6.56
   0   4   7   66.66    6.49
   0   4  -7   48.99    6.85
   0   4  -7   46.47    6.88
   0   4  -7   47.76    7.69
   0   4  -7   69.97    7.16
   0   4   7   66.21    6.09
   0   4   7   53.26    6.74
   0   4  -7   59.17    7.17
   0   4  -7   55.63    7.06
   0   4   7   51.13    6.63
   0   4   7   63.57    6.07
   0  -4   7   59.50    7.65
   0  -4   7   65.28    6.53
   0  -4   7   63.75    6.43
   0  -4  -7   71.81    6.98
   0  -4  -7   65.08    7.51
   0  -4  -7   64.16    5.99
   0  -4   7   48.98    7.16
   0  -4  -7   70.67    6.42
   0   4  -8  938.58   86.00
   0   4   8  879.23   85.66
   0   4  -8 1011.46   86.04
   0   4   8  866.64   85.80
   0   4  -8  918.35   85.93
   0   4  -8  906.64   86.25
   0   4   8  911.51   85.50
   0   4  -8  935.53   85.87
   0   4   8  890.10   85.76
   0   4  -8  957.17   85.96
   0   4  -8  851.46   85.69
   0  -4   8  999.27   85.92
   0  -4  -8  878.96   86.00
   0  -4   8  879.27   85.89
   0  -4  -8  914.16   85.66
   0  -4  -8  852.25   85.81
   0  -4   8  939.71   85.72
   0  -4  -8  902.37   85.50
   0   4  -9  668.44   66.63
   0   4  -9  785.79   66.39
   0   4   9  646.89   66.08
   0   4  -9  814.48   66.52
   0   4  -9  678.67   66.24
   0   4   9  645.60   66.13
   0   4   9  720.21   65.80
   0   4  -9  691.46   66.20
   0   4  -9  681.78   66.25
   0  -4   9  716.93   66.07
   0  -4   9  803.88   66.27
   0  -4  -9  680.14   65.98
   0  -4  -9  699.14   65.82
   0  -4  -9  649.35   66.18
   0  -4  -9  646.98   66.34
   0   4 -10  442.91   40.26
   0   4 -10  403.62   40.13
   0   4 -10  445.87   40.53
   0   4  10  410.20   39.99
   0   4 -10  409.10   40.12
   0   4 -10  391.85   40.04
   0   4  10  439.11   39.56
   0   4  10  400.88   39.95
   0   4 -10  352.82   40.50
   0  -4 -10  444.59   39.60
   0  -4  10  432.17   39.90
   0  -4 -10  436.06   40.09
   0  -4  10  417.41   40.01
   0  -4 -10  411.60   40.29
   0  -4 -10  461.64   39.84
   0   4 -11  869.81   74.91
   0   4 -11  814.22   74.45
   0   4 -11  741.78   74.35
   0   4  11  751.33   74.22
   0   4 -11  819.35   74.41
   0   4  11  813.56   73.88
   0   4  11  802.90   74.29
   0   4 -11  796.43   74.34
   0   4 -11  774.26   74.87
   0  -4  11  837.93   74.21
   0  -4 -11  733.66   74.50
   0  -4  11  810.47   74.23
   0  -4 -11  676.13   74.02
   0  -4 -11  794.96   74.35
   0  -4 -11  779.24   74.10
   0   4  12  208.28   24.08
   0   4 -12  225.05   24.45
   0   4 -12  266.63   24.50
   0   4  12  246.30   23.56
   0   4 -12  231.29   24.38
   0   4 -12  257.28   24.82
   0   4 -12  221.68   24.21
   0  -4 -12  286.52   23.70
   0  -4  12  199.53   24.10
   0  -4 -12  270.44   24.84
   0  -4 -12  278.62   24.37
   0  -4 -12  272.44   23.95
   0  -4  12  256.09   24.12
   0   4 -13   96.12   10.36
   0   4 -13   61.04    8.70
   0   4  13   68.09    7.67
   0   4 -13   56.67   10.66
   0   4 -13   75.86    9.68
   0   4 -13   66.27    9.27
   0   4  13   73.09    9.02
   0   4 -13   70.44    9.10
   0  -4 -13   84.49    8.53
   0  -4 -13   72.32    9.23
   0  -4 -13   68.54   10.49
   0  -4  13   73.65    8.86
   0  -4 -13   66.98    8.00
   0  -4  13   66.45    8.83
   0   4  14   14.35    5.25
   0   4 -14    8.84    5.79
   0   4  14   16.10    3.15
   0   4 -14   11.80    5.05
   0   4 -14   15.81    6.70
   0   4 -14   -2.26    7.13
   0   4 -14   12.08    4.90
   0   4 -14    3.61    4.63
   0  -4 -14   21.27    5.39
   0  -4 -14   15.75    4.25
   0  -4 -14   12.80    3.55
   0  -4 -14   18.78    6.67
   0  -4  14    8.80    4.86
   0  -4  14   21.38    5.32
   0   4 -15   53.61    8.58
   0   4 -15   47.49    8.09
   0   4 -15   39.37    9.33
   0   4  15   48.27    7.28
   0   4 -15   47.78    7.12
   0   4 -15   31.15    6.97
   0   4 -15   34.57    6.95
   0  -4 -15   42.39    6.30
   0  -4  15   45.21    7.01
   0  -4 -15   39.73    8.63
   0  -4 -15   44.03    7.37
   0  -4 -15   45.57    5.77
   0   4 -16   43.10    6.55
   0   4 -16   61.76    8.90
   0   4 -16   35.58   10.57
   0   4 -16   72.84    9.65
   0   4 -16   39.78    7.93
   0   4 -16   52.64    8.04
   0   4 -16   69.72    9.54
   0   4  16   50.14    8.10
   0  -4 -16   74.32    8.57
   0  -4 -16   64.04    7.98
   0  -4 -16   51.49    9.56
   0  -4 -16   59.23    7.33
   0  -4  16   51.18    8.02
   0   4 -17   16.11    5.78
   0   4 -17   38.79    7.09
   0   4  17   20.20    6.14
   0   4 -17    0.50    8.07
   0   4 -17    8.16    3.74
   0   4 -17   19.97    5.69
   0  -4 -17   26.82    4.64
   0  -4  17    2.35    5.77
   0  -4 -17    8.54    7.64
   0  -4 -17   20.33    5.95
   0  -4 -17   31.16    5.21
   0   4  18  252.56   25.11
   0   4 -18  204.51   26.15
   0   4 -18  264.19   25.02
   0   4 -18  252.59   25.52
   0   4 -18  240.33   25.65
   0   4 -18  237.09   25.09
   0  -4 -18  238.98   25.80
   0  -4 -18  250.90   24.65
   0  -4  18  295.20   25.01
   0  -4 -18  247.82   24.42
   0  -4 -18  247.48   25.17
   0   4 -19  156.80   16.14
   0   4 -19  141.18   17.17
   0   4  19  129.03   15.30
   0   4 -19  136.89   16.41
   0   4 -19  131.17   15.56
   0   4 -19  149.18   15.13
   0  -4 -19  129.61   16.29
   0  -4 -19  132.90   14.42
   0  -4 -19  125.54   15.31
   0  -4 -19  135.23   14.73
   0  -4  19  131.28   15.15
   0   4 -20  199.87   22.45
   0   4 -20  228.27   22.29
   0   4 -20  216.84   23.36
   0   4 -20  204.84   23.08
   0   4 -20  192.69   21.36
   0   4  20  218.43   22.57
   0   4 -20  235.28   23.97
   0  -4 -20  219.18   22.52
   0  -4 -20  225.40   23.18
   0  -4 -20  221.42   22.03
   0  -4  20  232.06   22.34
   0   4 -21   42.61    8.15
   0   4 -21   40.76   10.14
   0   4 -21   38.76    8.00
   0   4 -21   54.52    9.59
   0   4  21   53.39    8.91
   0   4 -21   21.70   10.50
   0  -4 -21   45.53    8.48
   0  -4 -21   50.95    9.90
   0  -4  21   58.62    8.41
   0  -4 -21   46.02    7.36
   0   4  22  236.52   21.60
   0   4 -22  199.27   21.53
   0   4 -22  208.43   23.26
   0   4 -22  181.01   22.27
   0   4 -22  198.42   22.22
   0   4 -22  208.20   21.17
   0  -4 -22  176.98   21.40
   0  -4 -22  189.20   20.91
   0  -4 -22  188.27   22.28
   0  -4  22  225.47   21.36
   0   4 -23  200.10   19.98
   0   4  23  219.08   20.50
   0   4 -23  213.13   22.11
   0   4 -23  149.03   21.12
   0   4 -23  180.70   21.25
   0   4 -23  179.43   20.40
   0  -4 -23  167.71   19.78
   0  -4 -23  171.68   20.24
   0  -4  23  200.78   20.16
   0  -4 -23  170.55   21.03
   0   4 -24   80.30   11.18
   0   4 -24   65.54   12.40
   0   4 -24   60.33   10.60
   0   4 -24   81.79   14.08
   0   4  24   89.74   11.97
   0   4 -24   71.56   12.63
   0  -4  24   77.39   11.73
   0  -4 -24   65.76   11.26
   0  -4 -24   68.88   10.36
   0  -4 -24   66.63   12.22
   0   4 -25  195.14   21.63
   0   4 -25  219.42   23.21
   0   4 -25  174.28   21.98
   0   4 -25  197.17   23.40
   0   4  25  211.17   22.16
   0   4 -25  205.85   23.79
   0  -4 -25  183.77   22.16
   0  -4 -25  199.18   22.86
   0  -4 -25  187.30   21.22
   0  -4  25  211.06   21.88
   0   4 -26  107.33   14.77
   0   4 -26  126.84   15.78
   0   4 -26  125.15   17.54
   0   4  26  120.88   15.80
   0   4 -26  118.58   17.22
   0   4 -26  131.18   17.82
   0  -4 -26   98.15   16.69
   0  -4  26  112.05   15.45
   0  -4 -26  105.02   16.02
   0  -4 -26  110.10   15.07
   0   4 -27   24.76   13.04
   0   4 -27   26.00   12.15
   0   4 -27   20.36    9.94
   0   4 -27   50.22   12.46
   0   4  27   44.96   11.04
   0   4 -27   42.42    9.35
   0  -4 -27   28.81   10.49
   0  -4  27   34.89   10.65
   0  -4 -27   15.31    8.56
   0  -4 -27   33.57   11.81
   0   4 -28   58.43   11.53
   0   4 -28   60.12   14.04
   0   4 -28   54.32   11.47
   0   4  28   70.47   12.95
   0   4 -28   46.02   13.95
   0   4 -28   61.92   15.07
   0   4 -28   39.92    8.64
   0  -4 -28   78.29   13.94
   0  -4 -28   57.08   10.66
   0  -4  28   59.88   13.10
   0  -4 -28   65.17   12.14
   0   4 -29  324.49   33.36
   0   4 -29  323.50   31.65
   0   4 -29  284.53   31.60
   0   4 -29  350.47   33.99
   0   4 -29  283.39   33.50
   0   4  29  278.92   31.75
   0  -4  29  294.53   31.88
   0  -4 -29  285.78   31.47
   0  -4 -29  303.21   31.72
   0  -4 -29  291.65   32.86
   0   4  30   13.43   10.45
   0   4 -30   23.62   13.01
   0   4 -30    2.10   13.08
   0   4 -30   19.34   14.12
   0   4 -30   30.71   10.02
   0   4 -30   16.58   12.14
   0   4 -30   -1.14    7.08
   0  -4 -30   29.81    9.66
   0  -4  30   53.51   11.30
   0  -4 -30   18.61   10.00
   0   4  31   70.68   14.19
   0   4 -31   71.39   17.40
   0   4 -31   64.09   13.39
   0   4 -31   93.24   14.24
   0   4 -31   86.94   18.17
   0   4 -31   66.05   15.16
   0  -4  31   92.30   15.05
   0  -4 -31   71.83   14.23
   0  -4 -31   92.59   16.75
   0  -4 -31   86.27   12.92
   0   4 -32   52.07   12.25
   0   4 -32   57.35   14.63
   0   4 -32   35.26   17.03
   0   4 -32   59.66   12.14
   0   4  32   45.74   13.20
   0   4 -32   35.49   16.24
   0  -4  32   73.93   13.79
   0  -4 -32   42.55   11.60
   0  -4 -32   66.10   15.36
   0  -4 -32   43.13   10.81
   0  -4 -32   48.73   12.39
   0   4 -33  104.35   19.92
   0   4  33   69.81   14.99
   0   4 -33   94.08   15.10
   0   4 -33   75.09   19.50
   0   4 -33  115.88   16.62
   0   4 -33  122.81   17.89
   0  -4 -33   84.05   14.18
   0  -4 -33  112.71   17.60
   0  -4 -33  103.84   16.12
   0  -4 -33   85.84   14.73
   0  -4  33   86.66   16.47
   0   4 -34   72.12   15.47
   0   4 -34   48.80   17.39
   0   4 -34   54.35   13.13
   0   4 -34   70.82   13.71
   0   4  34   43.73   13.25
   0   4 -34   67.98   18.59
   0   4 -34   36.41   10.32
   0  -4 -34   66.92   14.21
   0  -4 -34   65.78   15.32
   0  -4  34   60.69   14.40
   0  -4 -34   60.35   12.67
   0   4  35    0.25   12.07
   0   4 -35   46.22   12.55
   0   4 -35   19.72   18.00
   0   4 -35   39.25   18.74
   0   4 -35   58.05   15.32
   0   4 -35   22.87    9.99
   0   4 -35   30.34   12.25
   0  -4 -35   30.90   12.45
   0  -4 -35   35.82   14.46
   0  -4 -35    1.52   14.14
   0  -4 -35   24.48   11.48
   0  -4  35   29.11   13.52
   0  -4 -35   41.92   11.54
   0   4 -36   -0.55   14.30
   0   4 -36   -2.50   11.66
   0   4  36   -0.84    5.35
   0   4 -36    0.06   18.02
   0   4 -36   12.75   10.49
   0   4 -36   33.11   12.55
   0   4 -36   24.97   18.49
   0  -4 -36    5.72   13.20
   0  -4 -36    3.39   10.80
   0  -4 -36    6.57   10.65
   0  -4 -36   11.50   12.35
   0  -4 -36   -9.15   14.32
   0  -4  36    2.04   12.95
   0   4 -37   97.32   18.99
   0   4 -37   88.88   23.05
   0   4 -37  137.28   22.49
   0   4 -37  109.69   16.53
   0   4 -37   87.05   14.10
   0   4 -37   76.57   16.08
   0  -4 -37   64.71   18.53
   0  -4 -37   75.70   14.63
   0  -4 -37   78.35   18.25
   0  -4 -37   94.54   15.78
   0  -4 -37   83.52   16.72
   0  -4  37  100.93   17.56
   0   4 -38    5.67   10.13
   0   4 -38   19.27   12.34
   0   4 -38  -10.10   15.35
   0   4  38    2.57    4.89
   0   4 -38   20.14   12.88
   0   4 -38   -8.76   24.20
   0  -4 -38  -20.10   13.65
   0  -4 -38  -19.33   11.31
   0  -4 -38   12.07   12.84
   0  -4 -38    4.37   11.74
   0  -4  38    3.38   13.96
   0  -4 -38   -1.48   14.81
   0   4 -39    4.54   12.52
   0   4 -39  -14.64   12.58
   0   4 -39   13.04   15.68
   0   4 -39   21.91   21.07
   0   4  39   -0.88    3.40
   0   4  39    6.37   12.67
   0   4 -39  -18.35   22.10
   0  -4 -39  -10.24   11.76
   0  -4  39   -6.93   14.39
   0  -4 -39  -26.11   13.78
   0  -4 -39   -0.06   13.56
   0  -4 -39   15.86   11.93
   0  -4 -39   33.64   16.22
   0   4 -40   -0.66   12.96
   0   4 -40   -5.43   22.47
   0   4  40    6.61   12.56
   0   4  40   -2.97    4.42
   0   4 -40    3.29   13.91
   0   4 -40    6.24   16.72
   0   4 -40    1.18   20.76
   0  -4  40   16.71   14.95
   0  -4 -40   29.29   17.29
   0  -4 -40   10.04   14.31
   0  -4 -40   -6.35   12.18
   0  -4 -40    0.69   12.09
   0  -4 -40    1.31   14.57
   0   4 -41   25.48   14.14
   0   4 -41   38.65   18.45
   0   4  41    3.69   13.83
   0   4 -41   20.49   15.03
   0   4 -41   41.46   24.51
   0   4 -41   12.39   21.28
   0  -4 -41   22.86   18.28
   0  -4 -41   23.00   15.59
   0  -4 -41   26.06   13.29
   0  -4 -41   29.73   13.59
   0  -4 -41  -11.61   15.23
   0  -4  41   39.00   16.19
   0   4  42   -3.10   13.37
   0   4  42   -1.32    4.41
   0   4 -42   -4.55   23.04
   0   4 -42   -3.91   14.99
   0   4 -42  -23.83   22.95
   0   4 -42  -20.41   17.57
   0   4 -42    3.29   13.94
   0  -4 -42   26.41   16.38
   0  -4  42   10.15   15.19
   0  -4 -42  -11.56   13.71
   0  -4 -42   19.53   13.52
   0  -4 -42   18.57   18.68
   0  -4 -42   10.43   15.04
   0   4 -43   19.64   24.20
   0   4  43   10.69   15.00
   0   4 -43    8.17   15.63
   0   4 -43   26.28   24.57
   0   4 -43    3.69   16.77
   0   4 -43   11.18   18.69
   0   4  43    0.14    3.88
   0  -4 -43    4.09   14.35
   0  -4 -43   35.69   14.76
   0  -4 -43   -9.45   15.68
   0  -4 -43   17.84   19.78
   0  -4  43  -13.84   16.26
   0  -4 -43    4.31   17.14
   0   4 -44  -13.62   19.10
   0   4 -44   30.30   25.85
   0   4 -44   -2.92   25.15
   0   4 -44   13.39   17.85
   0   4 -44   16.52   15.57
   0   4  44   14.92   15.02
   0  -4  44   -1.26   17.69
   0  -4 -44   29.62   16.14
   0  -4 -44   -5.95   16.38
   0  -4 -44   22.61   16.42
   0  -4 -44   29.51   20.87
   0  -4 -44   24.45   15.04
   0   4 -45   19.64   16.81
   0   4 -45   35.70   20.69
   0   4  45    2.95    4.17
   0   4  45   11.81   16.95
   0   4 -45   38.40   27.72
   0   4 -45   -0.17   18.62
   0  -4 -45   38.89   21.11
   0  -4  45  -12.01   17.85
   0  -4 -45    9.99   16.28
   0  -4 -45   11.22   17.86
   0  -4 -45    9.58   15.75
   0  -4 -45   21.99   16.53
   0   4  46    0.07    3.34
   0   4 -46   23.32   20.78
   0   4 -46   52.94   28.30
   0   4 -46   -4.10   15.80
   0   4 -46  -19.36   18.86
   0   4  46   27.15   17.43
   0  -4  46   -3.72   18.96
   0  -4 -46   16.08   22.54
   0  -4 -46    9.87   17.80
   0  -4 -46    0.87   18.77
   0  -4 -46   14.18   16.07
   0  -4 -46    2.11   17.17
   0   4 -47   15.98   22.24
   0   4  47    0.72    3.44
   0   4  47    2.37   17.59
   0   4 -47    6.46   18.99
   0  -4 -47  -20.13   16.09
   0  -4 -47   15.71   18.79
   0  -4 -47   -6.08   19.16
[truncated: 32,875,014 more chars]
